# Supplementary material for: Population genomics of Plasmodium malariae from 4 African countries
Source: JCI Insight. 2026 May 5;11(12):e196322. doi: 10.1172/jci.insight.196322 (PMC13313561; doi:10.1172/jci.insight.196322)
Supplement: Supplemental data set 1 [file jciinsight-11-196322-s026.xlsx]

## Sheet: Sheet1
Sample	Study	Country	Potential?	Admin level 1	Country latitude	Country longitude	Admin level 1 latitude	Admin level 1 longitude	Year	ENA	All samples same case	Population	% callable	QC pass	Exclusion reason	Sample type	Sample was in Pf6	Available
QG0007-C	1101-PF-CD-ONYAMBOKO	Democratic Republic of the Congo	x	Kinshasa	-2.88119	23.6608	-4.43671	15.9042	2012	ERR404145	QG0007-C	AF-C	90.5	TRUE	Analysis_set	gDNA	TRUE	Yes
QG0008-C	1101-PF-CD-ONYAMBOKO	Democratic Republic of the Congo	x	Kinshasa	-2.88119	23.6608	-4.43671	15.9042	2012	ERR404147	QG0008-C	AF-C	89.42	TRUE	Analysis_set	gDNA	TRUE	Yes
QG0009-C	1101-PF-CD-ONYAMBOKO	Democratic Republic of the Congo	x	Kinshasa	-2.88119	23.6608	-4.43671	15.9042	2012	ERR404148	QG0009-C	AF-C	88.26	TRUE	Analysis_set	gDNA	TRUE	Yes
QG0010-C	1101-PF-CD-ONYAMBOKO	Democratic Republic of the Congo	x	Kinshasa	-2.88119	23.6608	-4.43671	15.9042	2012	ERR404149	QG0010-C	AF-C	89.39	TRUE	Analysis_set	gDNA	TRUE	Yes
QG0011-C	1101-PF-CD-ONYAMBOKO	Democratic Republic of the Congo	x	Kinshasa	-2.88119	23.6608	-4.43671	15.9042	2012	ERR404150	QG0011-C	AF-C	88.89	TRUE	Analysis_set	gDNA	TRUE	Yes
QG0012-C	1101-PF-CD-ONYAMBOKO	Democratic Republic of the Congo	x	Kinshasa	-2.88119	23.6608	-4.43671	15.9042	2012	ERR404151	QG0012-C	AF-C	89.39	TRUE	Analysis_set	gDNA	TRUE	Yes
QG0013-C	1101-PF-CD-ONYAMBOKO	Democratic Republic of the Congo	x	Kinshasa	-2.88119	23.6608	-4.43671	15.9042	2012	ERR404152	QG0013-C	AF-C	87.99	TRUE	Analysis_set	gDNA	TRUE	Yes
QG0014-C	1101-PF-CD-ONYAMBOKO	Democratic Republic of the Congo	x	Kinshasa	-2.88119	23.6608	-4.43671	15.9042	2012	ERR404153	QG0014-C	AF-C	88.34	TRUE	Analysis_set	gDNA	TRUE	Yes
QG0015-C	1101-PF-CD-ONYAMBOKO	Democratic Republic of the Congo	x	Kinshasa	-2.88119	23.6608	-4.43671	15.9042	2012	ERR404154	QG0015-C	AF-C	90.41	TRUE	Analysis_set	gDNA	TRUE	Yes
QG0016-C	1101-PF-CD-ONYAMBOKO	Democratic Republic of the Congo	x	Kinshasa	-2.88119	23.6608	-4.43671	15.9042	2012	ERR404155	QG0016-C	AF-C	88.65	TRUE	Analysis_set	gDNA	TRUE	Yes
QG0017-C	1101-PF-CD-ONYAMBOKO	Democratic Republic of the Congo	x	Kinshasa	-2.88119	23.6608	-4.43671	15.9042	2012	ERR404156	QG0017-C	AF-C	89.38	TRUE	Analysis_set	gDNA	TRUE	Yes
QG0018-C	1101-PF-CD-ONYAMBOKO	Democratic Republic of the Congo	x	Kinshasa	-2.88119	23.6608	-4.43671	15.9042	2012	ERR404157	QG0018-C	AF-C	89.94	TRUE	Analysis_set	gDNA	TRUE	Yes
QG0020-C	1101-PF-CD-ONYAMBOKO	Democratic Republic of the Congo	x	Kinshasa	-2.88119	23.6608	-4.43671	15.9042	2012	ERR404159	QG0020-C	AF-C	90.69	TRUE	Analysis_set	gDNA	TRUE	Yes
QG0021-C	1101-PF-CD-ONYAMBOKO	Democratic Republic of the Congo	x	Kinshasa	-2.88119	23.6608	-4.43671	15.9042	2012	ERR404161	QG0021-C	AF-C	89.82	TRUE	Analysis_set	gDNA	TRUE	Yes
QG0022-C	1101-PF-CD-ONYAMBOKO	Democratic Republic of the Congo	x	Kinshasa	-2.88119	23.6608	-4.43671	15.9042	2012	ERR404162	QG0022-C	AF-C	90.06	TRUE	Analysis_set	gDNA	FALSE	Yes
QG0023-C	1101-PF-CD-ONYAMBOKO	Democratic Republic of the Congo	x	Kinshasa	-2.88119	23.6608	-4.43671	15.9042	2012	ERR404163	QG0023-C	AF-C	88.91	TRUE	Analysis_set	gDNA	TRUE	Yes
QG0024-C	1101-PF-CD-ONYAMBOKO	Democratic Republic of the Congo	x	Kinshasa	-2.88119	23.6608	-4.43671	15.9042	2012	ERR404164	QG0024-C	AF-C	88.34	TRUE	Analysis_set	gDNA	TRUE	Yes
QG0025-C	1101-PF-CD-ONYAMBOKO	Democratic Republic of the Congo	x	Kinshasa	-2.88119	23.6608	-4.43671	15.9042	2012	ERR404165	QG0025-C	AF-C	85.46	TRUE	Analysis_set	gDNA	TRUE	Yes
QG0026-C	1101-PF-CD-ONYAMBOKO	Democratic Republic of the Congo	x	Kinshasa	-2.88119	23.6608	-4.43671	15.9042	2012	ERR404166	QG0026-C	AF-C	87.87	TRUE	Analysis_set	gDNA	TRUE	Yes
QG0027-C	1101-PF-CD-ONYAMBOKO	Democratic Republic of the Congo	x	Kinshasa	-2.88119	23.6608	-4.43671	15.9042	2012	ERR404167	QG0027-C	AF-C	89.73	TRUE	Analysis_set	gDNA	TRUE	Yes
QG0028-C	1101-PF-CD-ONYAMBOKO	Democratic Republic of the Congo	x	Kinshasa	-2.88119	23.6608	-4.43671	15.9042	2012	ERR404168	QG0028-C	AF-C	86.07	TRUE	Analysis_set	gDNA	TRUE	Yes
QG0029-C	1101-PF-CD-ONYAMBOKO	Democratic Republic of the Congo	x	Kinshasa	-2.88119	23.6608	-4.43671	15.9042	2012	ERR404169	QG0029-C	AF-C	88.26	TRUE	Analysis_set	gDNA	TRUE	Yes
QG0031-C	1101-PF-CD-ONYAMBOKO	Democratic Republic of the Congo	x	Kinshasa	-2.88119	23.6608	-4.43671	15.9042	2012	ERR404158	QG0031-C	AF-C	90.1	TRUE	Analysis_set	gDNA	TRUE	Yes
QG0032-C	1101-PF-CD-ONYAMBOKO	Democratic Republic of the Congo	x	Kinshasa	-2.88119	23.6608	-4.43671	15.9042	2012	ERR404160	QG0032-C	AF-C	89.95	TRUE	Analysis_set	gDNA	TRUE	Yes
QG0033-C	1101-PF-CD-ONYAMBOKO	Democratic Republic of the Congo	x	Kinshasa	-2.88119	23.6608	-4.43671	15.9042	2012	ERR377582	QG0033-C	AF-C	90.87	TRUE	Analysis_set	gDNA	TRUE	Yes
QG0034-C	1101-PF-CD-ONYAMBOKO	Democratic Republic of the Congo	x	Kinshasa	-2.88119	23.6608	-4.43671	15.9042	2012	ERR377584	QG0034-C	AF-C	89.66	TRUE	Analysis_set	gDNA	TRUE	Yes
QG0035-C	1101-PF-CD-ONYAMBOKO	Democratic Republic of the Congo	x	Kinshasa	-2.88119	23.6608	-4.43671	15.9042	2012	ERR377585	QG0035-C	AF-C	89.22	TRUE	Analysis_set	gDNA	TRUE	Yes
QG0036-C	1101-PF-CD-ONYAMBOKO	Democratic Republic of the Congo	x	Kinshasa	-2.88119	23.6608	-4.43671	15.9042	2012	ERR377586	QG0036-C	AF-C	89.68	TRUE	Analysis_set	gDNA	TRUE	Yes
QG0037-C	1101-PF-CD-ONYAMBOKO	Democratic Republic of the Congo	x	Kinshasa	-2.88119	23.6608	-4.43671	15.9042	2012	ERR377587	QG0037-C	AF-C	89.59	TRUE	Analysis_set	gDNA	TRUE	Yes
QG0038-C	1101-PF-CD-ONYAMBOKO	Democratic Republic of the Congo	x	Kinshasa	-2.88119	23.6608	-4.43671	15.9042	2012	ERR377588	QG0038-C	AF-C	85.93	TRUE	Analysis_set	gDNA	TRUE	Yes
QG0039-C	1101-PF-CD-ONYAMBOKO	Democratic Republic of the Congo	x	Kinshasa	-2.88119	23.6608	-4.43671	15.9042	2012	ERR377589	QG0039-C	AF-C	89.37	TRUE	Analysis_set	gDNA	TRUE	Yes
QG0040-C	1101-PF-CD-ONYAMBOKO	Democratic Republic of the Congo	x	Kinshasa	-2.88119	23.6608	-4.43671	15.9042	2012	ERR377590	QG0040-C	AF-C	89.4	TRUE	Analysis_set	gDNA	TRUE	Yes
QG0041-C	1101-PF-CD-ONYAMBOKO	Democratic Republic of the Congo	x	Kinshasa	-2.88119	23.6608	-4.43671	15.9042	2012	ERR377591	QG0041-C	AF-C	90.48	TRUE	Analysis_set	gDNA	TRUE	Yes
QG0042-C	1101-PF-CD-ONYAMBOKO	Democratic Republic of the Congo	x	Kinshasa	-2.88119	23.6608	-4.43671	15.9042	2012	ERR377592	QG0042-C	AF-C	88.21	TRUE	Analysis_set	gDNA	TRUE	Yes
QG0043-C	1101-PF-CD-ONYAMBOKO	Democratic Republic of the Congo	x	Kinshasa	-2.88119	23.6608	-4.43671	15.9042	2012	ERR377580	QG0043-C	AF-C	90.58	TRUE	Analysis_set	gDNA	TRUE	Yes
QG0044-C	1101-PF-CD-ONYAMBOKO	Democratic Republic of the Congo	x	Kinshasa	-2.88119	23.6608	-4.43671	15.9042	2012	ERR377581	QG0044-C	AF-C	90.31	TRUE	Analysis_set	gDNA	TRUE	Yes
QG0045-C	1101-PF-CD-ONYAMBOKO	Democratic Republic of the Congo	x	Kinshasa	-2.88119	23.6608	-4.43671	15.9042	2012	ERR377583	QG0045-C	AF-C	90.46	TRUE	Analysis_set	gDNA	TRUE	Yes
QG0046-C	1101-PF-CD-ONYAMBOKO	Democratic Republic of the Congo	x	Kinshasa	-2.88119	23.6608	-4.43671	15.9042	2012	ERR417623	QG0046-C	AF-C	89.67	TRUE	Analysis_set	gDNA	TRUE	Yes
QG0047-C	1101-PF-CD-ONYAMBOKO	Democratic Republic of the Congo	x	Kinshasa	-2.88119	23.6608	-4.43671	15.9042	2012	ERR417625	QG0047-C	AF-C	87.09	TRUE	Analysis_set	gDNA	TRUE	Yes
QG0049-C	1101-PF-CD-ONYAMBOKO	Democratic Republic of the Congo	x	Kinshasa	-2.88119	23.6608	-4.43671	15.9042	2012	ERR417627	QG0049-C	AF-C	88.32	TRUE	Analysis_set	gDNA	TRUE	Yes
QG0051-C	1101-PF-CD-ONYAMBOKO	Democratic Republic of the Congo	x	Kinshasa	-2.88119	23.6608	-4.43671	15.9042	2012	ERR417629	QG0051-C	AF-C	87.1	TRUE	Analysis_set	gDNA	TRUE	Yes
QG0052-C	1101-PF-CD-ONYAMBOKO	Democratic Republic of the Congo	x	Kinshasa	-2.88119	23.6608	-4.43671	15.9042	2012	ERR417632	QG0052-C	AF-C	90.11	TRUE	Analysis_set	gDNA	TRUE	Yes
QG0053-C	1101-PF-CD-ONYAMBOKO	Democratic Republic of the Congo	x	Kinshasa	-2.88119	23.6608	-4.43671	15.9042	2012	ERR417630	QG0053-C	AF-C	88.69	TRUE	Analysis_set	gDNA	TRUE	Yes
QG0055-C	1101-PF-CD-ONYAMBOKO	Democratic Republic of the Congo	x	Kinshasa	-2.88119	23.6608	-4.43671	15.9042	2012	ERR417620	QG0055-C	AF-C	87.5	TRUE	Analysis_set	gDNA	TRUE	Yes
QG0056-C	1101-PF-CD-ONYAMBOKO	Democratic Republic of the Congo	x	Kinshasa	-2.88119	23.6608	-4.43671	15.9042	2012	ERR417621	QG0056-C	AF-C	89.08	TRUE	Analysis_set	gDNA	TRUE	Yes
QG0057-C	1101-PF-CD-ONYAMBOKO	Democratic Republic of the Congo	x	Kinshasa	-2.88119	23.6608	-4.43671	15.9042	2012	ERR417622	QG0057-C	AF-C	89.02	TRUE	Analysis_set	gDNA	TRUE	Yes
QG0059-C	1101-PF-CD-ONYAMBOKO	Democratic Republic of the Congo	x	Kinshasa	-2.88119	23.6608	-4.43671	15.9042	2012	ERR377597	QG0059-C	AF-C	87.92	TRUE	Analysis_set	gDNA	TRUE	Yes
QG0060-C	1101-PF-CD-ONYAMBOKO	Democratic Republic of the Congo	x	Kinshasa	-2.88119	23.6608	-4.43671	15.9042	2012	ERR377599	QG0060-C	AF-C	86.77	TRUE	Analysis_set	gDNA	TRUE	Yes
QG0062-C	1101-PF-CD-ONYAMBOKO	Democratic Republic of the Congo	x	Kinshasa	-2.88119	23.6608	-4.43671	15.9042	2012	ERR377601	QG0062-C	AF-C	88.85	TRUE	Analysis_set	gDNA	TRUE	Yes
QG0063-C	1101-PF-CD-ONYAMBOKO	Democratic Republic of the Congo	x	Kinshasa	-2.88119	23.6608	-4.43671	15.9042	2012	ERR377602	QG0063-C	AF-C	89.35	TRUE	Analysis_set	gDNA	TRUE	Yes
QG0064-C	1101-PF-CD-ONYAMBOKO	Democratic Republic of the Congo	x	Kinshasa	-2.88119	23.6608	-4.43671	15.9042	2012	ERR377603	QG0064-C	AF-C	87.35	TRUE	Analysis_set	gDNA	TRUE	Yes
QG0066-C	1101-PF-CD-ONYAMBOKO	Democratic Republic of the Congo	x	Kinshasa	-2.88119	23.6608	-4.43671	15.9042	2012	ERR377605	QG0066-C	AF-C	90.17	TRUE	Analysis_set	gDNA	TRUE	Yes
QG0067-C	1101-PF-CD-ONYAMBOKO	Democratic Republic of the Congo	x	Kinshasa	-2.88119	23.6608	-4.43671	15.9042	2012	ERR377593	QG0067-C	AF-C	90.02	TRUE	Analysis_set	gDNA	TRUE	Yes
QG0068-C	1101-PF-CD-ONYAMBOKO	Democratic Republic of the Congo	x	Kinshasa	-2.88119	23.6608	-4.43671	15.9042	2012	ERR377594	QG0068-C	AF-C	90.34	TRUE	Analysis_set	gDNA	TRUE	Yes
QG0069-C	1101-PF-CD-ONYAMBOKO	Democratic Republic of the Congo	x	Kinshasa	-2.88119	23.6608	-4.43671	15.9042	2012	ERR377595	QG0069-C	AF-C	88.04	TRUE	Analysis_set	gDNA	TRUE	Yes
QG0070-C	1101-PF-CD-ONYAMBOKO	Democratic Republic of the Congo	x	Kinshasa	-2.88119	23.6608	-4.43671	15.9042	2012	ERR377596	QG0070-C	AF-C	89.71	TRUE	Analysis_set	gDNA	TRUE	Yes
QG0071-C	1101-PF-CD-ONYAMBOKO	Democratic Republic of the Congo	x	Kinshasa	-2.88119	23.6608	-4.43671	15.9042	2012	ERR377598	QG0071-C	AF-C	88.89	TRUE	Analysis_set	gDNA	TRUE	Yes
QG0072-C	1101-PF-CD-ONYAMBOKO	Democratic Republic of the Congo	x	Kinshasa	-2.88119	23.6608	-4.43671	15.9042	2012	ERR377611	QG0072-C	AF-C	85.77	TRUE	Analysis_set	gDNA	TRUE	Yes
QG0074-C	1101-PF-CD-ONYAMBOKO	Democratic Republic of the Congo	x	Kinshasa	-2.88119	23.6608	-4.43671	15.9042	2012	ERR377614	QG0074-C	AF-C	88.09	TRUE	Analysis_set	gDNA	TRUE	Yes
QG0075-C	1101-PF-CD-ONYAMBOKO	Democratic Republic of the Congo	x	Kinshasa	-2.88119	23.6608	-4.43671	15.9042	2012	ERR377615	QG0075-C	AF-C	89.58	TRUE	Analysis_set	gDNA	TRUE	Yes
QG0076-C	1101-PF-CD-ONYAMBOKO	Democratic Republic of the Congo	x	Kinshasa	-2.88119	23.6608	-4.43671	15.9042	2012	ERR377616	QG0076-C	AF-C	90.5	TRUE	Analysis_set	gDNA	TRUE	Yes
QG0078-C	1101-PF-CD-ONYAMBOKO	Democratic Republic of the Congo	x	Kinshasa	-2.88119	23.6608	-4.43671	15.9042	2012	ERR377618	QG0078-C	AF-C	87.95	TRUE	Analysis_set	gDNA	TRUE	Yes
QG0081-C	1101-PF-CD-ONYAMBOKO	Democratic Republic of the Congo	x	Kinshasa	-2.88119	23.6608	-4.43671	15.9042	2012	ERR377608	QG0081-C	AF-C	85.49	TRUE	Analysis_set	gDNA	TRUE	Yes
QG0082-C	1101-PF-CD-ONYAMBOKO	Democratic Republic of the Congo	x	Kinshasa	-2.88119	23.6608	-4.43671	15.9042	2012	ERR377609	QG0082-C	AF-C	88.72	TRUE	Analysis_set	gDNA	TRUE	Yes
QG0083-C	1101-PF-CD-ONYAMBOKO	Democratic Republic of the Congo	x	Kinshasa	-2.88119	23.6608	-4.43671	15.9042	2012	ERR377610	QG0083-C	AF-C	86.65	TRUE	Analysis_set	gDNA	TRUE	Yes
QG0087-C	1101-PF-CD-ONYAMBOKO	Democratic Republic of the Congo	x	Kinshasa	-2.88119	23.6608	-4.43671	15.9042	2012	ERR377628	QG0087-C	AF-C	86.32	TRUE	Analysis_set	gDNA	TRUE	Yes
QG0088-C	1101-PF-CD-ONYAMBOKO	Democratic Republic of the Congo	x	Kinshasa	-2.88119	23.6608	-4.43671	15.9042	2012	ERR377629	QG0088-C	AF-C	89.27	TRUE	Analysis_set	gDNA	TRUE	Yes
QG0089-C	1101-PF-CD-ONYAMBOKO	Democratic Republic of the Congo	x	Kinshasa	-2.88119	23.6608	-4.43671	15.9042	2012	ERR377631	QG0089-C	AF-C	89.15	TRUE	Analysis_set	gDNA	TRUE	Yes
QG0093-C	1101-PF-CD-ONYAMBOKO	Democratic Republic of the Congo	x	Kinshasa	-2.88119	23.6608	-4.43671	15.9042	2012	ERR377621	QG0093-C	AF-C	87.99	TRUE	Analysis_set	gDNA	TRUE	Yes
QG0094-C	1101-PF-CD-ONYAMBOKO	Democratic Republic of the Congo	x	Kinshasa	-2.88119	23.6608	-4.43671	15.9042	2012	ERR377622	QG0094-C	AF-C	89.69	TRUE	Analysis_set	gDNA	TRUE	Yes
QG0095-C	1101-PF-CD-ONYAMBOKO	Democratic Republic of the Congo	x	Kinshasa	-2.88119	23.6608	-4.43671	15.9042	2012	ERR377623	QG0095-C	AF-C	90.05	TRUE	Analysis_set	gDNA	TRUE	Yes
QG0096-C	1101-PF-CD-ONYAMBOKO	Democratic Republic of the Congo	x	Kinshasa	-2.88119	23.6608	-4.43671	15.9042	2012	ERR377624	QG0096-C	AF-C	90.34	TRUE	Analysis_set	gDNA	TRUE	Yes
QG0097-C	1101-PF-CD-ONYAMBOKO	Democratic Republic of the Congo	x	Kinshasa	-2.88119	23.6608	-4.43671	15.9042	2012	ERR377626	QG0097-C	AF-C	90.46	TRUE	Analysis_set	gDNA	TRUE	Yes
QG0098-C	1101-PF-CD-ONYAMBOKO	Democratic Republic of the Congo	x	Kinshasa	-2.88119	23.6608	-4.43671	15.9042	2012	ERR377632	QG0098-C	AF-C	89.59	TRUE	Analysis_set	gDNA	TRUE	Yes
QG0099-C	1101-PF-CD-ONYAMBOKO	Democratic Republic of the Congo	x	Kinshasa	-2.88119	23.6608	-4.43671	15.9042	2012	ERR377633	QG0099-C	AF-C	90.36	TRUE	Analysis_set	gDNA	TRUE	Yes
QG0101-C	1101-PF-CD-ONYAMBOKO	Democratic Republic of the Congo	x	Kinshasa	-2.88119	23.6608	-4.43671	15.9042	2012	ERR377635	QG0101-C	AF-C	86.92	TRUE	Analysis_set	gDNA	TRUE	Yes
QG0102-C	1101-PF-CD-ONYAMBOKO	Democratic Republic of the Congo	x	Kinshasa	-2.88119	23.6608	-4.43671	15.9042	2012	ERR377636	QG0102-C	AF-C	90.11	TRUE	Analysis_set	gDNA	TRUE	Yes
QG0105-C	1101-PF-CD-ONYAMBOKO	Democratic Republic of the Congo	x	Kinshasa	-2.88119	23.6608	-4.43671	15.9042	2012	ERR377639	QG0105-C	AF-C	87.6	TRUE	Analysis_set	gDNA	TRUE	Yes
QG0107-C	1101-PF-CD-ONYAMBOKO	Democratic Republic of the Congo	x	Kinshasa	-2.88119	23.6608	-4.43671	15.9042	2012	ERR377641	QG0107-C	AF-C	90.3	TRUE	Analysis_set	gDNA	TRUE	Yes
QG0108-C	1101-PF-CD-ONYAMBOKO	Democratic Republic of the Congo	x	Kinshasa	-2.88119	23.6608	-4.43671	15.9042	2012	ERR377642	QG0108-C	AF-C	89.78	TRUE	Analysis_set	gDNA	TRUE	Yes
QG0109-C	1101-PF-CD-ONYAMBOKO	Democratic Republic of the Congo	x	Kinshasa	-2.88119	23.6608	-4.43671	15.9042	2012	ERR377643	QG0109-C	AF-C	88.33	TRUE	Analysis_set	gDNA	TRUE	Yes
QG0110-C	1101-PF-CD-ONYAMBOKO	Democratic Republic of the Congo	x	Kinshasa	-2.88119	23.6608	-4.43671	15.9042	2012	ERR377563	QG0110-C	AF-C	89.21	TRUE	Analysis_set	gDNA	TRUE	Yes
QG0113-C	1101-PF-CD-ONYAMBOKO	Democratic Republic of the Congo	x	Kinshasa	-2.88119	23.6608	-4.43671	15.9042	2012	ERR377566	QG0113-C	AF-C	87.11	TRUE	Analysis_set	gDNA	TRUE	Yes
QG0114-C	1101-PF-CD-ONYAMBOKO	Democratic Republic of the Congo	x	Kinshasa	-2.88119	23.6608	-4.43671	15.9042	2012	ERR377567	QG0114-C	AF-C	89.84	TRUE	Analysis_set	gDNA	TRUE	Yes
QG0116-C	1101-PF-CD-ONYAMBOKO	Democratic Republic of the Congo	x	Kinshasa	-2.88119	23.6608	-4.43671	15.9042	2012	ERR377557	QG0116-C	AF-C	89.51	TRUE	Analysis_set	gDNA	TRUE	Yes
QG0117-C	1101-PF-CD-ONYAMBOKO	Democratic Republic of the Congo	x	Kinshasa	-2.88119	23.6608	-4.43671	15.9042	2012	ERR377558	QG0117-C	AF-C	89.53	TRUE	Analysis_set	gDNA	TRUE	Yes
QG0119-C	1101-PF-CD-ONYAMBOKO	Democratic Republic of the Congo	x	Kinshasa	-2.88119	23.6608	-4.43671	15.9042	2012	ERR377560	QG0119-C	AF-C	86.97	TRUE	Analysis_set	gDNA	TRUE	Yes
QG0120-C	1101-PF-CD-ONYAMBOKO	Democratic Republic of the Congo	x	Kinshasa	-2.88119	23.6608	-4.43671	15.9042	2012	ERR377561	QG0120-C	AF-C	89.72	TRUE	Analysis_set	gDNA	TRUE	Yes
QG0121-C	1101-PF-CD-ONYAMBOKO	Democratic Republic of the Congo	x	Kinshasa	-2.88119	23.6608	-4.43671	15.9042	2012	ERR377562	QG0121-C	AF-C	85.95	TRUE	Analysis_set	gDNA	TRUE	Yes
QG0124-C	1101-PF-CD-ONYAMBOKO	Democratic Republic of the Congo	x	Kinshasa	-2.88119	23.6608	-4.43671	15.9042	2012	ERR377529	QG0124-C	AF-C	87.86	TRUE	Analysis_set	gDNA	TRUE	Yes
QG0125-C	1101-PF-CD-ONYAMBOKO	Democratic Republic of the Congo	x	Kinshasa	-2.88119	23.6608	-4.43671	15.9042	2012	ERR377530	QG0125-C	AF-C	87.46	TRUE	Analysis_set	gDNA	TRUE	Yes
QG0126-C	1101-PF-CD-ONYAMBOKO	Democratic Republic of the Congo	x	Kinshasa	-2.88119	23.6608	-4.43671	15.9042	2012	ERR377531	QG0126-C	AF-C	89.47	TRUE	Analysis_set	gDNA	TRUE	Yes
QG0127-C	1101-PF-CD-ONYAMBOKO	Democratic Republic of the Congo	x	Kinshasa	-2.88119	23.6608	-4.43671	15.9042	2012	ERR377520	QG0127-C	AF-C	85.04	TRUE	Analysis_set	gDNA	TRUE	Yes
QG0128-C	1101-PF-CD-ONYAMBOKO	Democratic Republic of the Congo	x	Kinshasa	-2.88119	23.6608	-4.43671	15.9042	2012	ERR377521	QG0128-C	AF-C	88.55	TRUE	Analysis_set	gDNA	TRUE	Yes
QG0130-C	1101-PF-CD-ONYAMBOKO	Democratic Republic of the Congo	x	Kinshasa	-2.88119	23.6608	-4.43671	15.9042	2012	ERR377523	QG0130-C	AF-C	88.63	TRUE	Analysis_set	gDNA	TRUE	Yes
QG0133-C	1101-PF-CD-ONYAMBOKO	Democratic Republic of the Congo	x	Kinshasa	-2.88119	23.6608	-4.43671	15.9042	2012	ERR377526	QG0133-C	AF-C	89.7	TRUE	Analysis_set	gDNA	TRUE	Yes
QG0134-C	1101-PF-CD-ONYAMBOKO	Democratic Republic of the Congo	x	Kinshasa	-2.88119	23.6608	-4.43671	15.9042	2012	ERR377539	QG0134-C	AF-C	87.98	TRUE	Analysis_set	gDNA	TRUE	Yes
QG0135-C	1101-PF-CD-ONYAMBOKO	Democratic Republic of the Congo	x	Kinshasa	-2.88119	23.6608	-4.43671	15.9042	2012	ERR377540	QG0135-C	AF-C	85.23	TRUE	Analysis_set	gDNA	TRUE	Yes
QG0136-C	1101-PF-CD-ONYAMBOKO	Democratic Republic of the Congo	x	Kinshasa	-2.88119	23.6608	-4.43671	15.9042	2012	ERR377541	QG0136-C	AF-C	89.72	TRUE	Analysis_set	gDNA	TRUE	Yes
QG0138-C	1101-PF-CD-ONYAMBOKO	Democratic Republic of the Congo	x	Kinshasa	-2.88119	23.6608	-4.43671	15.9042	2012	ERR377543	QG0138-C	AF-C	88.37	TRUE	Analysis_set	gDNA	TRUE	Yes
QG0140-C	1101-PF-CD-ONYAMBOKO	Democratic Republic of the Congo	x	Kinshasa	-2.88119	23.6608	-4.43671	15.9042	2012	ERR377533	QG0140-C	AF-C	90.5	TRUE	Analysis_set	gDNA	TRUE	Yes
QG0141-C	1101-PF-CD-ONYAMBOKO	Democratic Republic of the Congo	x	Kinshasa	-2.88119	23.6608	-4.43671	15.9042	2012	ERR377534	QG0141-C	AF-C	87.63	TRUE	Analysis_set	gDNA	TRUE	Yes
QG0145-C	1101-PF-CD-ONYAMBOKO	Democratic Republic of the Congo	x	Kinshasa	-2.88119	23.6608	-4.43671	15.9042	2012	ERR377538	QG0145-C	AF-C	88.75	TRUE	Analysis_set	gDNA	TRUE	Yes
QG0146-C	1101-PF-CD-ONYAMBOKO	Democratic Republic of the Congo	x	Kinshasa	-2.88119	23.6608	-4.43671	15.9042	2012	ERR388733	QG0146-C	AF-C	87.74	TRUE	Analysis_set	gDNA	TRUE	Yes
QG0147-C	1101-PF-CD-ONYAMBOKO	Democratic Republic of the Congo	x	Kinshasa	-2.88119	23.6608	-4.43671	15.9042	2012	ERR388734	QG0147-C	AF-C	86.89	TRUE	Analysis_set	gDNA	TRUE	Yes
QG0148-C	1101-PF-CD-ONYAMBOKO	Democratic Republic of the Congo	x	Kinshasa	-2.88119	23.6608	-4.43671	15.9042	2012	ERR388735	QG0148-C	AF-C	90.06	TRUE	Analysis_set	gDNA	TRUE	Yes
QG0150-C	1101-PF-CD-ONYAMBOKO	Democratic Republic of the Congo	x	Kinshasa	-2.88119	23.6608	-4.43671	15.9042	2012	ERR388737	QG0150-C	AF-C	89.16	TRUE	Analysis_set	gDNA	TRUE	Yes
QG0152-C	1101-PF-CD-ONYAMBOKO	Democratic Republic of the Congo	x	Kinshasa	-2.88119	23.6608	-4.43671	15.9042	2012	ERR388727	QG0152-C	AF-C	90.03	TRUE	Analysis_set	gDNA	TRUE	Yes
QG0154-C	1101-PF-CD-ONYAMBOKO	Democratic Republic of the Congo	x	Kinshasa	-2.88119	23.6608	-4.43671	15.9042	2012	ERR388729	QG0154-C	AF-C	88.76	TRUE	Analysis_set	gDNA	TRUE	Yes
QG0155-C	1101-PF-CD-ONYAMBOKO	Democratic Republic of the Congo	x	Kinshasa	-2.88119	23.6608	-4.43671	15.9042	2012	ERR388730	QG0155-C	AF-C	90.48	TRUE	Analysis_set	gDNA	TRUE	Yes
QG0156-C	1101-PF-CD-ONYAMBOKO	Democratic Republic of the Congo	x	Kinshasa	-2.88119	23.6608	-4.43671	15.9042	2012	ERR388731	QG0156-C	AF-C	88.48	TRUE	Analysis_set	gDNA	TRUE	Yes
QG0157-C	1101-PF-CD-ONYAMBOKO	Democratic Republic of the Congo	x	Kinshasa	-2.88119	23.6608	-4.43671	15.9042	2012	ERR388732	QG0157-C	AF-C	89.48	TRUE	Analysis_set	gDNA	TRUE	Yes
QG0158-C	1101-PF-CD-ONYAMBOKO	Democratic Republic of the Congo	x	Kinshasa	-2.88119	23.6608	-4.43671	15.9042	2012	ERR377551	QG0158-C	AF-C	88.06	TRUE	Analysis_set	gDNA	TRUE	Yes
QG0159-C	1101-PF-CD-ONYAMBOKO	Democratic Republic of the Congo	x	Kinshasa	-2.88119	23.6608	-4.43671	15.9042	2012	ERR377552	QG0159-C	AF-C	87.78	TRUE	Analysis_set	gDNA	TRUE	Yes
QG0164-C	1101-PF-CD-ONYAMBOKO	Democratic Republic of the Congo	x	Kinshasa	-2.88119	23.6608	-4.43671	15.9042	2012	ERR377545	QG0164-C	AF-C	86.34	TRUE	Analysis_set	gDNA	TRUE	Yes
QG0165-C	1101-PF-CD-ONYAMBOKO	Democratic Republic of the Congo	x	Kinshasa	-2.88119	23.6608	-4.43671	15.9042	2012	ERR377546	QG0165-C	AF-C	89.55	TRUE	Analysis_set	gDNA	TRUE	Yes
QG0167-C	1101-PF-CD-ONYAMBOKO	Democratic Republic of the Congo	x	Kinshasa	-2.88119	23.6608	-4.43671	15.9042	2012	ERR377548	QG0167-C	AF-C	86.31	TRUE	Analysis_set	gDNA	TRUE	Yes
QG0169-C	1101-PF-CD-ONYAMBOKO	Democratic Republic of the Congo	x	Kinshasa	-2.88119	23.6608	-4.43671	15.9042	2012	ERR377550	QG0169-C	AF-C	89.52	TRUE	Analysis_set	gDNA	TRUE	Yes
QG0172-C	1101-PF-CD-ONYAMBOKO	Democratic Republic of the Congo	x	Kinshasa	-2.88119	23.6608	-4.43671	15.9042	2012	ERR377577	QG0172-C	AF-C	90.05	TRUE	Analysis_set	gDNA	TRUE	Yes
QG0173-C	1101-PF-CD-ONYAMBOKO	Democratic Republic of the Congo	x	Kinshasa	-2.88119	23.6608	-4.43671	15.9042	2012	ERR377578	QG0173-C	AF-C	91.38	TRUE	Analysis_set	gDNA	TRUE	Yes
QG0175-C	1101-PF-CD-ONYAMBOKO	Democratic Republic of the Congo	x	Kinshasa	-2.88119	23.6608	-4.43671	15.9042	2012	ERR377568	QG0175-C	AF-C	90.04	TRUE	Analysis_set	gDNA	TRUE	Yes
QG0176-C	1101-PF-CD-ONYAMBOKO	Democratic Republic of the Congo	x	Kinshasa	-2.88119	23.6608	-4.43671	15.9042	2012	ERR377569	QG0176-C	AF-C	89.3	TRUE	Analysis_set	gDNA	TRUE	Yes
QG0178-C	1101-PF-CD-ONYAMBOKO	Democratic Republic of the Congo	x	Kinshasa	-2.88119	23.6608	-4.43671	15.9042	2012	ERR377571	QG0178-C	AF-C	89.73	TRUE	Analysis_set	gDNA	TRUE	Yes
QG0179-C	1101-PF-CD-ONYAMBOKO	Democratic Republic of the Congo	x	Kinshasa	-2.88119	23.6608	-4.43671	15.9042	2012	ERR377572	QG0179-C	AF-C	90.37	TRUE	Analysis_set	gDNA	TRUE	Yes
QG0180-C	1101-PF-CD-ONYAMBOKO	Democratic Republic of the Congo	x	Kinshasa	-2.88119	23.6608	-4.43671	15.9042	2012	ERR377573	QG0180-C	AF-C	89	TRUE	Analysis_set	gDNA	TRUE	Yes
QG0181-C	1101-PF-CD-ONYAMBOKO	Democratic Republic of the Congo	x	Kinshasa	-2.88119	23.6608	-4.43671	15.9042	2012	ERR377574	QG0181-C	AF-C	85.07	TRUE	Analysis_set	gDNA	TRUE	Yes
QG0182-C	1052-PF-TRAC-WHITE	Democratic Republic of the Congo	x	Kinshasa	-2.88119	23.6608	-4.43671	15.9042	2013	ERR426017	QG0182-C	AF-C	87.28	TRUE	Analysis_set	gDNA	TRUE	Yes
QG0189-C	1052-PF-TRAC-WHITE	Democratic Republic of the Congo	x	Kinshasa	-2.88119	23.6608	-4.43671	15.9042	2013	ERR404191	QG0189-C	AF-C	90.03	TRUE	Analysis_set	gDNA	TRUE	Yes
QG0190-C	1052-PF-TRAC-WHITE	Democratic Republic of the Congo	x	Kinshasa	-2.88119	23.6608	-4.43671	15.9042	2013	ERR404204	QG0190-C	AF-C	85.46	TRUE	Analysis_set	gDNA	TRUE	Yes
QG0191-C	1052-PF-TRAC-WHITE	Democratic Republic of the Congo	x	Kinshasa	-2.88119	23.6608	-4.43671	15.9042	2013	ERR404199	QG0191-C	AF-C	86.46	TRUE	Analysis_set	gDNA	TRUE	Yes
QG0192-C	1052-PF-TRAC-WHITE	Democratic Republic of the Congo	x	Kinshasa	-2.88119	23.6608	-4.43671	15.9042	2013	ERR426083	QG0192-C	AF-C	87.4	TRUE	Analysis_set	gDNA	TRUE	Yes
QG0193-C	1052-PF-TRAC-WHITE	Democratic Republic of the Congo	x	Kinshasa	-2.88119	23.6608	-4.43671	15.9042	2013	ERR404188	QG0193-C	AF-C	89.86	TRUE	Analysis_set	gDNA	TRUE	Yes
QG0196-C	1052-PF-TRAC-WHITE	Democratic Republic of the Congo	x	Kinshasa	-2.88119	23.6608	-4.43671	15.9042	2013	ERR404200	QG0196-C	AF-C	87.16	TRUE	Analysis_set	gDNA	TRUE	Yes
QG0197-C	1052-PF-TRAC-WHITE	Democratic Republic of the Congo	x	Kinshasa	-2.88119	23.6608	-4.43671	15.9042	2013	ERR404242	QG0197-C	AF-C	85.94	TRUE	Analysis_set	gDNA	TRUE	Yes
QG0201-C	1052-PF-TRAC-WHITE	Democratic Republic of the Congo	x	Kinshasa	-2.88119	23.6608	-4.43671	15.9042	2013	ERR426021	QG0201-C	AF-C	88.97	TRUE	Analysis_set	gDNA	TRUE	Yes
QG0203-C	1052-PF-TRAC-WHITE	Democratic Republic of the Congo	x	Kinshasa	-2.88119	23.6608	-4.43671	15.9042	2013	ERR404212	QG0203-C	AF-C	85.77	TRUE	Analysis_set	gDNA	TRUE	Yes
QG0205-C	1052-PF-TRAC-WHITE	Democratic Republic of the Congo	x	Kinshasa	-2.88119	23.6608	-4.43671	15.9042	2013	ERR404240	QG0205-C	AF-C	88.81	TRUE	Analysis_set	gDNA	TRUE	Yes
QG0207-C	1052-PF-TRAC-WHITE	Democratic Republic of the Congo	x	Kinshasa	-2.88119	23.6608	-4.43671	15.9042	2013	ERR426031	QG0207-C	AF-C	89.94	TRUE	Analysis_set	gDNA	TRUE	Yes
QG0208-C	1052-PF-TRAC-WHITE	Democratic Republic of the Congo	x	Kinshasa	-2.88119	23.6608	-4.43671	15.9042	2013	ERR426004	QG0208-C	AF-C	85.99	TRUE	Analysis_set	gDNA	TRUE	Yes
QG0209-C	1052-PF-TRAC-WHITE	Democratic Republic of the Congo	x	Kinshasa	-2.88119	23.6608	-4.43671	15.9042	2013	ERR404189	QG0209-C	AF-C	86.54	TRUE	Analysis_set	gDNA	TRUE	Yes
QG0211-C	1052-PF-TRAC-WHITE	Democratic Republic of the Congo	x	Kinshasa	-2.88119	23.6608	-4.43671	15.9042	2013	ERR426020	QG0211-C	AF-C	87.52	TRUE	Analysis_set	gDNA	TRUE	Yes
QG0213-C	1052-PF-TRAC-WHITE	Democratic Republic of the Congo	x	Kinshasa	-2.88119	23.6608	-4.43671	15.9042	2013	ERR404192	QG0213-C	AF-C	88.22	TRUE	Analysis_set	gDNA	TRUE	Yes
QG0215-C	1052-PF-TRAC-WHITE	Democratic Republic of the Congo	x	Kinshasa	-2.88119	23.6608	-4.43671	15.9042	2013	ERR426110	QG0215-C	AF-C	86.05	TRUE	Analysis_set	gDNA	TRUE	Yes
QG0216-C	1052-PF-TRAC-WHITE	Democratic Republic of the Congo	x	Kinshasa	-2.88119	23.6608	-4.43671	15.9042	2013	ERR404187	QG0216-C	AF-C	88.75	TRUE	Analysis_set	gDNA	TRUE	Yes
QG0217-C	1052-PF-TRAC-WHITE	Democratic Republic of the Congo	x	Kinshasa	-2.88119	23.6608	-4.43671	15.9042	2013	ERR404228	QG0217-C	AF-C	89.24	TRUE	Analysis_set	gDNA	TRUE	Yes
QG0218-C	1052-PF-TRAC-WHITE	Democratic Republic of the Congo	x	Kinshasa	-2.88119	23.6608	-4.43671	15.9042	2013	ERR426002	QG0218-C	AF-C	89.09	TRUE	Analysis_set	gDNA	TRUE	Yes
QG0234-C	1052-PF-TRAC-WHITE	Democratic Republic of the Congo	x	Kinshasa	-2.88119	23.6608	-4.43671	15.9042	2013	ERR404215	QG0234-C	AF-C	89.22	TRUE	Analysis_set	gDNA	TRUE	Yes
QG0236-C	1052-PF-TRAC-WHITE	Democratic Republic of the Congo	x	Kinshasa	-2.88119	23.6608	-4.43671	15.9042	2013	ERR426086	QG0236-C	AF-C	86.5	TRUE	Analysis_set	gDNA	TRUE	Yes
QG0238-C	1052-PF-TRAC-WHITE	Democratic Republic of the Congo	x	Kinshasa	-2.88119	23.6608	-4.43671	15.9042	2013	ERR426060	QG0238-C	AF-C	86.78	TRUE	Analysis_set	gDNA	TRUE	Yes
QG0245-C	1052-PF-TRAC-WHITE	Democratic Republic of the Congo	x	Kinshasa	-2.88119	23.6608	-4.43671	15.9042	2013	ERR426126	QG0245-C	AF-C	88.82	TRUE	Analysis_set	gDNA	TRUE	Yes
QG0246-C	1052-PF-TRAC-WHITE	Democratic Republic of the Congo	x	Kinshasa	-2.88119	23.6608	-4.43671	15.9042	2013	ERR426019	QG0246-C	AF-C	87.6	TRUE	Analysis_set	gDNA	TRUE	Yes
QG0253-C	1052-PF-TRAC-WHITE	Democratic Republic of the Congo	x	Kinshasa	-2.88119	23.6608	-4.43671	15.9042	2013	ERR426124	QG0253-C	AF-C	88.58	TRUE	Analysis_set	gDNA	TRUE	Yes
QG0257-C	1052-PF-TRAC-WHITE	Democratic Republic of the Congo	x	Kinshasa	-2.88119	23.6608	-4.43671	15.9042	2013	ERR426113	QG0257-C	AF-C	86.17	TRUE	Analysis_set	gDNA	TRUE	Yes
QG0262-C	1052-PF-TRAC-WHITE	Democratic Republic of the Congo	x	Kinshasa	-2.88119	23.6608	-4.43671	15.9042	2013	ERR404244	QG0262-C	AF-C	89.38	TRUE	Analysis_set	gDNA	TRUE	Yes
QG0265-C	1052-PF-TRAC-WHITE	Democratic Republic of the Congo	x	Kinshasa	-2.88119	23.6608	-4.43671	15.9042	2013	ERR404233	QG0265-C	AF-C	87.93	TRUE	Analysis_set	gDNA	TRUE	Yes
QG0266-C	1052-PF-TRAC-WHITE	Democratic Republic of the Congo	x	Kinshasa	-2.88119	23.6608	-4.43671	15.9042	2013	ERR404234	QG0266-C	AF-C	88.43	TRUE	Analysis_set	gDNA	TRUE	Yes
QG0269-C	1052-PF-TRAC-WHITE	Democratic Republic of the Congo	x	Kinshasa	-2.88119	23.6608	-4.43671	15.9042	2013	ERR426116	QG0269-C	AF-C	90.12	TRUE	Analysis_set	gDNA	TRUE	Yes
QG0270-C	1052-PF-TRAC-WHITE	Democratic Republic of the Congo	x	Kinshasa	-2.88119	23.6608	-4.43671	15.9042	2013	ERR404207	QG0270-C	AF-C	88.29	TRUE	Analysis_set	gDNA	TRUE	Yes
QG0271-C	1052-PF-TRAC-WHITE	Democratic Republic of the Congo	x	Kinshasa	-2.88119	23.6608	-4.43671	15.9042	2013	ERR404245	QG0271-C	AF-C	88.33	TRUE	Analysis_set	gDNA	TRUE	Yes
QG0277-C	1052-PF-TRAC-WHITE	Democratic Republic of the Congo	x	Kinshasa	-2.88119	23.6608	-4.43671	15.9042	2013	ERR404206	QG0277-C	AF-C	88.67	TRUE	Analysis_set	gDNA	TRUE	Yes
QG0279-C	1052-PF-TRAC-WHITE	Democratic Republic of the Congo	x	Kinshasa	-2.88119	23.6608	-4.43671	15.9042	2013	ERR404219	QG0279-C	AF-C	89.33	TRUE	Analysis_set	gDNA	TRUE	Yes
QG0280-C	1052-PF-TRAC-WHITE	Democratic Republic of the Congo	x	Kinshasa	-2.88119	23.6608	-4.43671	15.9042	2013	ERR404195	QG0280-C	AF-C	89.09	TRUE	Analysis_set	gDNA	TRUE	Yes
QG0281-C	1052-PF-TRAC-WHITE	Democratic Republic of the Congo	x	Kinshasa	-2.88119	23.6608	-4.43671	15.9042	2013	ERR426117	QG0281-C	AF-C	85.52	TRUE	Analysis_set	gDNA	TRUE	Yes
QG0284-C	1052-PF-TRAC-WHITE	Democratic Republic of the Congo	x	Kinshasa	-2.88119	23.6608	-4.43671	15.9042	2013	ERR404247	QG0284-C	AF-C	88.64	TRUE	Analysis_set	gDNA	TRUE	Yes
QG0299-C	1052-PF-TRAC-WHITE	Democratic Republic of the Congo	x	Kinshasa	-2.88119	23.6608	-4.43671	15.9042	2013	ERR404232	QG0299-C	AF-C	89.68	TRUE	Analysis_set	gDNA	TRUE	Yes
QG0307-C	1138-PF-CD-FANELLO	Democratic Republic of the Congo	x	Kinshasa	-2.88119	23.6608	-4.43671	15.9042	2014	ERR1514617	QG0307-C	AF-C	85.32	TRUE	Analysis_set	gDNA	TRUE	Yes
QG0312-C	1138-PF-CD-FANELLO	Democratic Republic of the Congo	x	Kinshasa	-2.88119	23.6608	-4.43671	15.9042	2014	ERR1514619	QG0312-C	AF-C	88.01	TRUE	Analysis_set	gDNA	TRUE	Yes
QG0325-C	1138-PF-CD-FANELLO	Democratic Republic of the Congo	x	Kinshasa	-2.88119	23.6608	-4.43671	15.9042	2014	ERR1514622	QG0325-C	AF-C	89.57	TRUE	Analysis_set	gDNA	TRUE	Yes
QG0360-C	1138-PF-CD-FANELLO	Democratic Republic of the Congo	x	Kinshasa	-2.88119	23.6608	-4.43671	15.9042	2014	ERR1514567	QG0360-C	AF-C	89.11	TRUE	Analysis_set	gDNA	TRUE	Yes
QG0426-C	1138-PF-CD-FANELLO	Democratic Republic of the Congo	x	Kinshasa	-2.88119	23.6608	-4.43671	15.9042	2014	ERR1514599	QG0426-C	AF-C	85.73	TRUE	Analysis_set	gDNA	TRUE	Yes
QG0449-C	1138-PF-CD-FANELLO	Democratic Republic of the Congo	x	Kinshasa	-2.88119	23.6608	-4.43671	15.9042	2015	ERR1514614	QG0449-C	AF-C	85.85	TRUE	Analysis_set	gDNA	TRUE	Yes
PE0002-CW	1007-PF-TZ-DUFFY	Tanzania	x	Tanga	-6.26622	34.8257	-5.218	38.2819	2010	ERR018913	PE0002-CW	AF-E	89.44	TRUE	Analysis_set	gDNA	TRUE	Yes
PE0009-CW	1007-PF-TZ-DUFFY	Tanzania	x	Morogoro	-6.26622	34.8257	-7.92283	36.9891	2010	ERR171645	PE0009-C,PE0009-CW	AF-E	90.09	TRUE	Analysis_set	gDNA	TRUE	Yes
PE0010-C	1007-PF-TZ-DUFFY	Tanzania	x	Tanga	-6.26622	34.8257	-5.218	38.2819	2010	ERR018914	PE0010-C	AF-E	89.8	TRUE	Analysis_set	gDNA	TRUE	Yes
PE0011-C	1007-PF-TZ-DUFFY	Tanzania	x	Tanga	-6.26622	34.8257	-5.218	38.2819	2010	ERR018915	PE0011-C	AF-E	89.73	TRUE	Analysis_set	gDNA	TRUE	Yes
PE0012-C	1007-PF-TZ-DUFFY	Tanzania	x	Tanga	-6.26622	34.8257	-5.218	38.2819	2010	ERR018916	PE0012-C	AF-E	89.8	TRUE	Analysis_set	gDNA	TRUE	Yes
PE0013-C	1007-PF-TZ-DUFFY	Tanzania	x	Tanga	-6.26622	34.8257	-5.218	38.2819	2010	ERR022906	PE0013-C	AF-E	89.95	TRUE	Analysis_set	gDNA	TRUE	Yes
PE0016-C	1007-PF-TZ-DUFFY	Tanzania	x	Tanga	-6.26622	34.8257	-5.218	38.2819	2010	ERR022861	PE0016-C	AF-E	89.3	TRUE	Analysis_set	gDNA	TRUE	Yes
PE0017-CW	1007-PF-TZ-DUFFY	Tanzania	x	Tanga	-6.26622	34.8257	-5.218	38.2819	2010	ERR171648	PE0017-C,PE0017-CW	AF-E	90.51	TRUE	Analysis_set	gDNA	TRUE	Yes
PE0018-C	1007-PF-TZ-DUFFY	Tanzania	x	Tanga	-6.26622	34.8257	-5.218	38.2819	2010	ERR027092	PE0018-C	AF-E	89.28	TRUE	Analysis_set	gDNA	TRUE	Yes
PE0019-C	1007-PF-TZ-DUFFY	Tanzania	x	Tanga	-6.26622	34.8257	-5.218	38.2819	2010	ERR022907	PE0019-C	AF-E	89.72	TRUE	Analysis_set	gDNA	TRUE	Yes
PE0020-C	1007-PF-TZ-DUFFY	Tanzania	x	Tanga	-6.26622	34.8257	-5.218	38.2819	2010	ERR022920	PE0020-C	AF-E	90.2	TRUE	Analysis_set	gDNA	TRUE	Yes
PE0021-C	1007-PF-TZ-DUFFY	Tanzania	x	Morogoro	-6.26622	34.8257	-7.92283	36.9891	2010	ERR022908	PE0021-C	AF-E	90.01	TRUE	Analysis_set	gDNA	TRUE	Yes
PE0022-C	1007-PF-TZ-DUFFY	Tanzania	x	Morogoro	-6.26622	34.8257	-7.92283	36.9891	2010	ERR022531	PE0022-C	AF-E	88.1	TRUE	Analysis_set	gDNA	TRUE	Yes
PE0023-C	1007-PF-TZ-DUFFY	Tanzania	x	Morogoro	-6.26622	34.8257	-7.92283	36.9891	2010	ERR027093	PE0023-C	AF-E	89.52	TRUE	Analysis_set	gDNA	TRUE	Yes
PE0024-C	1007-PF-TZ-DUFFY	Tanzania	x	Morogoro	-6.26622	34.8257	-7.92283	36.9891	2010	ERR022909	PE0024-C	AF-E	89.95	TRUE	Analysis_set	gDNA	TRUE	Yes
PE0025-C	1007-PF-TZ-DUFFY	Tanzania	x	Morogoro	-6.26622	34.8257	-7.92283	36.9891	2010	ERR027094	PE0025-C	AF-E	89.41	TRUE	Analysis_set	gDNA	TRUE	Yes
PE0027-C	1007-PF-TZ-DUFFY	Tanzania	x	Morogoro	-6.26622	34.8257	-7.92283	36.9891	2010	ERR171646	PE0027-C	AF-E	90.71	TRUE	Analysis_set	gDNA	TRUE	Yes
PE0028-C	1007-PF-TZ-DUFFY	Tanzania	x	Morogoro	-6.26622	34.8257	-7.92283	36.9891	2010	ERR171647	PE0028-C	AF-E	90.21	TRUE	Analysis_set	gDNA	TRUE	Yes
PE0030-C	1007-PF-TZ-DUFFY	Tanzania	x	Tanga	-6.26622	34.8257	-5.218	38.2819	2010	ERR171649	PE0030-C	AF-E	90.51	TRUE	Analysis_set	gDNA	TRUE	Yes
PE0087-C	1095-PF-TZ-ISHENGOMA	Tanzania	x	Tanga	-6.26622	34.8257	-5.218	38.2819	2013	ERR405240	PE0087-C	AF-E	90.08	TRUE	Analysis_set	gDNA	TRUE	Yes
PE0088-C	1095-PF-TZ-ISHENGOMA	Tanzania	x	Tanga	-6.26622	34.8257	-5.218	38.2819	2013	ERR405242	PE0088-C	AF-E	87.76	TRUE	Analysis_set	gDNA	TRUE	Yes
PE0089-C	1095-PF-TZ-ISHENGOMA	Tanzania	x	Tanga	-6.26622	34.8257	-5.218	38.2819	2013	ERR405243	PE0089-C	AF-E	88.26	TRUE	Analysis_set	gDNA	TRUE	Yes
PE0090-C	1095-PF-TZ-ISHENGOMA	Tanzania	x	Tanga	-6.26622	34.8257	-5.218	38.2819	2013	ERR405245	PE0090-C	AF-E	89.96	TRUE	Analysis_set	gDNA	TRUE	Yes
PE0091-C	1095-PF-TZ-ISHENGOMA	Tanzania	x	Tanga	-6.26622	34.8257	-5.218	38.2819	2013	ERR405248	PE0091-C	AF-E	90.22	TRUE	Analysis_set	gDNA	TRUE	Yes
PE0092-C	1095-PF-TZ-ISHENGOMA	Tanzania	x	Tanga	-6.26622	34.8257	-5.218	38.2819	2013	ERR490334	PE0092-C	AF-E	86.44	TRUE	Analysis_set	gDNA	TRUE	Yes
PE0096-C	1095-PF-TZ-ISHENGOMA	Tanzania	x	Tanga	-6.26622	34.8257	-5.218	38.2819	2013	ERR405237	PE0096-C	AF-E	87.25	TRUE	Analysis_set	gDNA	TRUE	Yes
PE0098-C	1095-PF-TZ-ISHENGOMA	Tanzania	x	Tanga	-6.26622	34.8257	-5.218	38.2819	2013	ERR405239	PE0098-C	AF-E	86.3	TRUE	Analysis_set	gDNA	TRUE	Yes
PE0105-C	1095-PF-TZ-ISHENGOMA	Tanzania	x	Tanga	-6.26622	34.8257	-5.218	38.2819	2013	ERR405252	PE0105-C	AF-E	90.18	TRUE	Analysis_set	gDNA	TRUE	Yes
PE0109-C	1095-PF-TZ-ISHENGOMA	Tanzania	x	Tanga	-6.26622	34.8257	-5.218	38.2819	2013	ERR405238	PE0109-C	AF-E	90.11	TRUE	Analysis_set	gDNA	TRUE	Yes
PE0113-C	1095-PF-TZ-ISHENGOMA	Tanzania	x	Tanga	-6.26622	34.8257	-5.218	38.2819	2013	ERR405244	PE0113-C	AF-E	89.72	TRUE	Analysis_set	gDNA	TRUE	Yes
PE0116-C	1095-PF-TZ-ISHENGOMA	Tanzania	x	Tanga	-6.26622	34.8257	-5.218	38.2819	2013	ERR405251	PE0116-C	AF-E	86.68	TRUE	Analysis_set	gDNA	TRUE	Yes
PE0117-C	1095-PF-TZ-ISHENGOMA	Tanzania	x	Tanga	-6.26622	34.8257	-5.218	38.2819	2013	ERR405253	PE0117-C	AF-E	90.44	TRUE	Analysis_set	gDNA	TRUE	Yes
PE0119-C	1095-PF-TZ-ISHENGOMA	Tanzania	x	Tanga	-6.26622	34.8257	-5.218	38.2819	2013	ERR405236	PE0119-C	AF-E	88.78	TRUE	Analysis_set	gDNA	TRUE	Yes
PE0121-C	1007-PF-TZ-DUFFY	Tanzania	x	Morogoro	-6.26622	34.8257	-7.92283	36.9891	2010	ERR439519	PE0121-C	AF-E	88.71	TRUE	Analysis_set	gDNA	TRUE	Yes
PE0122-C	1007-PF-TZ-DUFFY	Tanzania	x	Morogoro	-6.26622	34.8257	-7.92283	36.9891	2010	ERR439522	PE0122-C	AF-E	89.86	TRUE	Analysis_set	gDNA	TRUE	Yes
PE0123-C	1007-PF-TZ-DUFFY	Tanzania	x	Tanga	-6.26622	34.8257	-5.218	38.2819	2010	ERR439525	PE0123-C	AF-E	89.27	TRUE	Analysis_set	gDNA	TRUE	Yes
PE0124-C	1007-PF-TZ-DUFFY	Tanzania	x	Tanga	-6.26622	34.8257	-5.218	38.2819	2010	ERR439528	PE0124-C	AF-E	89.14	TRUE	Analysis_set	gDNA	TRUE	Yes
PE0125-C	1007-PF-TZ-DUFFY	Tanzania	x	Morogoro	-6.26622	34.8257	-7.92283	36.9891	2010	ERR439531	PE0125-C	AF-E	89.37	TRUE	Analysis_set	gDNA	TRUE	Yes
PE0126-C	1007-PF-TZ-DUFFY	Tanzania	x	Morogoro	-6.26622	34.8257	-7.92283	36.9891	2010	ERR449895	PE0126-C	AF-E	89.95	TRUE	Analysis_set	gDNA	TRUE	Yes
PE0127-C	1007-PF-TZ-DUFFY	Tanzania	x	Tanga	-6.26622	34.8257	-5.218	38.2819	2010	ERR449897	PE0127-C	AF-E	90.88	TRUE	Analysis_set	gDNA	TRUE	Yes
PE0128-C	1007-PF-TZ-DUFFY	Tanzania	x	Morogoro	-6.26622	34.8257	-7.92283	36.9891	2010	ERR449899	PE0128-C	AF-E	90.35	TRUE	Analysis_set	gDNA	TRUE	Yes
PE0129-C	1007-PF-TZ-DUFFY	Tanzania	x	Morogoro	-6.26622	34.8257	-7.92283	36.9891	2010	ERR449901	PE0129-C	AF-E	90.62	TRUE	Analysis_set	gDNA	TRUE	Yes
PE0130-C	1007-PF-TZ-DUFFY	Tanzania	x	Morogoro	-6.26622	34.8257	-7.92283	36.9891	2010	ERR449903	PE0130-C	AF-E	89.97	TRUE	Analysis_set	gDNA	TRUE	Yes
PE0131-C	1007-PF-TZ-DUFFY	Tanzania	x	Morogoro	-6.26622	34.8257	-7.92283	36.9891	2010	ERR449905	PE0131-C	AF-E	89.6	TRUE	Analysis_set	gDNA	TRUE	Yes
PE0132-C	1007-PF-TZ-DUFFY	Tanzania	x	Morogoro	-6.26622	34.8257	-7.92283	36.9891	2010	ERR449907	PE0132-C	AF-E	90.19	TRUE	Analysis_set	gDNA	TRUE	Yes
PE0133-C	1007-PF-TZ-DUFFY	Tanzania	x	Morogoro	-6.26622	34.8257	-7.92283	36.9891	2010	ERR439520	PE0133-C	AF-E	89.21	TRUE	Analysis_set	gDNA	TRUE	Yes
PE0134-C	1007-PF-TZ-DUFFY	Tanzania	x	Morogoro	-6.26622	34.8257	-7.92283	36.9891	2010	ERR439523	PE0134-C	AF-E	89.53	TRUE	Analysis_set	gDNA	TRUE	Yes
PE0135-C	1007-PF-TZ-DUFFY	Tanzania	x	Morogoro	-6.26622	34.8257	-7.92283	36.9891	2010	ERR439526	PE0135-C	AF-E	89.38	TRUE	Analysis_set	gDNA	TRUE	Yes
PE0136-C	1007-PF-TZ-DUFFY	Tanzania	x	Morogoro	-6.26622	34.8257	-7.92283	36.9891	2010	ERR439529	PE0136-C	AF-E	86.64	TRUE	Analysis_set	gDNA	TRUE	Yes
PE0137-C	1007-PF-TZ-DUFFY	Tanzania	x	Morogoro	-6.26622	34.8257	-7.92283	36.9891	2010	ERR439532	PE0137-C	AF-E	89.37	TRUE	Analysis_set	gDNA	TRUE	Yes
PE0138-C	1007-PF-TZ-DUFFY	Tanzania	x	Morogoro	-6.26622	34.8257	-7.92283	36.9891	2010	ERR449896	PE0138-C	AF-E	89.78	TRUE	Analysis_set	gDNA	TRUE	Yes
PE0139-C	1007-PF-TZ-DUFFY	Tanzania	x	Morogoro	-6.26622	34.8257	-7.92283	36.9891	2010	ERR449898	PE0139-C	AF-E	88.97	TRUE	Analysis_set	gDNA	TRUE	Yes
PE0140-C	1007-PF-TZ-DUFFY	Tanzania	x	Morogoro	-6.26622	34.8257	-7.92283	36.9891	2010	ERR449900	PE0140-C	AF-E	90.25	TRUE	Analysis_set	gDNA	TRUE	Yes
PE0141-C	1007-PF-TZ-DUFFY	Tanzania	x	Morogoro	-6.26622	34.8257	-7.92283	36.9891	2010	ERR449902	PE0141-C	AF-E	89.87	TRUE	Analysis_set	gDNA	TRUE	Yes
PE0142-C	1007-PF-TZ-DUFFY	Tanzania	x	Morogoro	-6.26622	34.8257	-7.92283	36.9891	2010	ERR449904	PE0142-C	AF-E	90.53	TRUE	Analysis_set	gDNA	TRUE	Yes
PE0143-C	1007-PF-TZ-DUFFY	Tanzania	x	Morogoro	-6.26622	34.8257	-7.92283	36.9891	2010	ERR449906	PE0143-C	AF-E	90.01	TRUE	Analysis_set	gDNA	TRUE	Yes
PE0144-C	1007-PF-TZ-DUFFY	Tanzania	x	Morogoro	-6.26622	34.8257	-7.92283	36.9891	2010	ERR449908	PE0144-C	AF-E	90.63	TRUE	Analysis_set	gDNA	TRUE	Yes
PE0145-C	1007-PF-TZ-DUFFY	Tanzania	x	Morogoro	-6.26622	34.8257	-7.92283	36.9891	2010	ERR439521	PE0145-C	AF-E	88.97	TRUE	Analysis_set	gDNA	TRUE	Yes
PE0146-C	1007-PF-TZ-DUFFY	Tanzania	x	Morogoro	-6.26622	34.8257	-7.92283	36.9891	2010	ERR439524	PE0146-C	AF-E	90.03	TRUE	Analysis_set	gDNA	TRUE	Yes
PE0147-C	1007-PF-TZ-DUFFY	Tanzania	x	Tanga	-6.26622	34.8257	-5.218	38.2819	2010	ERR439527	PE0147-C	AF-E	89.22	TRUE	Analysis_set	gDNA	TRUE	Yes
PE0148-C	1007-PF-TZ-DUFFY	Tanzania	x	Morogoro	-6.26622	34.8257	-7.92283	36.9891	2010	ERR439530	PE0148-C	AF-E	89.65	TRUE	Analysis_set	gDNA	TRUE	Yes
PE0151-C	1095-PF-TZ-ISHENGOMA	Tanzania	x	Tanga	-6.26622	34.8257	-5.218	38.2819	2013	ERR689149	PE0151-C	AF-E	89.77	TRUE	Analysis_set	gDNA	TRUE	Yes
PE0156-C	1095-PF-TZ-ISHENGOMA	Tanzania	x	Tanga	-6.26622	34.8257	-5.218	38.2819	2013	ERR696929	PE0156-C	AF-E	89.59	TRUE	Analysis_set	gDNA	TRUE	Yes
PE0158-C	1095-PF-TZ-ISHENGOMA	Tanzania	x	Tanga	-6.26622	34.8257	-5.218	38.2819	2013	ERR696943	PE0158-C	AF-E	89.28	TRUE	Analysis_set	gDNA	TRUE	Yes
PE0160-C	1095-PF-TZ-ISHENGOMA	Tanzania	x	Tanga	-6.26622	34.8257	-5.218	38.2819	2013	ERR696944	PE0160-C	AF-E	89.46	TRUE	Analysis_set	gDNA	TRUE	Yes
PE0161-C	1095-PF-TZ-ISHENGOMA	Tanzania	x	Tanga	-6.26622	34.8257	-5.218	38.2819	2013	ERR689211	PE0161-C	AF-E	89.89	TRUE	Analysis_set	gDNA	TRUE	Yes
PE0162-C	1095-PF-TZ-ISHENGOMA	Tanzania	x	Tanga	-6.26622	34.8257	-5.218	38.2819	2013	ERR696940	PE0162-C	AF-E	89.39	TRUE	Analysis_set	gDNA	TRUE	Yes
PE0164-C	1095-PF-TZ-ISHENGOMA	Tanzania	x	Tanga	-6.26622	34.8257	-5.218	38.2819	2013	ERR696953	PE0164-C	AF-E	89.68	TRUE	Analysis_set	gDNA	TRUE	Yes
PE0166-C	1095-PF-TZ-ISHENGOMA	Tanzania	x	Tanga	-6.26622	34.8257	-5.218	38.2819	2013	ERR696954	PE0166-C	AF-E	89.6	TRUE	Analysis_set	gDNA	TRUE	Yes
PE0172-C	1095-PF-TZ-ISHENGOMA	Tanzania	x	Tanga	-6.26622	34.8257	-5.218	38.2819	2013	ERR689223	PE0172-C	AF-E	89.71	TRUE	Analysis_set	gDNA	TRUE	Yes
PE0173-C	1095-PF-TZ-ISHENGOMA	Tanzania	x	Tanga	-6.26622	34.8257	-5.218	38.2819	2013	ERR689186	PE0173-C	AF-E	89.74	TRUE	Analysis_set	gDNA	TRUE	Yes
PE0177-C	1095-PF-TZ-ISHENGOMA	Tanzania	x	Tanga	-6.26622	34.8257	-5.218	38.2819	2013	ERR696942	PE0177-C	AF-E	89.28	TRUE	Analysis_set	gDNA	TRUE	Yes
PE0179-C	1095-PF-TZ-ISHENGOMA	Tanzania	x	Tanga	-6.26622	34.8257	-5.218	38.2819	2013	ERR689210	PE0179-C	AF-E	89.7	TRUE	Analysis_set	gDNA	TRUE	Yes
PE0180-C	1095-PF-TZ-ISHENGOMA	Tanzania	x	Tanga	-6.26622	34.8257	-5.218	38.2819	2013	ERR696919	PE0180-C	AF-E	88.79	TRUE	Analysis_set	gDNA	TRUE	Yes
PE0184-C	1095-PF-TZ-ISHENGOMA	Tanzania	x	Tanga	-6.26622	34.8257	-5.218	38.2819	2013	ERR689224	PE0184-C	AF-E	89.83	TRUE	Analysis_set	gDNA	TRUE	Yes
PE0185-C	1095-PF-TZ-ISHENGOMA	Tanzania	x	Tanga	-6.26622	34.8257	-5.218	38.2819	2013	ERR696930	PE0185-C	AF-E	89.41	TRUE	Analysis_set	gDNA	TRUE	Yes
PE0187-C	1095-PF-TZ-ISHENGOMA	Tanzania	x	Tanga	-6.26622	34.8257	-5.218	38.2819	2013	ERR696916	PE0187-C	AF-E	89.07	TRUE	Analysis_set	gDNA	TRUE	Yes
PE0189-C	1095-PF-TZ-ISHENGOMA	Tanzania	x	Tanga	-6.26622	34.8257	-5.218	38.2819	2013	ERR689150	PE0189-C	AF-E	90.02	TRUE	Analysis_set	gDNA	TRUE	Yes
PE0190-C	1095-PF-TZ-ISHENGOMA	Tanzania	x	Tanga	-6.26622	34.8257	-5.218	38.2819	2013	ERR696928	PE0190-C	AF-E	89.9	TRUE	Analysis_set	gDNA	TRUE	Yes
PE0195-C	1095-PF-TZ-ISHENGOMA	Tanzania	x	Tanga	-6.26622	34.8257	-5.218	38.2819	2013	ERR689185	PE0195-C	AF-E	89.52	TRUE	Analysis_set	gDNA	TRUE	Yes
PE0197-C	1095-PF-TZ-ISHENGOMA	Tanzania	x	Tanga	-6.26622	34.8257	-5.218	38.2819	2013	ERR689153	PE0197-C	AF-E	89.69	TRUE	Analysis_set	gDNA	TRUE	Yes
PE0198-C	1095-PF-TZ-ISHENGOMA	Tanzania	x	Tanga	-6.26622	34.8257	-5.218	38.2819	2013	ERR696952	PE0198-C	AF-E	90.33	TRUE	Analysis_set	gDNA	TRUE	Yes
PE0199-C	1095-PF-TZ-ISHENGOMA	Tanzania	x	Tanga	-6.26622	34.8257	-5.218	38.2819	2013	ERR689174	PE0199-C	AF-E	89.72	TRUE	Analysis_set	gDNA	TRUE	Yes
PE0200-C	1095-PF-TZ-ISHENGOMA	Tanzania	x	Tanga	-6.26622	34.8257	-5.218	38.2819	2013	ERR696917	PE0200-C	AF-E	89.14	TRUE	Analysis_set	gDNA	TRUE	Yes
PE0201-C	1095-PF-TZ-ISHENGOMA	Tanzania	x	Tanga	-6.26622	34.8257	-5.218	38.2819	2013	ERR689151	PE0201-C	AF-E	89.67	TRUE	Analysis_set	gDNA	TRUE	Yes
PE0202-C	1095-PF-TZ-ISHENGOMA	Tanzania	x	Tanga	-6.26622	34.8257	-5.218	38.2819	2013	ERR689152	PE0202-C	AF-E	89.72	TRUE	Analysis_set	gDNA	TRUE	Yes
PE0206-C	1095-PF-TZ-ISHENGOMA	Tanzania	x	Tanga	-6.26622	34.8257	-5.218	38.2819	2013	ERR689162	PE0206-C	AF-E	89.22	TRUE	Analysis_set	gDNA	TRUE	Yes
PE0207-C	1095-PF-TZ-ISHENGOMA	Tanzania	x	Tanga	-6.26622	34.8257	-5.218	38.2819	2013	ERR676491	PE0207-C	AF-E	90.36	TRUE	Analysis_set	gDNA	TRUE	Yes
PE0213-C	1095-PF-TZ-ISHENGOMA	Tanzania	x	Tanga	-6.26622	34.8257	-5.218	38.2819	2013	ERR689161	PE0213-C	AF-E	89.62	TRUE	Analysis_set	gDNA	TRUE	Yes
PE0215-C	1095-PF-TZ-ISHENGOMA	Tanzania	x	Tanga	-6.26622	34.8257	-5.218	38.2819	2013	ERR689232	PE0215-C	AF-E	86.53	TRUE	Analysis_set	gDNA	TRUE	Yes
PE0218-C	1095-PF-TZ-ISHENGOMA	Tanzania	x	Tanga	-6.26622	34.8257	-5.218	38.2819	2013	ERR689184	PE0218-C	AF-E	89.88	TRUE	Analysis_set	gDNA	TRUE	Yes
PE0219-C	1095-PF-TZ-ISHENGOMA	Tanzania	x	Tanga	-6.26622	34.8257	-5.218	38.2819	2013	ERR696956	PE0219-C	AF-E	89.9	TRUE	Analysis_set	gDNA	TRUE	Yes
PE0221-C	1095-PF-TZ-ISHENGOMA	Tanzania	x	Tanga	-6.26622	34.8257	-5.218	38.2819	2013	ERR696931	PE0221-C	AF-E	86.99	TRUE	Analysis_set	gDNA	TRUE	Yes
PE0223-C	1095-PF-TZ-ISHENGOMA	Tanzania	x	Tanga	-6.26622	34.8257	-5.218	38.2819	2013	ERR689183	PE0223-C	AF-E	89.09	TRUE	Analysis_set	gDNA	TRUE	Yes
PE0226-C	1095-PF-TZ-ISHENGOMA	Tanzania	x	Tanga	-6.26622	34.8257	-5.218	38.2819	2013	ERR689198	PE0226-C	AF-E	89.4	TRUE	Analysis_set	gDNA	TRUE	Yes
PE0229-C	1095-PF-TZ-ISHENGOMA	Tanzania	x	Tanga	-6.26622	34.8257	-5.218	38.2819	2013	ERR696920	PE0229-C	AF-E	89.06	TRUE	Analysis_set	gDNA	TRUE	Yes
PE0230-C	1095-PF-TZ-ISHENGOMA	Tanzania	x	Tanga	-6.26622	34.8257	-5.218	38.2819	2013	ERR696955	PE0230-C	AF-E	89.6	TRUE	Analysis_set	gDNA	TRUE	Yes
PE0231-C	1095-PF-TZ-ISHENGOMA	Tanzania	x	Tanga	-6.26622	34.8257	-5.218	38.2819	2013	ERR676517	PE0231-C	AF-E	89.82	TRUE	Analysis_set	gDNA	TRUE	Yes
PE0234-C	1095-PF-TZ-ISHENGOMA	Tanzania	x	Tanga	-6.26622	34.8257	-5.218	38.2819	2013	ERR696941	PE0234-C	AF-E	89.98	TRUE	Analysis_set	gDNA	TRUE	Yes
PE0237-C	1095-PF-TZ-ISHENGOMA	Tanzania	x	Tanga	-6.26622	34.8257	-5.218	38.2819	2013	ERR696918	PE0237-C	AF-E	88.08	TRUE	Analysis_set	gDNA	TRUE	Yes
PE0245-C	1095-PF-TZ-ISHENGOMA	Tanzania	x	Tanga	-6.26622	34.8257	-5.218	38.2819	2013	ERR676519	PE0245-C	AF-E	90.23	TRUE	Analysis_set	gDNA	TRUE	Yes
PE0247-C	1095-PF-TZ-ISHENGOMA	Tanzania	x	Tanga	-6.26622	34.8257	-5.218	38.2819	2013	ERR676543	PE0247-C	AF-E	89.9	TRUE	Analysis_set	gDNA	TRUE	Yes
PE0251-C	1095-PF-TZ-ISHENGOMA	Tanzania	x	Tanga	-6.26622	34.8257	-5.218	38.2819	2013	ERR689227	PE0251-C	AF-E	89.45	TRUE	Analysis_set	gDNA	TRUE	Yes
PE0252-C	1095-PF-TZ-ISHENGOMA	Tanzania	x	Tanga	-6.26622	34.8257	-5.218	38.2819	2013	ERR689236	PE0252-C	AF-E	88.7	TRUE	Analysis_set	gDNA	TRUE	Yes
PE0254-C	1095-PF-TZ-ISHENGOMA	Tanzania	x	Tanga	-6.26622	34.8257	-5.218	38.2819	2013	ERR689212	PE0254-C	AF-E	89.7	TRUE	Analysis_set	gDNA	TRUE	Yes
PE0255-C	1095-PF-TZ-ISHENGOMA	Tanzania	x	Tanga	-6.26622	34.8257	-5.218	38.2819	2013	ERR676497	PE0255-C	AF-E	90.03	TRUE	Analysis_set	gDNA	TRUE	Yes
PE0256-C	1095-PF-TZ-ISHENGOMA	Tanzania	x	Tanga	-6.26622	34.8257	-5.218	38.2819	2013	ERR696932	PE0256-C	AF-E	89.02	TRUE	Analysis_set	gDNA	TRUE	Yes
PE0258-C	1095-PF-TZ-ISHENGOMA	Tanzania	x	Tanga	-6.26622	34.8257	-5.218	38.2819	2013	ERR676493	PE0258-C	AF-E	90.2	TRUE	Analysis_set	gDNA	TRUE	Yes
PE0261-C	1095-PF-TZ-ISHENGOMA	Tanzania	x	Tanga	-6.26622	34.8257	-5.218	38.2819	2013	ERR689188	PE0261-C	AF-E	89.21	TRUE	Analysis_set	gDNA	TRUE	Yes
PE0262-C	1095-PF-TZ-ISHENGOMA	Tanzania	x	Tanga	-6.26622	34.8257	-5.218	38.2819	2013	ERR689163	PE0262-C	AF-E	89.7	TRUE	Analysis_set	gDNA	TRUE	Yes
PE0265-C	1095-PF-TZ-ISHENGOMA	Tanzania	x	Tanga	-6.26622	34.8257	-5.218	38.2819	2013	ERR676509	PE0265-C	AF-E	89.45	TRUE	Analysis_set	gDNA	TRUE	Yes
PE0266-C	1095-PF-TZ-ISHENGOMA	Tanzania	x	Tanga	-6.26622	34.8257	-5.218	38.2819	2013	ERR676533	PE0266-C	AF-E	90.34	TRUE	Analysis_set	gDNA	TRUE	Yes
PE0267-C	1095-PF-TZ-ISHENGOMA	Tanzania	x	Tanga	-6.26622	34.8257	-5.218	38.2819	2013	ERR676544	PE0267-C	AF-E	90.2	TRUE	Analysis_set	gDNA	TRUE	Yes
PE0268-C	1095-PF-TZ-ISHENGOMA	Tanzania	x	Tanga	-6.26622	34.8257	-5.218	38.2819	2013	ERR676518	PE0268-C	AF-E	89.37	TRUE	Analysis_set	gDNA	TRUE	Yes
PE0269-C	1095-PF-TZ-ISHENGOMA	Tanzania	x	Tanga	-6.26622	34.8257	-5.218	38.2819	2013	ERR676503	PE0269-C	AF-E	90.3	TRUE	Analysis_set	gDNA	TRUE	Yes
PE0270-C	1095-PF-TZ-ISHENGOMA	Tanzania	x	Tanga	-6.26622	34.8257	-5.218	38.2819	2013	ERR676530	PE0270-C	AF-E	89.74	TRUE	Analysis_set	gDNA	TRUE	Yes
PE0271-C	1095-PF-TZ-ISHENGOMA	Tanzania	x	Tanga	-6.26622	34.8257	-5.218	38.2819	2013	ERR676471	PE0271-C	AF-E	88.47	TRUE	Analysis_set	gDNA	TRUE	Yes
PE0272-C	1095-PF-TZ-ISHENGOMA	Tanzania	x	Tanga	-6.26622	34.8257	-5.218	38.2819	2013	ERR676483	PE0272-C	AF-E	90.67	TRUE	Analysis_set	gDNA	TRUE	Yes
PE0273-C	1095-PF-TZ-ISHENGOMA	Tanzania	x	Tanga	-6.26622	34.8257	-5.218	38.2819	2013	ERR676472	PE0273-C	AF-E	89.93	TRUE	Analysis_set	gDNA	TRUE	Yes
PE0274-C	1095-PF-TZ-ISHENGOMA	Tanzania	x	Tanga	-6.26622	34.8257	-5.218	38.2819	2013	ERR689225	PE0274-C	AF-E	89.97	TRUE	Analysis_set	gDNA	TRUE	Yes
PE0275-C	1095-PF-TZ-ISHENGOMA	Tanzania	x	Tanga	-6.26622	34.8257	-5.218	38.2819	2013	ERR689235	PE0275-C	AF-E	90.07	TRUE	Analysis_set	gDNA	TRUE	Yes
PE0278-C	1095-PF-TZ-ISHENGOMA	Tanzania	x	Tanga	-6.26622	34.8257	-5.218	38.2819	2013	ERR676484	PE0278-C	AF-E	89.98	TRUE	Analysis_set	gDNA	TRUE	Yes
PE0279-C	1095-PF-TZ-ISHENGOMA	Tanzania	x	Tanga	-6.26622	34.8257	-5.218	38.2819	2013	ERR676520	PE0279-C	AF-E	89.29	TRUE	Analysis_set	gDNA	TRUE	Yes
PE0281-C	1095-PF-TZ-ISHENGOMA	Tanzania	x	Tanga	-6.26622	34.8257	-5.218	38.2819	2013	ERR676492	PE0281-C	AF-E	89.24	TRUE	Analysis_set	gDNA	TRUE	Yes
PE0282-C	1095-PF-TZ-ISHENGOMA	Tanzania	x	Tanga	-6.26622	34.8257	-5.218	38.2819	2013	ERR676504	PE0282-C	AF-E	89.84	TRUE	Analysis_set	gDNA	TRUE	Yes
PE0283-C	1095-PF-TZ-ISHENGOMA	Tanzania	x	Tanga	-6.26622	34.8257	-5.218	38.2819	2013	ERR689233	PE0283-C	AF-E	89.28	TRUE	Analysis_set	gDNA	TRUE	Yes
PE0284-C	1095-PF-TZ-ISHENGOMA	Tanzania	x	Tanga	-6.26622	34.8257	-5.218	38.2819	2013	ERR676505	PE0284-C	AF-E	90.36	TRUE	Analysis_set	gDNA	TRUE	Yes
PE0285-C	1095-PF-TZ-ISHENGOMA	Tanzania	x	Tanga	-6.26622	34.8257	-5.218	38.2819	2013	ERR689175	PE0285-C	AF-E	89.13	TRUE	Analysis_set	gDNA	TRUE	Yes
PE0286-C	1095-PF-TZ-ISHENGOMA	Tanzania	x	Tanga	-6.26622	34.8257	-5.218	38.2819	2013	ERR676473	PE0286-C	AF-E	90.05	TRUE	Analysis_set	gDNA	TRUE	Yes
PE0288-C	1095-PF-TZ-ISHENGOMA	Tanzania	x	Tanga	-6.26622	34.8257	-5.218	38.2819	2013	ERR676474	PE0288-C	AF-E	89.47	TRUE	Analysis_set	gDNA	TRUE	Yes
PE0290-C	1095-PF-TZ-ISHENGOMA	Tanzania	x	Tanga	-6.26622	34.8257	-5.218	38.2819	2013	ERR689200	PE0290-C	AF-E	89.54	TRUE	Analysis_set	gDNA	TRUE	Yes
PE0291-C	1095-PF-TZ-ISHENGOMA	Tanzania	x	Tanga	-6.26622	34.8257	-5.218	38.2819	2013	ERR689201	PE0291-C	AF-E	90.48	TRUE	Analysis_set	gDNA	TRUE	Yes
PE0292-C	1095-PF-TZ-ISHENGOMA	Tanzania	x	Tanga	-6.26622	34.8257	-5.218	38.2819	2013	ERR676529	PE0292-C	AF-E	89.38	TRUE	Analysis_set	gDNA	TRUE	Yes
PE0294-C	1095-PF-TZ-ISHENGOMA	Tanzania	x	Tanga	-6.26622	34.8257	-5.218	38.2819	2013	ERR676482	PE0294-C	AF-E	90.03	TRUE	Analysis_set	gDNA	TRUE	Yes
PE0296-C	1095-PF-TZ-ISHENGOMA	Tanzania	x	Tanga	-6.26622	34.8257	-5.218	38.2819	2013	ERR689234	PE0296-C	AF-E	89.64	TRUE	Analysis_set	gDNA	TRUE	Yes
PE0297-C	1095-PF-TZ-ISHENGOMA	Tanzania	x	Tanga	-6.26622	34.8257	-5.218	38.2819	2013	ERR676506	PE0297-C	AF-E	89.5	TRUE	Analysis_set	gDNA	TRUE	Yes
PE0298-C	1095-PF-TZ-ISHENGOMA	Tanzania	x	Tanga	-6.26622	34.8257	-5.218	38.2819	2013	ERR689176	PE0298-C	AF-E	89.38	TRUE	Analysis_set	gDNA	TRUE	Yes
PE0299-C	1095-PF-TZ-ISHENGOMA	Tanzania	x	Tanga	-6.26622	34.8257	-5.218	38.2819	2013	ERR696933	PE0299-C	AF-E	88.09	TRUE	Analysis_set	gDNA	TRUE	Yes
PE0300-C	1095-PF-TZ-ISHENGOMA	Tanzania	x	Tanga	-6.26622	34.8257	-5.218	38.2819	2013	ERR676496	PE0300-C	AF-E	90.36	TRUE	Analysis_set	gDNA	TRUE	Yes
PE0301-C	1095-PF-TZ-ISHENGOMA	Tanzania	x	Tanga	-6.26622	34.8257	-5.218	38.2819	2013	ERR689190	PE0301-C	AF-E	89.6	TRUE	Analysis_set	gDNA	TRUE	Yes
PE0302-C	1095-PF-TZ-ISHENGOMA	Tanzania	x	Tanga	-6.26622	34.8257	-5.218	38.2819	2013	ERR676475	PE0302-C	AF-E	90.69	TRUE	Analysis_set	gDNA	TRUE	Yes
PE0303-C	1095-PF-TZ-ISHENGOMA	Tanzania	x	Tanga	-6.26622	34.8257	-5.218	38.2819	2013	ERR689191	PE0303-C	AF-E	89.71	TRUE	Analysis_set	gDNA	TRUE	Yes
PE0305-C	1095-PF-TZ-ISHENGOMA	Tanzania	x	Tanga	-6.26622	34.8257	-5.218	38.2819	2013	ERR676469	PE0305-C	AF-E	89.8	TRUE	Analysis_set	gDNA	TRUE	Yes
PE0307-C	1095-PF-TZ-ISHENGOMA	Tanzania	x	Tanga	-6.26622	34.8257	-5.218	38.2819	2013	ERR676495	PE0307-C	AF-E	90.2	TRUE	Analysis_set	gDNA	TRUE	Yes
PE0308-C	1095-PF-TZ-ISHENGOMA	Tanzania	x	Tanga	-6.26622	34.8257	-5.218	38.2819	2013	ERR689199	PE0308-C	AF-E	89.47	TRUE	Analysis_set	gDNA	TRUE	Yes
PE0309-C	1095-PF-TZ-ISHENGOMA	Tanzania	x	Tanga	-6.26622	34.8257	-5.218	38.2819	2013	ERR676507	PE0309-C	AF-E	89.87	TRUE	Analysis_set	gDNA	TRUE	Yes
PE0310-C	1095-PF-TZ-ISHENGOMA	Tanzania	x	Tanga	-6.26622	34.8257	-5.218	38.2819	2013	ERR689226	PE0310-C	AF-E	89.18	TRUE	Analysis_set	gDNA	TRUE	Yes
PE0312-C	1095-PF-TZ-ISHENGOMA	Tanzania	x	Tanga	-6.26622	34.8257	-5.218	38.2819	2013	ERR689154	PE0312-C	AF-E	87.66	TRUE	Analysis_set	gDNA	TRUE	Yes
PE0314-C	1095-PF-TZ-ISHENGOMA	Tanzania	x	Tanga	-6.26622	34.8257	-5.218	38.2819	2013	ERR676485	PE0314-C	AF-E	89.74	TRUE	Analysis_set	gDNA	TRUE	Yes
PE0315-C	1095-PF-TZ-ISHENGOMA	Tanzania	x	Tanga	-6.26622	34.8257	-5.218	38.2819	2013	ERR689192	PE0315-C	AF-E	89.79	TRUE	Analysis_set	gDNA	TRUE	Yes
PE0317-C	1095-PF-TZ-ISHENGOMA	Tanzania	x	Tanga	-6.26622	34.8257	-5.218	38.2819	2013	ERR689187	PE0317-C	AF-E	88.62	TRUE	Analysis_set	gDNA	TRUE	Yes
PE0319-C	1095-PF-TZ-ISHENGOMA	Tanzania	x	Tanga	-6.26622	34.8257	-5.218	38.2819	2013	ERR676531	PE0319-C	AF-E	89.68	TRUE	Analysis_set	gDNA	TRUE	Yes
PE0329-C	1095-PF-TZ-ISHENGOMA	Tanzania	x	Tanga	-6.26622	34.8257	-5.218	38.2819	2013	ERR676470	PE0329-C	AF-E	89.55	TRUE	Analysis_set	gDNA	TRUE	Yes
PE0330-C	1095-PF-TZ-ISHENGOMA	Tanzania	x	Tanga	-6.26622	34.8257	-5.218	38.2819	2013	ERR676494	PE0330-C	AF-E	90.19	TRUE	Analysis_set	gDNA	TRUE	Yes
PE0333-C	1095-PF-TZ-ISHENGOMA	Tanzania	x	Tanga	-6.26622	34.8257	-5.218	38.2819	2013	ERR676532	PE0333-C	AF-E	89.92	TRUE	Analysis_set	gDNA	TRUE	Yes
PE0335-C	1095-PF-TZ-ISHENGOMA	Tanzania	x	Tanga	-6.26622	34.8257	-5.218	38.2819	2013	ERR689189	PE0335-C	AF-E	89.61	TRUE	Analysis_set	gDNA	TRUE	Yes
PE0336-C	1095-PF-TZ-ISHENGOMA	Tanzania	x	Tanga	-6.26622	34.8257	-5.218	38.2819	2013	ERR676508	PE0336-C	AF-E	89.63	TRUE	Analysis_set	gDNA	TRUE	Yes
PE0337-C	1095-PF-TZ-ISHENGOMA	Tanzania	x	Tanga	-6.26622	34.8257	-5.218	38.2819	2013	ERR676510	PE0337-C	AF-E	90.01	TRUE	Analysis_set	gDNA	TRUE	Yes
PE0338-C	1095-PF-TZ-ISHENGOMA	Tanzania	x	Tanga	-6.26622	34.8257	-5.218	38.2819	2013	ERR689164	PE0338-C	AF-E	90.25	TRUE	Analysis_set	gDNA	TRUE	Yes
PE0339-C	1095-PF-TZ-ISHENGOMA	Tanzania	x	Tanga	-6.26622	34.8257	-5.218	38.2819	2013	ERR689237	PE0339-C	AF-E	89.3	TRUE	Analysis_set	gDNA	TRUE	Yes
PE0340-C	1095-PF-TZ-ISHENGOMA	Tanzania	x	Tanga	-6.26622	34.8257	-5.218	38.2819	2013	ERR696946	PE0340-C	AF-E	89.54	TRUE	Analysis_set	gDNA	TRUE	Yes
PE0341-C	1095-PF-TZ-ISHENGOMA	Tanzania	x	Tanga	-6.26622	34.8257	-5.218	38.2819	2013	ERR689167	PE0341-C	AF-E	89.9	TRUE	Analysis_set	gDNA	TRUE	Yes
PE0342-C	1095-PF-TZ-ISHENGOMA	Tanzania	x	Tanga	-6.26622	34.8257	-5.218	38.2819	2013	ERR689204	PE0342-C	AF-E	90.23	TRUE	Analysis_set	gDNA	TRUE	Yes
PE0343-C	1095-PF-TZ-ISHENGOMA	Tanzania	x	Tanga	-6.26622	34.8257	-5.218	38.2819	2013	ERR689214	PE0343-C	AF-E	90.25	TRUE	Analysis_set	gDNA	TRUE	Yes
PE0347-C	1095-PF-TZ-ISHENGOMA	Tanzania	x	Lindi	-6.26622	34.8257	-9.48066	38.4069	2013	ERR689239	PE0347-C	AF-E	90.05	TRUE	Analysis_set	gDNA	TRUE	Yes
PE0348-C	1095-PF-TZ-ISHENGOMA	Tanzania	x	Lindi	-6.26622	34.8257	-9.48066	38.4069	2013	ERR696937	PE0348-C	AF-E	88.4	TRUE	Analysis_set	gDNA	TRUE	Yes
PE0349-C	1095-PF-TZ-ISHENGOMA	Tanzania	x	Lindi	-6.26622	34.8257	-9.48066	38.4069	2013	ERR696961	PE0349-C	AF-E	89.83	TRUE	Analysis_set	gDNA	TRUE	Yes
PE0350-C	1095-PF-TZ-ISHENGOMA	Tanzania	x	Lindi	-6.26622	34.8257	-9.48066	38.4069	2013	ERR689178	PE0350-C	AF-E	89.81	TRUE	Analysis_set	gDNA	TRUE	Yes
PE0351-C	1095-PF-TZ-ISHENGOMA	Tanzania	x	Lindi	-6.26622	34.8257	-9.48066	38.4069	2013	ERR689213	PE0351-C	AF-E	89.52	TRUE	Analysis_set	gDNA	TRUE	Yes
PE0354-C	1095-PF-TZ-ISHENGOMA	Tanzania	x	Lindi	-6.26622	34.8257	-9.48066	38.4069	2013	ERR696959	PE0354-C	AF-E	89.32	TRUE	Analysis_set	gDNA	TRUE	Yes
PE0362-C	1095-PF-TZ-ISHENGOMA	Tanzania	x	Lindi	-6.26622	34.8257	-9.48066	38.4069	2013	ERR696945	PE0362-C	AF-E	90.65	TRUE	Analysis_set	gDNA	TRUE	Yes
PE0366-C	1095-PF-TZ-ISHENGOMA	Tanzania	x	Lindi	-6.26622	34.8257	-9.48066	38.4069	2013	ERR676511	PE0366-C	AF-E	90.15	TRUE	Analysis_set	gDNA	TRUE	Yes
PE0368-C	1095-PF-TZ-ISHENGOMA	Tanzania	x	Lindi	-6.26622	34.8257	-9.48066	38.4069	2013	ERR689193	PE0368-C	AF-E	89.69	TRUE	Analysis_set	gDNA	TRUE	Yes
PE0369-C	1095-PF-TZ-ISHENGOMA	Tanzania	x	Lindi	-6.26622	34.8257	-9.48066	38.4069	2013	ERR696912	PE0369-C	AF-E	85.68	TRUE	Analysis_set	gDNA	TRUE	Yes
PE0370-C	1095-PF-TZ-ISHENGOMA	Tanzania	x	Lindi	-6.26622	34.8257	-9.48066	38.4069	2013	ERR696936	PE0370-C	AF-E	89.35	TRUE	Analysis_set	gDNA	TRUE	Yes
PE0372-C	1095-PF-TZ-ISHENGOMA	Tanzania	x	Lindi	-6.26622	34.8257	-9.48066	38.4069	2013	ERR689240	PE0372-C	AF-E	90.11	TRUE	Analysis_set	gDNA	TRUE	Yes
PE0377-C	1095-PF-TZ-ISHENGOMA	Tanzania	x	Lindi	-6.26622	34.8257	-9.48066	38.4069	2013	ERR689203	PE0377-C	AF-E	89.75	TRUE	Analysis_set	gDNA	TRUE	Yes
PE0378-C	1095-PF-TZ-ISHENGOMA	Tanzania	x	Lindi	-6.26622	34.8257	-9.48066	38.4069	2013	ERR696960	PE0378-C	AF-E	89.03	TRUE	Analysis_set	gDNA	TRUE	Yes
PE0382-C	1095-PF-TZ-ISHENGOMA	Tanzania	x	Lindi	-6.26622	34.8257	-9.48066	38.4069	2013	ERR689229	PE0382-C	AF-E	89.02	TRUE	Analysis_set	gDNA	TRUE	Yes
PE0383-C	1095-PF-TZ-ISHENGOMA	Tanzania	x	Lindi	-6.26622	34.8257	-9.48066	38.4069	2013	ERR689215	PE0383-C	AF-E	89.64	TRUE	Analysis_set	gDNA	TRUE	Yes
PE0385-C	1095-PF-TZ-ISHENGOMA	Tanzania	x	Lindi	-6.26622	34.8257	-9.48066	38.4069	2013	ERR696949	PE0385-C	AF-E	89.84	TRUE	Analysis_set	gDNA	TRUE	Yes
PE0386-C	1095-PF-TZ-ISHENGOMA	Tanzania	x	Lindi	-6.26622	34.8257	-9.48066	38.4069	2013	ERR696934	PE0386-C	AF-E	90.35	TRUE	Analysis_set	gDNA	TRUE	Yes
PE0387-C	1095-PF-TZ-ISHENGOMA	Tanzania	x	Lindi	-6.26622	34.8257	-9.48066	38.4069	2013	ERR689165	PE0387-C	AF-E	88.77	TRUE	Analysis_set	gDNA	TRUE	Yes
PE0390-C	1095-PF-TZ-ISHENGOMA	Tanzania	x	Lindi	-6.26622	34.8257	-9.48066	38.4069	2013	ERR689156	PE0390-C	AF-E	89.75	TRUE	Analysis_set	gDNA	TRUE	Yes
PE0391-C	1095-PF-TZ-ISHENGOMA	Tanzania	x	Lindi	-6.26622	34.8257	-9.48066	38.4069	2013	ERR696935	PE0391-C	AF-E	89.37	TRUE	Analysis_set	gDNA	TRUE	Yes
PE0393-C	1095-PF-TZ-ISHENGOMA	Tanzania	x	Lindi	-6.26622	34.8257	-9.48066	38.4069	2013	ERR676499	PE0393-C	AF-E	90.21	TRUE	Analysis_set	gDNA	TRUE	Yes
PE0395-C	1095-PF-TZ-ISHENGOMA	Tanzania	x	Lindi	-6.26622	34.8257	-9.48066	38.4069	2013	ERR696947	PE0395-C	AF-E	90.16	TRUE	Analysis_set	gDNA	TRUE	Yes
PE0397-C	1095-PF-TZ-ISHENGOMA	Tanzania	x	Lindi	-6.26622	34.8257	-9.48066	38.4069	2013	ERR689216	PE0397-C	AF-E	89.38	TRUE	Analysis_set	gDNA	TRUE	Yes
PE0399-C	1095-PF-TZ-ISHENGOMA	Tanzania	x	Lindi	-6.26622	34.8257	-9.48066	38.4069	2013	ERR696922	PE0399-C	AF-E	86.78	TRUE	Analysis_set	gDNA	TRUE	Yes
PE0400-C	1095-PF-TZ-ISHENGOMA	Tanzania	x	Lindi	-6.26622	34.8257	-9.48066	38.4069	2013	ERR689155	PE0400-C	AF-E	89.83	TRUE	Analysis_set	gDNA	TRUE	Yes
PE0401-C	1095-PF-TZ-ISHENGOMA	Tanzania	x	Lindi	-6.26622	34.8257	-9.48066	38.4069	2013	ERR689238	PE0401-C	AF-E	89.91	TRUE	Analysis_set	gDNA	TRUE	Yes
PE0403-C	1095-PF-TZ-ISHENGOMA	Tanzania	x	Lindi	-6.26622	34.8257	-9.48066	38.4069	2013	ERR689168	PE0403-C	AF-E	89.24	TRUE	Analysis_set	gDNA	TRUE	Yes
PE0405-C	1095-PF-TZ-ISHENGOMA	Tanzania	x	Lindi	-6.26622	34.8257	-9.48066	38.4069	2013	ERR689169	PE0405-C	AF-E	89.51	TRUE	Analysis_set	gDNA	TRUE	Yes
PE0406-C	1095-PF-TZ-ISHENGOMA	Tanzania	x	Lindi	-6.26622	34.8257	-9.48066	38.4069	2013	ERR689205	PE0406-C	AF-E	89.94	TRUE	Analysis_set	gDNA	TRUE	Yes
PE0409-C	1095-PF-TZ-ISHENGOMA	Tanzania	x	Lindi	-6.26622	34.8257	-9.48066	38.4069	2013	ERR689241	PE0409-C	AF-E	89.78	TRUE	Analysis_set	gDNA	TRUE	Yes
PE0411-C	1095-PF-TZ-ISHENGOMA	Tanzania	x	Lindi	-6.26622	34.8257	-9.48066	38.4069	2013	ERR676498	PE0411-C	AF-E	89.78	TRUE	Analysis_set	gDNA	TRUE	Yes
PE0412-C	1095-PF-TZ-ISHENGOMA	Tanzania	x	Lindi	-6.26622	34.8257	-9.48066	38.4069	2013	ERR689228	PE0412-C	AF-E	89.72	TRUE	Analysis_set	gDNA	TRUE	Yes
PE0415-C	1095-PF-TZ-ISHENGOMA	Tanzania	x	Lindi	-6.26622	34.8257	-9.48066	38.4069	2013	ERR676521	PE0415-C	AF-E	89.33	TRUE	Analysis_set	gDNA	TRUE	Yes
PE0416-C	1095-PF-TZ-ISHENGOMA	Tanzania	x	Lindi	-6.26622	34.8257	-9.48066	38.4069	2013	ERR676522	PE0416-C	AF-E	89.74	TRUE	Analysis_set	gDNA	TRUE	Yes
PE0419-C	1095-PF-TZ-ISHENGOMA	Tanzania	x	Lindi	-6.26622	34.8257	-9.48066	38.4069	2013	ERR689181	PE0419-C	AF-E	89.68	TRUE	Analysis_set	gDNA	TRUE	Yes
PE0420-C	1095-PF-TZ-ISHENGOMA	Tanzania	x	Lindi	-6.26622	34.8257	-9.48066	38.4069	2013	ERR696948	PE0420-C	AF-E	88.98	TRUE	Analysis_set	gDNA	TRUE	Yes
PE0421-C	1095-PF-TZ-ISHENGOMA	Tanzania	x	Lindi	-6.26622	34.8257	-9.48066	38.4069	2013	ERR689217	PE0421-C	AF-E	89.09	TRUE	Analysis_set	gDNA	TRUE	Yes
PE0423-C	1095-PF-TZ-ISHENGOMA	Tanzania	x	Lindi	-6.26622	34.8257	-9.48066	38.4069	2013	ERR689202	PE0423-C	AF-E	90.69	TRUE	Analysis_set	gDNA	TRUE	Yes
PE0424-C	1095-PF-TZ-ISHENGOMA	Tanzania	x	Lindi	-6.26622	34.8257	-9.48066	38.4069	2013	ERR689166	PE0424-C	AF-E	89.83	TRUE	Analysis_set	gDNA	TRUE	Yes
PE0425-C	1095-PF-TZ-ISHENGOMA	Tanzania	x	Lindi	-6.26622	34.8257	-9.48066	38.4069	2013	ERR689179	PE0425-C	AF-E	89.71	TRUE	Analysis_set	gDNA	TRUE	Yes
PE0426-C	1095-PF-TZ-ISHENGOMA	Tanzania	x	Lindi	-6.26622	34.8257	-9.48066	38.4069	2013	ERR689180	PE0426-C	AF-E	89.98	TRUE	Analysis_set	gDNA	TRUE	Yes
PE0429-C	1095-PF-TZ-ISHENGOMA	Tanzania	x	Lindi	-6.26622	34.8257	-9.48066	38.4069	2013	ERR689157	PE0429-C	AF-E	89.26	TRUE	Analysis_set	gDNA	TRUE	Yes
PE0430-C	1095-PF-TZ-ISHENGOMA	Tanzania	x	Lindi	-6.26622	34.8257	-9.48066	38.4069	2013	ERR676486	PE0430-C	AF-E	90.15	TRUE	Analysis_set	gDNA	TRUE	Yes
PE0431-C	1095-PF-TZ-ISHENGOMA	Tanzania	x	Lindi	-6.26622	34.8257	-9.48066	38.4069	2013	ERR676487	PE0431-C	AF-E	90.06	TRUE	Analysis_set	gDNA	TRUE	Yes
PE0432-C	1095-PF-TZ-ISHENGOMA	Tanzania	x	Lindi	-6.26622	34.8257	-9.48066	38.4069	2013	ERR689146	PE0432-C	AF-E	90.39	TRUE	Analysis_set	gDNA	TRUE	Yes
PE0434-C	1095-PF-TZ-ISHENGOMA	Tanzania	x	Lindi	-6.26622	34.8257	-9.48066	38.4069	2013	ERR676488	PE0434-C	AF-E	91.15	TRUE	Analysis_set	gDNA	TRUE	Yes
PE0435-C	1095-PF-TZ-ISHENGOMA	Tanzania	x	Lindi	-6.26622	34.8257	-9.48066	38.4069	2013	ERR689206	PE0435-C	AF-E	90.14	TRUE	Analysis_set	gDNA	TRUE	Yes
PE0436-C	1095-PF-TZ-ISHENGOMA	Tanzania	x	Lindi	-6.26622	34.8257	-9.48066	38.4069	2013	ERR689207	PE0436-C	AF-E	89.73	TRUE	Analysis_set	gDNA	TRUE	Yes
PE0437-C	1095-PF-TZ-ISHENGOMA	Tanzania	x	Lindi	-6.26622	34.8257	-9.48066	38.4069	2013	ERR689171	PE0437-C	AF-E	89.79	TRUE	Analysis_set	gDNA	TRUE	Yes
PE0438-C	1095-PF-TZ-ISHENGOMA	Tanzania	x	Lindi	-6.26622	34.8257	-9.48066	38.4069	2013	ERR689231	PE0438-C	AF-E	88.91	TRUE	Analysis_set	gDNA	TRUE	Yes
PE0439-C	1095-PF-TZ-ISHENGOMA	Tanzania	x	Lindi	-6.26622	34.8257	-9.48066	38.4069	2013	ERR689195	PE0439-C	AF-E	90.52	TRUE	Analysis_set	gDNA	TRUE	Yes
PE0440-C	1095-PF-TZ-ISHENGOMA	Tanzania	x	Lindi	-6.26622	34.8257	-9.48066	38.4069	2013	ERR689182	PE0440-C	AF-E	89.7	TRUE	Analysis_set	gDNA	TRUE	Yes
PE0441-C	1095-PF-TZ-ISHENGOMA	Tanzania	x	Lindi	-6.26622	34.8257	-9.48066	38.4069	2013	ERR689196	PE0441-C	AF-E	90.5	TRUE	Analysis_set	gDNA	TRUE	Yes
PE0442-C	1095-PF-TZ-ISHENGOMA	Tanzania	x	Lindi	-6.26622	34.8257	-9.48066	38.4069	2013	ERR676490	PE0442-C	AF-E	90.14	TRUE	Analysis_set	gDNA	TRUE	Yes
PE0444-C	1095-PF-TZ-ISHENGOMA	Tanzania	x	Lindi	-6.26622	34.8257	-9.48066	38.4069	2013	ERR689218	PE0444-C	AF-E	90.22	TRUE	Analysis_set	gDNA	TRUE	Yes
PE0445-C	1095-PF-TZ-ISHENGOMA	Tanzania	x	Lindi	-6.26622	34.8257	-9.48066	38.4069	2013	ERR689230	PE0445-C	AF-E	90.08	TRUE	Analysis_set	gDNA	TRUE	Yes
PE0447-C	1095-PF-TZ-ISHENGOMA	Tanzania	x	Lindi	-6.26622	34.8257	-9.48066	38.4069	2013	ERR676501	PE0447-C	AF-E	89.95	TRUE	Analysis_set	gDNA	TRUE	Yes
PE0448-C	1095-PF-TZ-ISHENGOMA	Tanzania	x	Lindi	-6.26622	34.8257	-9.48066	38.4069	2013	ERR696939	PE0448-C	AF-E	90.7	TRUE	Analysis_set	gDNA	TRUE	Yes
PE0452-C	1095-PF-TZ-ISHENGOMA	Tanzania	x	Lindi	-6.26622	34.8257	-9.48066	38.4069	2013	ERR689220	PE0452-C	AF-E	90.87	TRUE	Analysis_set	gDNA	TRUE	Yes
PE0453-C	1095-PF-TZ-ISHENGOMA	Tanzania	x	Lindi	-6.26622	34.8257	-9.48066	38.4069	2013	ERR689208	PE0453-C	AF-E	90.81	TRUE	Analysis_set	gDNA	TRUE	Yes
PE0454-C	1095-PF-TZ-ISHENGOMA	Tanzania	x	Lindi	-6.26622	34.8257	-9.48066	38.4069	2013	ERR689158	PE0454-C	AF-E	89.29	TRUE	Analysis_set	gDNA	TRUE	Yes
PE0456-C	1095-PF-TZ-ISHENGOMA	Tanzania	x	Kagera	-6.26622	34.8257	-1.88039	31.4539	2013	ERR676512	PE0456-C	AF-E	90.11	TRUE	Analysis_set	gDNA	TRUE	Yes
PE0462-C	1095-PF-TZ-ISHENGOMA	Tanzania	x	Kagera	-6.26622	34.8257	-1.88039	31.4539	2013	ERR676467	PE0462-C	AF-E	90.58	TRUE	Analysis_set	gDNA	TRUE	Yes
PE0465-C	1095-PF-TZ-ISHENGOMA	Tanzania	x	Kagera	-6.26622	34.8257	-1.88039	31.4539	2013	ERR676489	PE0465-C	AF-E	90.61	TRUE	Analysis_set	gDNA	TRUE	Yes
PE0466-C	1095-PF-TZ-ISHENGOMA	Tanzania	x	Kagera	-6.26622	34.8257	-1.88039	31.4539	2013	ERR689221	PE0466-C	AF-E	89.97	TRUE	Analysis_set	gDNA	TRUE	Yes
PE0467-C	1095-PF-TZ-ISHENGOMA	Tanzania	x	Kagera	-6.26622	34.8257	-1.88039	31.4539	2013	ERR689148	PE0467-C	AF-E	89.88	TRUE	Analysis_set	gDNA	TRUE	Yes
PE0468-C	1095-PF-TZ-ISHENGOMA	Tanzania	x	Kagera	-6.26622	34.8257	-1.88039	31.4539	2013	ERR689194	PE0468-C	AF-E	90.73	TRUE	Analysis_set	gDNA	TRUE	Yes
PE0469-C	1095-PF-TZ-ISHENGOMA	Tanzania	x	Kagera	-6.26622	34.8257	-1.88039	31.4539	2013	ERR676464	PE0469-C	AF-E	90.43	TRUE	Analysis_set	gDNA	TRUE	Yes
PE0470-C	1095-PF-TZ-ISHENGOMA	Tanzania	x	Kagera	-6.26622	34.8257	-1.88039	31.4539	2013	ERR676535	PE0470-C	AF-E	87.94	TRUE	Analysis_set	gDNA	TRUE	Yes
PE0471-C	1095-PF-TZ-ISHENGOMA	Tanzania	x	Kagera	-6.26622	34.8257	-1.88039	31.4539	2013	ERR676515	PE0471-C	AF-E	89.89	TRUE	Analysis_set	gDNA	TRUE	Yes
PE0476-C	1095-PF-TZ-ISHENGOMA	Tanzania	x	Kagera	-6.26622	34.8257	-1.88039	31.4539	2013	ERR689172	PE0476-C	AF-E	89.9	TRUE	Analysis_set	gDNA	TRUE	Yes
PE0477-C	1095-PF-TZ-ISHENGOMA	Tanzania	x	Kagera	-6.26622	34.8257	-1.88039	31.4539	2013	ERR689209	PE0477-C	AF-E	89.14	TRUE	Analysis_set	gDNA	TRUE	Yes
PE0479-C	1095-PF-TZ-ISHENGOMA	Tanzania	x	Kagera	-6.26622	34.8257	-1.88039	31.4539	2013	ERR689173	PE0479-C	AF-E	89.89	TRUE	Analysis_set	gDNA	TRUE	Yes
PE0480-C	1095-PF-TZ-ISHENGOMA	Tanzania	x	Kagera	-6.26622	34.8257	-1.88039	31.4539	2013	ERR676513	PE0480-C	AF-E	90.3	TRUE	Analysis_set	gDNA	TRUE	Yes
PE0482-C	1095-PF-TZ-ISHENGOMA	Tanzania	x	Kagera	-6.26622	34.8257	-1.88039	31.4539	2013	ERR676476	PE0482-C	AF-E	90.41	TRUE	Analysis_set	gDNA	TRUE	Yes
PE0485-C	1095-PF-TZ-ISHENGOMA	Tanzania	x	Kagera	-6.26622	34.8257	-1.88039	31.4539	2013	ERR689147	PE0485-C	AF-E	90.22	TRUE	Analysis_set	gDNA	TRUE	Yes
PE0487-C	1095-PF-TZ-ISHENGOMA	Tanzania	x	Kagera	-6.26622	34.8257	-1.88039	31.4539	2013	ERR676478	PE0487-C	AF-E	90.44	TRUE	Analysis_set	gDNA	TRUE	Yes
PE0490-C	1095-PF-TZ-ISHENGOMA	Tanzania	x	Kagera	-6.26622	34.8257	-1.88039	31.4539	2013	ERR676525	PE0490-C	AF-E	89.61	TRUE	Analysis_set	gDNA	TRUE	Yes
PE0492-C	1095-PF-TZ-ISHENGOMA	Tanzania	x	Kagera	-6.26622	34.8257	-1.88039	31.4539	2013	ERR676514	PE0492-C	AF-E	89.31	TRUE	Analysis_set	gDNA	TRUE	Yes
PE0493-C	1095-PF-TZ-ISHENGOMA	Tanzania	x	Kagera	-6.26622	34.8257	-1.88039	31.4539	2013	ERR676534	PE0493-C	AF-E	89.32	TRUE	Analysis_set	gDNA	TRUE	Yes
PE0494-C	1095-PF-TZ-ISHENGOMA	Tanzania	x	Kagera	-6.26622	34.8257	-1.88039	31.4539	2013	ERR676465	PE0494-C	AF-E	89.09	TRUE	Analysis_set	gDNA	TRUE	Yes
PE0496-C	1095-PF-TZ-ISHENGOMA	Tanzania	x	Kagera	-6.26622	34.8257	-1.88039	31.4539	2013	ERR689219	PE0496-C	AF-E	90.14	TRUE	Analysis_set	gDNA	TRUE	Yes
PE0499-C	1095-PF-TZ-ISHENGOMA	Tanzania	x	Kagera	-6.26622	34.8257	-1.88039	31.4539	2013	ERR676524	PE0499-C	AF-E	90.14	TRUE	Analysis_set	gDNA	TRUE	Yes
PE0500-C	1095-PF-TZ-ISHENGOMA	Tanzania	x	Kagera	-6.26622	34.8257	-1.88039	31.4539	2013	ERR676468	PE0500-C	AF-E	89.66	TRUE	Analysis_set	gDNA	TRUE	Yes
PE0501-C	1095-PF-TZ-ISHENGOMA	Tanzania	x	Kagera	-6.26622	34.8257	-1.88039	31.4539	2013	ERR676539	PE0501-C	AF-E	87.49	TRUE	Analysis_set	gDNA	TRUE	Yes
PE0504-C	1095-PF-TZ-ISHENGOMA	Tanzania	x	Kagera	-6.26622	34.8257	-1.88039	31.4539	2013	ERR689170	PE0504-C	AF-E	87.8	TRUE	Analysis_set	gDNA	TRUE	Yes
PE0505-C	1095-PF-TZ-ISHENGOMA	Tanzania	x	Kagera	-6.26622	34.8257	-1.88039	31.4539	2013	ERR696938	PE0505-C	AF-E	88.06	TRUE	Analysis_set	gDNA	TRUE	Yes
PE0508-C	1095-PF-TZ-ISHENGOMA	Tanzania	x	Kagera	-6.26622	34.8257	-1.88039	31.4539	2013	ERR676523	PE0508-C	AF-E	89.56	TRUE	Analysis_set	gDNA	TRUE	Yes
PE0510-C	1095-PF-TZ-ISHENGOMA	Tanzania	x	Kagera	-6.26622	34.8257	-1.88039	31.4539	2013	ERR676537	PE0510-C	AF-E	89.76	TRUE	Analysis_set	gDNA	TRUE	Yes
PE0512-C	1095-PF-TZ-ISHENGOMA	Tanzania	x	Kagera	-6.26622	34.8257	-1.88039	31.4539	2013	ERR676538	PE0512-C	AF-E	90.36	TRUE	Analysis_set	gDNA	TRUE	Yes
PE0515-C	1095-PF-TZ-ISHENGOMA	Tanzania	x	Kagera	-6.26622	34.8257	-1.88039	31.4539	2013	ERR696950	PE0515-C	AF-E	90.74	TRUE	Analysis_set	gDNA	TRUE	Yes
PE0516-C	1095-PF-TZ-ISHENGOMA	Tanzania	x	Kagera	-6.26622	34.8257	-1.88039	31.4539	2013	ERR676500	PE0516-C	AF-E	90.16	TRUE	Analysis_set	gDNA	TRUE	Yes
PE0521-C	1095-PF-TZ-ISHENGOMA	Tanzania	x	Kagera	-6.26622	34.8257	-1.88039	31.4539	2013	ERR676466	PE0521-C	AF-E	89.89	TRUE	Analysis_set	gDNA	TRUE	Yes
PE0529-C	1095-PF-TZ-ISHENGOMA	Tanzania	x	Kagera	-6.26622	34.8257	-1.88039	31.4539	2013	ERR676526	PE0529-C	AF-E	89.08	TRUE	Analysis_set	gDNA	TRUE	Yes
PE0530-C	1095-PF-TZ-ISHENGOMA	Tanzania	x	Kagera	-6.26622	34.8257	-1.88039	31.4539	2013	ERR676480	PE0530-C	AF-E	90.75	TRUE	Analysis_set	gDNA	TRUE	Yes
PE0532-C	1095-PF-TZ-ISHENGOMA	Tanzania	x	Kagera	-6.26622	34.8257	-1.88039	31.4539	2013	ERR676481	PE0532-C	AF-E	90.84	TRUE	Analysis_set	gDNA	TRUE	Yes
PE0538-C	1095-PF-TZ-ISHENGOMA	Tanzania	x	Kagera	-6.26622	34.8257	-1.88039	31.4539	2013	ERR676479	PE0538-C	AF-E	90.4	TRUE	Analysis_set	gDNA	TRUE	Yes
PE0540-C	1095-PF-TZ-ISHENGOMA	Tanzania	x	Kagera	-6.26622	34.8257	-1.88039	31.4539	2013	ERR689159	PE0540-C	AF-E	88.27	TRUE	Analysis_set	gDNA	TRUE	Yes
PE0541-C	1095-PF-TZ-ISHENGOMA	Tanzania	x	Kagera	-6.26622	34.8257	-1.88039	31.4539	2013	ERR676527	PE0541-C	AF-E	90.27	TRUE	Analysis_set	gDNA	TRUE	Yes
PE0542-C	1095-PF-TZ-ISHENGOMA	Tanzania	x	Kagera	-6.26622	34.8257	-1.88039	31.4539	2013	ERR676502	PE0542-C	AF-E	90.6	TRUE	Analysis_set	gDNA	TRUE	Yes
PE0543-C	1095-PF-TZ-ISHENGOMA	Tanzania	x	Kagera	-6.26622	34.8257	-1.88039	31.4539	2013	ERR689160	PE0543-C	AF-E	86.5	TRUE	Analysis_set	gDNA	TRUE	Yes
PE0544-C	1095-PF-TZ-ISHENGOMA	Tanzania	x	Kagera	-6.26622	34.8257	-1.88039	31.4539	2013	ERR689222	PE0544-C	AF-E	89.8	TRUE	Analysis_set	gDNA	TRUE	Yes
PE0547-C	1095-PF-TZ-ISHENGOMA	Tanzania	x	Kagera	-6.26622	34.8257	-1.88039	31.4539	2013	ERR676542	PE0547-C	AF-E	89.89	TRUE	Analysis_set	gDNA	TRUE	Yes
PE0548-C	1095-PF-TZ-ISHENGOMA	Tanzania	x	Kagera	-6.26622	34.8257	-1.88039	31.4539	2013	ERR689197	PE0548-C	AF-E	89.5	TRUE	Analysis_set	gDNA	TRUE	Yes
PE0550-C	1095-PF-TZ-ISHENGOMA	Tanzania	x	Kagera	-6.26622	34.8257	-1.88039	31.4539	2013	ERR676516	PE0550-C	AF-E	90.32	TRUE	Analysis_set	gDNA	TRUE	Yes
PE0553-C	1095-PF-TZ-ISHENGOMA	Tanzania	x	Kagera	-6.26622	34.8257	-1.88039	31.4539	2013	ERR676540	PE0553-C	AF-E	89.62	TRUE	Analysis_set	gDNA	TRUE	Yes
PE0554-C	1095-PF-TZ-ISHENGOMA	Tanzania	x	Kagera	-6.26622	34.8257	-1.88039	31.4539	2013	ERR676541	PE0554-C	AF-E	90.36	TRUE	Analysis_set	gDNA	TRUE	Yes
PE0555-C	1095-PF-TZ-ISHENGOMA	Tanzania	x	Kagera	-6.26622	34.8257	-1.88039	31.4539	2013	ERR696926	PE0555-C	AF-E	90.14	TRUE	Analysis_set	gDNA	TRUE	Yes
PE0558-C	1095-PF-TZ-ISHENGOMA	Tanzania	x	Kagera	-6.26622	34.8257	-1.88039	31.4539	2013	ERR676528	PE0558-C	AF-E	89.24	TRUE	Analysis_set	gDNA	TRUE	Yes
QP0001-C	1093-PF-CM-APINJOH	Cameroon		Sud-Ouest	5.69397	12.7415	5.19815	9.29018	2013	ERR562878	QP0001-C	AF-W	89.49	TRUE	Analysis_set	gDNA	TRUE	Yes
QP0002-C	1093-PF-CM-APINJOH	Cameroon		Sud-Ouest	5.69397	12.7415	5.19815	9.29018	2013	ERR562854	QP0002-C	AF-W	89.46	TRUE	Analysis_set	gDNA	TRUE	Yes
QP0003-C	1093-PF-CM-APINJOH	Cameroon		Sud-Ouest	5.69397	12.7415	5.19815	9.29018	2013	ERR580560	QP0003-C	AF-W	88.31	TRUE	Analysis_set	gDNA	TRUE	Yes
QP0004-C	1093-PF-CM-APINJOH	Cameroon		Sud-Ouest	5.69397	12.7415	5.19815	9.29018	2013	ERR562866	QP0004-C	AF-W	88.15	TRUE	Analysis_set	gDNA	TRUE	Yes
QP0005-C	1093-PF-CM-APINJOH	Cameroon		Sud-Ouest	5.69397	12.7415	5.19815	9.29018	2013	ERR580562	QP0005-C	AF-W	89.68	TRUE	Analysis_set	gDNA	TRUE	Yes
QP0006-C	1093-PF-CM-APINJOH	Cameroon		Sud-Ouest	5.69397	12.7415	5.19815	9.29018	2013	ERR580513	QP0006-C	AF-W	90.28	TRUE	Analysis_set	gDNA	TRUE	Yes
QP0009-C	1093-PF-CM-APINJOH	Cameroon		Sud-Ouest	5.69397	12.7415	5.19815	9.29018	2013	ERR580526	QP0009-C	AF-W	89.28	TRUE	Analysis_set	gDNA	TRUE	Yes
QP0010-C	1093-PF-CM-APINJOH	Cameroon		Sud-Ouest	5.69397	12.7415	5.19815	9.29018	2013	ERR562834	QP0010-C	AF-W	89.86	TRUE	Analysis_set	gDNA	TRUE	Yes
QP0011-C	1093-PF-CM-APINJOH	Cameroon		Sud-Ouest	5.69397	12.7415	5.19815	9.29018	2013	ERR580489	QP0011-C	AF-W	90.18	TRUE	Analysis_set	gDNA	TRUE	Yes
QP0012-C	1093-PF-CM-APINJOH	Cameroon		Sud-Ouest	5.69397	12.7415	5.19815	9.29018	2013	ERR562843	QP0012-C	AF-W	90.36	TRUE	Analysis_set	gDNA	TRUE	Yes
QP0013-C	1093-PF-CM-APINJOH	Cameroon		Sud-Ouest	5.69397	12.7415	5.19815	9.29018	2013	ERR580498	QP0013-C	AF-W	90.25	TRUE	Analysis_set	gDNA	TRUE	Yes
QP0014-C	1093-PF-CM-APINJOH	Cameroon		Sud-Ouest	5.69397	12.7415	5.19815	9.29018	2013	ERR580510	QP0014-C	AF-W	90.13	TRUE	Analysis_set	gDNA	TRUE	Yes
QP0015-C	1093-PF-CM-APINJOH	Cameroon		Sud-Ouest	5.69397	12.7415	5.19815	9.29018	2013	ERR580561	QP0015-C	AF-W	87.97	TRUE	Analysis_set	gDNA	TRUE	Yes
QP0016-C	1093-PF-CM-APINJOH	Cameroon		Sud-Ouest	5.69397	12.7415	5.19815	9.29018	2013	ERR568403	QP0016-C	AF-W	90.2	TRUE	Analysis_set	gDNA	TRUE	Yes
QP0017-C	1093-PF-CM-APINJOH	Cameroon		Sud-Ouest	5.69397	12.7415	5.19815	9.29018	2013	ERR580585	QP0017-C	AF-W	86.57	TRUE	Analysis_set	gDNA	TRUE	Yes
QP0018-C	1093-PF-CM-APINJOH	Cameroon		Sud-Ouest	5.69397	12.7415	5.19815	9.29018	2013	ERR562830	QP0018-C	AF-W	90.62	TRUE	Analysis_set	gDNA	TRUE	Yes
QP0019-C	1093-PF-CM-APINJOH	Cameroon		Sud-Ouest	5.69397	12.7415	5.19815	9.29018	2013	ERR562831	QP0019-C	AF-W	89.79	TRUE	Analysis_set	gDNA	TRUE	Yes
QP0020-C	1093-PF-CM-APINJOH	Cameroon		Sud-Ouest	5.69397	12.7415	5.19815	9.29018	2013	ERR580515	QP0020-C	AF-W	90.19	TRUE	Analysis_set	gDNA	TRUE	Yes
QP0021-C	1093-PF-CM-APINJOH	Cameroon		Sud-Ouest	5.69397	12.7415	5.19815	9.29018	2013	ERR580500	QP0021-C	AF-W	90.48	TRUE	Analysis_set	gDNA	TRUE	Yes
QP0023-C	1093-PF-CM-APINJOH	Cameroon		Sud-Ouest	5.69397	12.7415	5.19815	9.29018	2013	ERR562870	QP0023-C	AF-W	88.84	TRUE	Analysis_set	gDNA	TRUE	Yes
QP0024-C	1093-PF-CM-APINJOH	Cameroon		Sud-Ouest	5.69397	12.7415	5.19815	9.29018	2013	ERR580490	QP0024-C	AF-W	90.49	TRUE	Analysis_set	gDNA	TRUE	Yes
QP0025-C	1093-PF-CM-APINJOH	Cameroon		Sud-Ouest	5.69397	12.7415	5.19815	9.29018	2013	ERR580474	QP0025-C	AF-W	90.11	TRUE	Analysis_set	gDNA	TRUE	Yes
QP0026-C	1093-PF-CM-APINJOH	Cameroon		Sud-Ouest	5.69397	12.7415	5.19815	9.29018	2013	ERR580511	QP0026-C	AF-W	89.5	TRUE	Analysis_set	gDNA	TRUE	Yes
QP0027-C	1093-PF-CM-APINJOH	Cameroon		Sud-Ouest	5.69397	12.7415	5.19815	9.29018	2013	ERR580499	QP0027-C	AF-W	89.83	TRUE	Analysis_set	gDNA	TRUE	Yes
QP0028-C	1093-PF-CM-APINJOH	Cameroon		Sud-Ouest	5.69397	12.7415	5.19815	9.29018	2013	ERR562819	QP0028-C	AF-W	90.72	TRUE	Analysis_set	gDNA	TRUE	Yes
QP0029-C	1093-PF-CM-APINJOH	Cameroon		Sud-Ouest	5.69397	12.7415	5.19815	9.29018	2013	ERR562842	QP0029-C	AF-W	90.34	TRUE	Analysis_set	gDNA	TRUE	Yes
QP0030-C	1093-PF-CM-APINJOH	Cameroon		Sud-Ouest	5.69397	12.7415	5.19815	9.29018	2013	ERR580476	QP0030-C	AF-W	90.74	TRUE	Analysis_set	gDNA	TRUE	Yes
QP0031-C	1093-PF-CM-APINJOH	Cameroon		Sud-Ouest	5.69397	12.7415	5.19815	9.29018	2013	ERR562881	QP0031-C	AF-W	90.29	TRUE	Analysis_set	gDNA	TRUE	Yes
QP0032-C	1093-PF-CM-APINJOH	Cameroon		Sud-Ouest	5.69397	12.7415	5.19815	9.29018	2013	ERR580551	QP0032-C	AF-W	87.93	TRUE	Analysis_set	gDNA	TRUE	Yes
QP0033-C	1093-PF-CM-APINJOH	Cameroon		Sud-Ouest	5.69397	12.7415	5.19815	9.29018	2013	ERR580553	QP0033-C	AF-W	89.56	TRUE	Analysis_set	gDNA	TRUE	Yes
QP0034-C	1093-PF-CM-APINJOH	Cameroon		Sud-Ouest	5.69397	12.7415	5.19815	9.29018	2013	ERR580564	QP0034-C	AF-W	87.6	TRUE	Analysis_set	gDNA	TRUE	Yes
QP0035-C	1093-PF-CM-APINJOH	Cameroon		Sud-Ouest	5.69397	12.7415	5.19815	9.29018	2013	ERR580465	QP0035-C	AF-W	89.95	TRUE	Analysis_set	gDNA	TRUE	Yes
QP0036-C	1093-PF-CM-APINJOH	Cameroon		Sud-Ouest	5.69397	12.7415	5.19815	9.29018	2013	ERR580466	QP0036-C	AF-W	90.38	TRUE	Analysis_set	gDNA	TRUE	Yes
QP0037-C	1093-PF-CM-APINJOH	Cameroon		Sud-Ouest	5.69397	12.7415	5.19815	9.29018	2013	ERR580486	QP0037-C	AF-W	89.91	TRUE	Analysis_set	gDNA	TRUE	Yes
QP0038-C	1093-PF-CM-APINJOH	Cameroon		Sud-Ouest	5.69397	12.7415	5.19815	9.29018	2013	ERR562818	QP0038-C	AF-W	90.28	TRUE	Analysis_set	gDNA	TRUE	Yes
QP0039-C	1093-PF-CM-APINJOH	Cameroon		Sud-Ouest	5.69397	12.7415	5.19815	9.29018	2013	ERR580512	QP0039-C	AF-W	89.9	TRUE	Analysis_set	gDNA	TRUE	Yes
QP0040-C	1093-PF-CM-APINJOH	Cameroon		Sud-Ouest	5.69397	12.7415	5.19815	9.29018	2013	ERR562820	QP0040-C	AF-W	90.74	TRUE	Analysis_set	gDNA	TRUE	Yes
QP0041-C	1093-PF-CM-APINJOH	Cameroon		Sud-Ouest	5.69397	12.7415	5.19815	9.29018	2013	ERR580524	QP0041-C	AF-W	90.36	TRUE	Analysis_set	gDNA	TRUE	Yes
QP0042-C	1093-PF-CM-APINJOH	Cameroon		Sud-Ouest	5.69397	12.7415	5.19815	9.29018	2013	ERR580550	QP0042-C	AF-W	85.04	TRUE	Analysis_set	gDNA	TRUE	Yes
QP0043-C	1093-PF-CM-APINJOH	Cameroon		Sud-Ouest	5.69397	12.7415	5.19815	9.29018	2013	ERR562869	QP0043-C	AF-W	90.14	TRUE	Analysis_set	gDNA	TRUE	Yes
QP0044-C	1093-PF-CM-APINJOH	Cameroon		Sud-Ouest	5.69397	12.7415	5.19815	9.29018	2013	ERR580525	QP0044-C	AF-W	90.34	TRUE	Analysis_set	gDNA	TRUE	Yes
QP0045-C	1093-PF-CM-APINJOH	Cameroon		Sud-Ouest	5.69397	12.7415	5.19815	9.29018	2013	ERR580501	QP0045-C	AF-W	88.74	TRUE	Analysis_set	gDNA	TRUE	Yes
QP0047-C	1093-PF-CM-APINJOH	Cameroon		Sud-Ouest	5.69397	12.7415	5.19815	9.29018	2013	ERR562835	QP0047-C	AF-W	90.35	TRUE	Analysis_set	gDNA	TRUE	Yes
QP0048-C	1093-PF-CM-APINJOH	Cameroon		Sud-Ouest	5.69397	12.7415	5.19815	9.29018	2013	ERR580480	QP0048-C	AF-W	91.07	TRUE	Analysis_set	gDNA	TRUE	Yes
QP0050-C	1093-PF-CM-APINJOH	Cameroon		Sud-Ouest	5.69397	12.7415	5.19815	9.29018	2013	ERR562880	QP0050-C	AF-W	91.01	TRUE	Analysis_set	gDNA	TRUE	Yes
QP0051-C	1093-PF-CM-APINJOH	Cameroon		Sud-Ouest	5.69397	12.7415	5.19815	9.29018	2013	ERR568402	QP0051-C	AF-W	90.43	TRUE	Analysis_set	gDNA	TRUE	Yes
QP0054-C	1093-PF-CM-APINJOH	Cameroon		Sud-Ouest	5.69397	12.7415	5.19815	9.29018	2013	ERR580477	QP0054-C	AF-W	90.95	TRUE	Analysis_set	gDNA	TRUE	Yes
QP0055-C	1093-PF-CM-APINJOH	Cameroon		Sud-Ouest	5.69397	12.7415	5.19815	9.29018	2013	ERR580587	QP0055-C	AF-W	88.37	TRUE	Analysis_set	gDNA	TRUE	Yes
QP0056-C	1093-PF-CM-APINJOH	Cameroon		Sud-Ouest	5.69397	12.7415	5.19815	9.29018	2013	ERR568390	QP0056-C	AF-W	90.35	TRUE	Analysis_set	gDNA	TRUE	Yes
QP0057-C	1093-PF-CM-APINJOH	Cameroon		Sud-Ouest	5.69397	12.7415	5.19815	9.29018	2013	ERR562823	QP0057-C	AF-W	90.35	TRUE	Analysis_set	gDNA	TRUE	Yes
QP0058-C	1093-PF-CM-APINJOH	Cameroon		Sud-Ouest	5.69397	12.7415	5.19815	9.29018	2013	ERR580478	QP0058-C	AF-W	90.94	TRUE	Analysis_set	gDNA	TRUE	Yes
QP0060-C	1093-PF-CM-APINJOH	Cameroon		Sud-Ouest	5.69397	12.7415	5.19815	9.29018	2013	ERR568391	QP0060-C	AF-W	90.7	TRUE	Analysis_set	gDNA	TRUE	Yes
QP0062-C	1093-PF-CM-APINJOH	Cameroon		Sud-Ouest	5.69397	12.7415	5.19815	9.29018	2013	ERR580522	QP0062-C	AF-W	90.73	TRUE	Analysis_set	gDNA	TRUE	Yes
QP0063-C	1093-PF-CM-APINJOH	Cameroon		Sud-Ouest	5.69397	12.7415	5.19815	9.29018	2013	ERR577838	QP0063-C	AF-W	90.66	TRUE	Analysis_set	gDNA	TRUE	Yes
QP0064-C	1093-PF-CM-APINJOH	Cameroon		Sud-Ouest	5.69397	12.7415	5.19815	9.29018	2013	ERR562821	QP0064-C	AF-W	90.37	TRUE	Analysis_set	gDNA	TRUE	Yes
QP0065-C	1093-PF-CM-APINJOH	Cameroon		Sud-Ouest	5.69397	12.7415	5.19815	9.29018	2013	ERR580586	QP0065-C	AF-W	86.33	TRUE	Analysis_set	gDNA	TRUE	Yes
QP0068-C	1093-PF-CM-APINJOH	Cameroon		Sud-Ouest	5.69397	12.7415	5.19815	9.29018	2013	ERR580552	QP0068-C	AF-W	88.01	TRUE	Analysis_set	gDNA	TRUE	Yes
QP0069-C	1093-PF-CM-APINJOH	Cameroon		Sud-Ouest	5.69397	12.7415	5.19815	9.29018	2013	ERR562824	QP0069-C	AF-W	89.96	TRUE	Analysis_set	gDNA	TRUE	Yes
QP0071-C	1093-PF-CM-APINJOH	Cameroon		Sud-Ouest	5.69397	12.7415	5.19815	9.29018	2013	ERR580589	QP0071-C	AF-W	88.15	TRUE	Analysis_set	gDNA	TRUE	Yes
QP0072-C	1093-PF-CM-APINJOH	Cameroon		Sud-Ouest	5.69397	12.7415	5.19815	9.29018	2013	ERR580565	QP0072-C	AF-W	89.41	TRUE	Analysis_set	gDNA	TRUE	Yes
QP0073-C	1093-PF-CM-APINJOH	Cameroon		Sud-Ouest	5.69397	12.7415	5.19815	9.29018	2013	ERR580548	QP0073-C	AF-W	88.16	TRUE	Analysis_set	gDNA	TRUE	Yes
QP0074-C	1093-PF-CM-APINJOH	Cameroon		Sud-Ouest	5.69397	12.7415	5.19815	9.29018	2013	ERR580549	QP0074-C	AF-W	87.16	TRUE	Analysis_set	gDNA	TRUE	Yes
QP0075-C	1093-PF-CM-APINJOH	Cameroon		Sud-Ouest	5.69397	12.7415	5.19815	9.29018	2013	ERR580488	QP0075-C	AF-W	90.38	TRUE	Analysis_set	gDNA	TRUE	Yes
QP0076-C	1093-PF-CM-APINJOH	Cameroon		Sud-Ouest	5.69397	12.7415	5.19815	9.29018	2013	ERR580573	QP0076-C	AF-W	88.05	TRUE	Analysis_set	gDNA	TRUE	Yes
QP0077-C	1093-PF-CM-APINJOH	Cameroon		Sud-Ouest	5.69397	12.7415	5.19815	9.29018	2013	ERR562867	QP0077-C	AF-W	90.71	TRUE	Analysis_set	gDNA	TRUE	Yes
QP0079-C	1093-PF-CM-APINJOH	Cameroon		Sud-Ouest	5.69397	12.7415	5.19815	9.29018	2013	ERR562832	QP0079-C	AF-W	90.78	TRUE	Analysis_set	gDNA	TRUE	Yes
QP0080-C	1093-PF-CM-APINJOH	Cameroon		Sud-Ouest	5.69397	12.7415	5.19815	9.29018	2013	ERR562833	QP0080-C	AF-W	90.45	TRUE	Analysis_set	gDNA	TRUE	Yes
QP0081-C	1093-PF-CM-APINJOH	Cameroon		Sud-Ouest	5.69397	12.7415	5.19815	9.29018	2013	ERR568404	QP0081-C	AF-W	90.44	TRUE	Analysis_set	gDNA	TRUE	Yes
QP0083-C	1093-PF-CM-APINJOH	Cameroon		Sud-Ouest	5.69397	12.7415	5.19815	9.29018	2013	ERR580479	QP0083-C	AF-W	90.26	TRUE	Analysis_set	gDNA	TRUE	Yes
QP0084-C	1093-PF-CM-APINJOH	Cameroon		Sud-Ouest	5.69397	12.7415	5.19815	9.29018	2013	ERR580554	QP0084-C	AF-W	87.59	TRUE	Analysis_set	gDNA	TRUE	Yes
QP0085-C	1093-PF-CM-APINJOH	Cameroon		Sud-Ouest	5.69397	12.7415	5.19815	9.29018	2013	ERR562879	QP0085-C	AF-W	90.21	TRUE	Analysis_set	gDNA	TRUE	Yes
QP0086-C	1093-PF-CM-APINJOH	Cameroon		Sud-Ouest	5.69397	12.7415	5.19815	9.29018	2013	ERR580487	QP0086-C	AF-W	90.17	TRUE	Analysis_set	gDNA	TRUE	Yes
QP0087-C	1093-PF-CM-APINJOH	Cameroon		Sud-Ouest	5.69397	12.7415	5.19815	9.29018	2013	ERR580475	QP0087-C	AF-W	90.59	TRUE	Analysis_set	gDNA	TRUE	Yes
QP0088-C	1093-PF-CM-APINJOH	Cameroon		Sud-Ouest	5.69397	12.7415	5.19815	9.29018	2013	ERR580523	QP0088-C	AF-W	90.51	TRUE	Analysis_set	gDNA	TRUE	Yes
QP0089-C	1093-PF-CM-APINJOH	Cameroon		Sud-Ouest	5.69397	12.7415	5.19815	9.29018	2013	ERR577839	QP0089-C	AF-W	89.89	TRUE	Analysis_set	gDNA	TRUE	Yes
QP0090-C	1093-PF-CM-APINJOH	Cameroon		Sud-Ouest	5.69397	12.7415	5.19815	9.29018	2013	ERR562822	QP0090-C	AF-W	90.9	TRUE	Analysis_set	gDNA	TRUE	Yes
QP0091-C	1093-PF-CM-APINJOH	Cameroon		Sud-Ouest	5.69397	12.7415	5.19815	9.29018	2013	ERR562882	QP0091-C	AF-W	86.06	TRUE	Analysis_set	gDNA	TRUE	Yes
QP0093-C	1093-PF-CM-APINJOH	Cameroon		Sud-Ouest	5.69397	12.7415	5.19815	9.29018	2013	ERR577841	QP0093-C	AF-W	88.96	TRUE	Analysis_set	gDNA	TRUE	Yes
QP0094-C	1093-PF-CM-APINJOH	Cameroon		Sud-Ouest	5.69397	12.7415	5.19815	9.29018	2013	ERR562883	QP0094-C	AF-W	90.45	TRUE	Analysis_set	gDNA	TRUE	Yes
QP0095-C	1093-PF-CM-APINJOH	Cameroon		Sud-Ouest	5.69397	12.7415	5.19815	9.29018	2013	ERR580467	QP0095-C	AF-W	90.74	TRUE	Analysis_set	gDNA	TRUE	Yes
QP0096-C	1093-PF-CM-APINJOH	Cameroon		Sud-Ouest	5.69397	12.7415	5.19815	9.29018	2013	ERR580517	QP0096-C	AF-W	90.49	TRUE	Analysis_set	gDNA	TRUE	Yes
QP0098-C	1093-PF-CM-APINJOH	Cameroon		Sud-Ouest	5.69397	12.7415	5.19815	9.29018	2013	ERR577845	QP0098-C	AF-W	90.01	TRUE	Analysis_set	gDNA	TRUE	Yes
QP0099-C	1093-PF-CM-APINJOH	Cameroon		Sud-Ouest	5.69397	12.7415	5.19815	9.29018	2013	ERR580555	QP0099-C	AF-W	87.81	TRUE	Analysis_set	gDNA	TRUE	Yes
QP0100-C	1093-PF-CM-APINJOH	Cameroon		Sud-Ouest	5.69397	12.7415	5.19815	9.29018	2013	ERR580576	QP0100-C	AF-W	89.44	TRUE	Analysis_set	gDNA	TRUE	Yes
QP0101-C	1093-PF-CM-APINJOH	Cameroon		Sud-Ouest	5.69397	12.7415	5.19815	9.29018	2013	ERR580504	QP0101-C	AF-W	89.67	TRUE	Analysis_set	gDNA	TRUE	Yes
QP0102-C	1093-PF-CM-APINJOH	Cameroon		Sud-Ouest	5.69397	12.7415	5.19815	9.29018	2013	ERR580528	QP0102-C	AF-W	89.62	TRUE	Analysis_set	gDNA	TRUE	Yes
QP0103-C	1093-PF-CM-APINJOH	Cameroon		Sud-Ouest	5.69397	12.7415	5.19815	9.29018	2013	ERR580557	QP0103-C	AF-W	89.26	TRUE	Analysis_set	gDNA	TRUE	Yes
QP0104-C	1093-PF-CM-APINJOH	Cameroon		Sud-Ouest	5.69397	12.7415	5.19815	9.29018	2013	ERR568395	QP0104-C	AF-W	90.55	TRUE	Analysis_set	gDNA	TRUE	Yes
QP0105-C	1093-PF-CM-APINJOH	Cameroon		Sud-Ouest	5.69397	12.7415	5.19815	9.29018	2013	ERR580506	QP0105-C	AF-W	89.89	TRUE	Analysis_set	gDNA	TRUE	Yes
QP0106-C	1093-PF-CM-APINJOH	Cameroon		Sud-Ouest	5.69397	12.7415	5.19815	9.29018	2013	ERR580507	QP0106-C	AF-W	90.69	TRUE	Analysis_set	gDNA	TRUE	Yes
QP0107-C	1093-PF-CM-APINJOH	Cameroon		Sud-Ouest	5.69397	12.7415	5.19815	9.29018	2013	ERR580502	QP0107-C	AF-W	90.13	TRUE	Analysis_set	gDNA	TRUE	Yes
QP0108-C	1093-PF-CM-APINJOH	Cameroon		Sud-Ouest	5.69397	12.7415	5.19815	9.29018	2013	ERR580590	QP0108-C	AF-W	88.98	TRUE	Analysis_set	gDNA	TRUE	Yes
QP0110-C	1093-PF-CM-APINJOH	Cameroon		Sud-Ouest	5.69397	12.7415	5.19815	9.29018	2013	ERR562846	QP0110-C	AF-W	90.07	TRUE	Analysis_set	gDNA	TRUE	Yes
QP0111-C	1093-PF-CM-APINJOH	Cameroon		Sud-Ouest	5.69397	12.7415	5.19815	9.29018	2013	ERR562836	QP0111-C	AF-W	90.47	TRUE	Analysis_set	gDNA	TRUE	Yes
QP0112-C	1093-PF-CM-APINJOH	Cameroon		Sud-Ouest	5.69397	12.7415	5.19815	9.29018	2013	ERR568393	QP0112-C	AF-W	90.42	TRUE	Analysis_set	gDNA	TRUE	Yes
QP0113-C	1093-PF-CM-APINJOH	Cameroon		Sud-Ouest	5.69397	12.7415	5.19815	9.29018	2013	ERR580577	QP0113-C	AF-W	88.85	TRUE	Analysis_set	gDNA	TRUE	Yes
QP0114-C	1093-PF-CM-APINJOH	Cameroon		Sud-Ouest	5.69397	12.7415	5.19815	9.29018	2013	ERR580568	QP0114-C	AF-W	88.75	TRUE	Analysis_set	gDNA	TRUE	Yes
QP0115-C	1093-PF-CM-APINJOH	Cameroon		Sud-Ouest	5.69397	12.7415	5.19815	9.29018	2013	ERR580558	QP0115-C	AF-W	87.91	TRUE	Analysis_set	gDNA	TRUE	Yes
QP0116-C	1093-PF-CM-APINJOH	Cameroon		Sud-Ouest	5.69397	12.7415	5.19815	9.29018	2013	ERR562887	QP0116-C	AF-W	88.36	TRUE	Analysis_set	gDNA	TRUE	Yes
QP0117-C	1093-PF-CM-APINJOH	Cameroon		Sud-Ouest	5.69397	12.7415	5.19815	9.29018	2013	ERR568397	QP0117-C	AF-W	90.71	TRUE	Analysis_set	gDNA	TRUE	Yes
QP0118-C	1093-PF-CM-APINJOH	Cameroon		Sud-Ouest	5.69397	12.7415	5.19815	9.29018	2013	ERR580559	QP0118-C	AF-W	88.9	TRUE	Analysis_set	gDNA	TRUE	Yes
QP0119-C	1093-PF-CM-APINJOH	Cameroon		Sud-Ouest	5.69397	12.7415	5.19815	9.29018	2013	ERR580491	QP0119-C	AF-W	90.14	TRUE	Analysis_set	gDNA	TRUE	Yes
QP0120-C	1093-PF-CM-APINJOH	Cameroon		Sud-Ouest	5.69397	12.7415	5.19815	9.29018	2013	ERR562844	QP0120-C	AF-W	90.95	TRUE	Analysis_set	gDNA	TRUE	Yes
QP0121-C	1093-PF-CM-APINJOH	Cameroon		Sud-Ouest	5.69397	12.7415	5.19815	9.29018	2013	ERR580493	QP0121-C	AF-W	90.56	TRUE	Analysis_set	gDNA	TRUE	Yes
QP0122-C	1093-PF-CM-APINJOH	Cameroon		Sud-Ouest	5.69397	12.7415	5.19815	9.29018	2013	ERR580566	QP0122-C	AF-W	89.89	TRUE	Analysis_set	gDNA	TRUE	Yes
QP0123-C	1093-PF-CM-APINJOH	Cameroon		Sud-Ouest	5.69397	12.7415	5.19815	9.29018	2013	ERR580556	QP0123-C	AF-W	87.38	TRUE	Analysis_set	gDNA	TRUE	Yes
QP0124-C	1093-PF-CM-APINJOH	Cameroon		Sud-Ouest	5.69397	12.7415	5.19815	9.29018	2013	ERR580591	QP0124-C	AF-W	88.77	TRUE	Analysis_set	gDNA	TRUE	Yes
QP0125-C	1093-PF-CM-APINJOH	Cameroon		Sud-Ouest	5.69397	12.7415	5.19815	9.29018	2013	ERR562825	QP0125-C	AF-W	90.42	TRUE	Analysis_set	gDNA	TRUE	Yes
QP0126-C	1093-PF-CM-APINJOH	Cameroon		Sud-Ouest	5.69397	12.7415	5.19815	9.29018	2013	ERR562872	QP0126-C	AF-W	89.76	TRUE	Analysis_set	gDNA	TRUE	Yes
QP0127-C	1093-PF-CM-APINJOH	Cameroon		Sud-Ouest	5.69397	12.7415	5.19815	9.29018	2013	ERR580529	QP0127-C	AF-W	90.16	TRUE	Analysis_set	gDNA	TRUE	Yes
QP0128-C	1093-PF-CM-APINJOH	Cameroon		Sud-Ouest	5.69397	12.7415	5.19815	9.29018	2013	ERR580593	QP0128-C	AF-W	88.78	TRUE	Analysis_set	gDNA	TRUE	Yes
QP0129-C	1093-PF-CM-APINJOH	Cameroon		Sud-Ouest	5.69397	12.7415	5.19815	9.29018	2013	ERR580531	QP0129-C	AF-W	90.46	TRUE	Analysis_set	gDNA	TRUE	Yes
QP0130-C	1093-PF-CM-APINJOH	Cameroon		Sud-Ouest	5.69397	12.7415	5.19815	9.29018	2013	ERR580496	QP0130-C	AF-W	90.19	TRUE	Analysis_set	gDNA	TRUE	Yes
QP0131-C	1093-PF-CM-APINJOH	Cameroon		Sud-Ouest	5.69397	12.7415	5.19815	9.29018	2013	ERR580574	QP0131-C	AF-W	88.79	TRUE	Analysis_set	gDNA	TRUE	Yes
QP0132-C	1093-PF-CM-APINJOH	Cameroon		Sud-Ouest	5.69397	12.7415	5.19815	9.29018	2013	ERR580527	QP0132-C	AF-W	90.23	TRUE	Analysis_set	gDNA	TRUE	Yes
QP0133-C	1093-PF-CM-APINJOH	Cameroon		Sud-Ouest	5.69397	12.7415	5.19815	9.29018	2013	ERR580518	QP0133-C	AF-W	89.95	TRUE	Analysis_set	gDNA	TRUE	Yes
QP0134-C	1093-PF-CM-APINJOH	Cameroon		Sud-Ouest	5.69397	12.7415	5.19815	9.29018	2013	ERR568392	QP0134-C	AF-W	90.43	TRUE	Analysis_set	gDNA	TRUE	Yes
QP0137-C	1093-PF-CM-APINJOH	Cameroon		Sud-Ouest	5.69397	12.7415	5.19815	9.29018	2013	ERR562826	QP0137-C	AF-W	90.06	TRUE	Analysis_set	gDNA	TRUE	Yes
QP0138-C	1093-PF-CM-APINJOH	Cameroon		Sud-Ouest	5.69397	12.7415	5.19815	9.29018	2013	ERR580540	QP0138-C	AF-W	88.59	TRUE	Analysis_set	gDNA	TRUE	Yes
QP0139-C	1093-PF-CM-APINJOH	Cameroon		Sud-Ouest	5.69397	12.7415	5.19815	9.29018	2013	ERR580481	QP0139-C	AF-W	90.33	TRUE	Analysis_set	gDNA	TRUE	Yes
QP0140-C	1093-PF-CM-APINJOH	Cameroon		Sud-Ouest	5.69397	12.7415	5.19815	9.29018	2013	ERR568396	QP0140-C	AF-W	90.42	TRUE	Analysis_set	gDNA	TRUE	Yes
QP0142-C	1093-PF-CM-APINJOH	Cameroon		Sud-Ouest	5.69397	12.7415	5.19815	9.29018	2013	ERR562828	QP0142-C	AF-W	90.59	TRUE	Analysis_set	gDNA	TRUE	Yes
QP0144-C	1093-PF-CM-APINJOH	Cameroon		Sud-Ouest	5.69397	12.7415	5.19815	9.29018	2013	ERR562845	QP0144-C	AF-W	90.08	TRUE	Analysis_set	gDNA	TRUE	Yes
QP0146-C	1093-PF-CM-APINJOH	Cameroon		Sud-Ouest	5.69397	12.7415	5.19815	9.29018	2013	ERR562856	QP0146-C	AF-W	89.08	TRUE	Analysis_set	gDNA	TRUE	Yes
QP0147-C	1093-PF-CM-APINJOH	Cameroon		Sud-Ouest	5.69397	12.7415	5.19815	9.29018	2013	ERR580519	QP0147-C	AF-W	90.44	TRUE	Analysis_set	gDNA	TRUE	Yes
QP0148-C	1093-PF-CM-APINJOH	Cameroon		Sud-Ouest	5.69397	12.7415	5.19815	9.29018	2013	ERR562837	QP0148-C	AF-W	90.82	TRUE	Analysis_set	gDNA	TRUE	Yes
QP0149-C	1093-PF-CM-APINJOH	Cameroon		Sud-Ouest	5.69397	12.7415	5.19815	9.29018	2013	ERR580539	QP0149-C	AF-W	89.64	TRUE	Analysis_set	gDNA	TRUE	Yes
QP0150-C	1093-PF-CM-APINJOH	Cameroon		Sud-Ouest	5.69397	12.7415	5.19815	9.29018	2013	ERR562859	QP0150-C	AF-W	88.47	TRUE	Analysis_set	gDNA	TRUE	Yes
QP0151-C	1093-PF-CM-APINJOH	Cameroon		Sud-Ouest	5.69397	12.7415	5.19815	9.29018	2013	ERR562885	QP0151-C	AF-W	88.13	TRUE	Analysis_set	gDNA	TRUE	Yes
QP0152-C	1093-PF-CM-APINJOH	Cameroon		Sud-Ouest	5.69397	12.7415	5.19815	9.29018	2013	ERR580530	QP0152-C	AF-W	90.51	TRUE	Analysis_set	gDNA	TRUE	Yes
QP0153-C	1093-PF-CM-APINJOH	Cameroon		Sud-Ouest	5.69397	12.7415	5.19815	9.29018	2013	ERR562827	QP0153-C	AF-W	90.27	TRUE	Analysis_set	gDNA	TRUE	Yes
QP0154-C	1093-PF-CM-APINJOH	Cameroon		Sud-Ouest	5.69397	12.7415	5.19815	9.29018	2013	ERR562848	QP0154-C	AF-W	90.86	TRUE	Analysis_set	gDNA	TRUE	Yes
QP0156-C	1093-PF-CM-APINJOH	Cameroon		Sud-Ouest	5.69397	12.7415	5.19815	9.29018	2013	ERR580534	QP0156-C	AF-W	88.61	TRUE	Analysis_set	gDNA	TRUE	Yes
QP0157-C	1093-PF-CM-APINJOH	Cameroon		Sud-Ouest	5.69397	12.7415	5.19815	9.29018	2013	ERR580536	QP0157-C	AF-W	86.34	TRUE	Analysis_set	gDNA	TRUE	Yes
QP0158-C	1093-PF-CM-APINJOH	Cameroon		Sud-Ouest	5.69397	12.7415	5.19815	9.29018	2013	ERR580537	QP0158-C	AF-W	90.06	TRUE	Analysis_set	gDNA	TRUE	Yes
QP0159-C	1093-PF-CM-APINJOH	Cameroon		Sud-Ouest	5.69397	12.7415	5.19815	9.29018	2013	ERR562858	QP0159-C	AF-W	89.27	TRUE	Analysis_set	gDNA	TRUE	Yes
QP0160-C	1093-PF-CM-APINJOH	Cameroon		Sud-Ouest	5.69397	12.7415	5.19815	9.29018	2013	ERR580468	QP0160-C	AF-W	90.63	TRUE	Analysis_set	gDNA	TRUE	Yes
QP0161-C	1093-PF-CM-APINJOH	Cameroon		Sud-Ouest	5.69397	12.7415	5.19815	9.29018	2013	ERR568394	QP0161-C	AF-W	90.97	TRUE	Analysis_set	gDNA	TRUE	Yes
QP0162-C	1093-PF-CM-APINJOH	Cameroon		Sud-Ouest	5.69397	12.7415	5.19815	9.29018	2013	ERR580495	QP0162-C	AF-W	90.53	TRUE	Analysis_set	gDNA	TRUE	Yes
QP0163-C	1093-PF-CM-APINJOH	Cameroon		Sud-Ouest	5.69397	12.7415	5.19815	9.29018	2013	ERR562886	QP0163-C	AF-W	89.97	TRUE	Analysis_set	gDNA	TRUE	Yes
QP0164-C	1093-PF-CM-APINJOH	Cameroon		Sud-Ouest	5.69397	12.7415	5.19815	9.29018	2013	ERR580483	QP0164-C	AF-W	89.94	TRUE	Analysis_set	gDNA	TRUE	Yes
QP0166-C	1093-PF-CM-APINJOH	Cameroon		Sud-Ouest	5.69397	12.7415	5.19815	9.29018	2013	ERR580508	QP0166-C	AF-W	90.08	TRUE	Analysis_set	gDNA	TRUE	Yes
QP0168-C	1093-PF-CM-APINJOH	Cameroon		Sud-Ouest	5.69397	12.7415	5.19815	9.29018	2013	ERR580535	QP0168-C	AF-W	89.5	TRUE	Analysis_set	gDNA	TRUE	Yes
QP0169-C	1093-PF-CM-APINJOH	Cameroon		Sud-Ouest	5.69397	12.7415	5.19815	9.29018	2013	ERR562855	QP0169-C	AF-W	87.44	TRUE	Analysis_set	gDNA	TRUE	Yes
QP0170-C	1093-PF-CM-APINJOH	Cameroon		Sud-Ouest	5.69397	12.7415	5.19815	9.29018	2013	ERR562857	QP0170-C	AF-W	90.45	TRUE	Analysis_set	gDNA	TRUE	Yes
QP0171-C	1093-PF-CM-APINJOH	Cameroon		Sud-Ouest	5.69397	12.7415	5.19815	9.29018	2013	ERR580567	QP0171-C	AF-W	89.45	TRUE	Analysis_set	gDNA	TRUE	Yes
QP0172-C	1093-PF-CM-APINJOH	Cameroon		Sud-Ouest	5.69397	12.7415	5.19815	9.29018	2013	ERR580592	QP0172-C	AF-W	88.57	TRUE	Analysis_set	gDNA	TRUE	Yes
QP0174-C	1093-PF-CM-APINJOH	Cameroon		Sud-Ouest	5.69397	12.7415	5.19815	9.29018	2013	ERR580569	QP0174-C	AF-W	88.59	TRUE	Analysis_set	gDNA	TRUE	Yes
QP0175-C	1093-PF-CM-APINJOH	Cameroon		Sud-Ouest	5.69397	12.7415	5.19815	9.29018	2013	ERR580482	QP0175-C	AF-W	90.21	TRUE	Analysis_set	gDNA	TRUE	Yes
QP0176-C	1093-PF-CM-APINJOH	Cameroon		Sud-Ouest	5.69397	12.7415	5.19815	9.29018	2013	ERR580484	QP0176-C	AF-W	90.54	TRUE	Analysis_set	gDNA	TRUE	Yes
QP0177-C	1093-PF-CM-APINJOH	Cameroon		Sud-Ouest	5.69397	12.7415	5.19815	9.29018	2013	ERR580485	QP0177-C	AF-W	90.4	TRUE	Analysis_set	gDNA	TRUE	Yes
QP0178-C	1093-PF-CM-APINJOH	Cameroon		Sud-Ouest	5.69397	12.7415	5.19815	9.29018	2013	ERR562861	QP0178-C	AF-W	90.29	TRUE	Analysis_set	gDNA	TRUE	Yes
QP0179-C	1093-PF-CM-APINJOH	Cameroon		Sud-Ouest	5.69397	12.7415	5.19815	9.29018	2013	ERR580575	QP0179-C	AF-W	89.56	TRUE	Analysis_set	gDNA	TRUE	Yes
QP0180-C	1093-PF-CM-APINJOH	Cameroon		Sud-Ouest	5.69397	12.7415	5.19815	9.29018	2013	ERR580492	QP0180-C	AF-W	90.87	TRUE	Analysis_set	gDNA	TRUE	Yes
QP0181-C	1093-PF-CM-APINJOH	Cameroon		Sud-Ouest	5.69397	12.7415	5.19815	9.29018	2013	ERR580503	QP0181-C	AF-W	90.34	TRUE	Analysis_set	gDNA	TRUE	Yes
QP0182-C	1093-PF-CM-APINJOH	Cameroon		Sud-Ouest	5.69397	12.7415	5.19815	9.29018	2013	ERR577846	QP0182-C	AF-W	89.76	TRUE	Analysis_set	gDNA	TRUE	Yes
QP0183-C	1093-PF-CM-APINJOH	Cameroon		Sud-Ouest	5.69397	12.7415	5.19815	9.29018	2013	ERR580494	QP0183-C	AF-W	86.76	TRUE	Analysis_set	gDNA	TRUE	Yes
QP0185-C	1093-PF-CM-APINJOH	Cameroon		Sud-Ouest	5.69397	12.7415	5.19815	9.29018	2013	ERR562847	QP0185-C	AF-W	90.48	TRUE	Analysis_set	gDNA	TRUE	Yes
QP0186-C	1093-PF-CM-APINJOH	Cameroon		Sud-Ouest	5.69397	12.7415	5.19815	9.29018	2013	ERR562873	QP0186-C	AF-W	85.63	TRUE	Analysis_set	gDNA	TRUE	Yes
QP0187-C	1093-PF-CM-APINJOH	Cameroon		Sud-Ouest	5.69397	12.7415	5.19815	9.29018	2013	ERR562860	QP0187-C	AF-W	90.57	TRUE	Analysis_set	gDNA	TRUE	Yes
QP0188-C	1093-PF-CM-APINJOH	Cameroon		Sud-Ouest	5.69397	12.7415	5.19815	9.29018	2013	ERR580505	QP0188-C	AF-W	89.61	TRUE	Analysis_set	gDNA	TRUE	Yes
QP0189-C	1093-PF-CM-APINJOH	Cameroon		Sud-Ouest	5.69397	12.7415	5.19815	9.29018	2013	ERR562874	QP0189-C	AF-W	90.51	TRUE	Analysis_set	gDNA	TRUE	Yes
QP0191-C	1093-PF-CM-APINJOH	Cameroon		Sud-Ouest	5.69397	12.7415	5.19815	9.29018	2013	ERR580469	QP0191-C	AF-W	90.46	TRUE	Analysis_set	gDNA	TRUE	Yes
QP0192-C	1093-PF-CM-APINJOH	Cameroon		Sud-Ouest	5.69397	12.7415	5.19815	9.29018	2013	ERR580532	QP0192-C	AF-W	90.45	TRUE	Analysis_set	gDNA	TRUE	Yes
QP0193-C	1093-PF-CM-APINJOH	Cameroon		Sud-Ouest	5.69397	12.7415	5.19815	9.29018	2013	ERR562889	QP0193-C	AF-W	90.05	TRUE	Analysis_set	gDNA	TRUE	Yes
QP0195-C	1093-PF-CM-APINJOH	Cameroon		Sud-Ouest	5.69397	12.7415	5.19815	9.29018	2013	ERR580581	QP0195-C	AF-W	89.06	TRUE	Analysis_set	gDNA	TRUE	Yes
QP0196-C	1093-PF-CM-APINJOH	Cameroon		Sud-Ouest	5.69397	12.7415	5.19815	9.29018	2013	ERR562863	QP0196-C	AF-W	89.23	TRUE	Analysis_set	gDNA	TRUE	Yes
QP0197-C	1093-PF-CM-APINJOH	Cameroon		Sud-Ouest	5.69397	12.7415	5.19815	9.29018	2013	ERR568400	QP0197-C	AF-W	90.14	TRUE	Analysis_set	gDNA	TRUE	Yes
QP0198-C	1093-PF-CM-APINJOH	Cameroon		Sud-Ouest	5.69397	12.7415	5.19815	9.29018	2013	ERR580546	QP0198-C	AF-W	88.59	TRUE	Analysis_set	gDNA	TRUE	Yes
QP0199-C	1093-PF-CM-APINJOH	Cameroon		Sud-Ouest	5.69397	12.7415	5.19815	9.29018	2013	ERR562853	QP0199-C	AF-W	90.16	TRUE	Analysis_set	gDNA	TRUE	Yes
QP0200-C	1093-PF-CM-APINJOH	Cameroon		Sud-Ouest	5.69397	12.7415	5.19815	9.29018	2013	ERR580584	QP0200-C	AF-W	89.96	TRUE	Analysis_set	gDNA	TRUE	Yes
QP0201-C	1093-PF-CM-APINJOH	Cameroon		Sud-Ouest	5.69397	12.7415	5.19815	9.29018	2013	ERR562888	QP0201-C	AF-W	89.92	TRUE	Analysis_set	gDNA	TRUE	Yes
QP0202-C	1093-PF-CM-APINJOH	Cameroon		Sud-Ouest	5.69397	12.7415	5.19815	9.29018	2013	ERR580520	QP0202-C	AF-W	90.15	TRUE	Analysis_set	gDNA	TRUE	Yes
QP0203-C	1093-PF-CM-APINJOH	Cameroon		Sud-Ouest	5.69397	12.7415	5.19815	9.29018	2013	ERR580470	QP0203-C	AF-W	90.66	TRUE	Analysis_set	gDNA	TRUE	Yes
QP0204-C	1093-PF-CM-APINJOH	Cameroon		Sud-Ouest	5.69397	12.7415	5.19815	9.29018	2013	ERR562839	QP0204-C	AF-W	90.97	TRUE	Analysis_set	gDNA	TRUE	Yes
QP0205-C	1093-PF-CM-APINJOH	Cameroon		Sud-Ouest	5.69397	12.7415	5.19815	9.29018	2013	ERR562840	QP0205-C	AF-W	90.31	TRUE	Analysis_set	gDNA	TRUE	Yes
QP0206-C	1093-PF-CM-APINJOH	Cameroon		Sud-Ouest	5.69397	12.7415	5.19815	9.29018	2013	ERR580571	QP0206-C	AF-W	88.1	TRUE	Analysis_set	gDNA	TRUE	Yes
QP0207-C	1093-PF-CM-APINJOH	Cameroon		Sud-Ouest	5.69397	12.7415	5.19815	9.29018	2013	ERR562851	QP0207-C	AF-W	89.92	TRUE	Analysis_set	gDNA	TRUE	Yes
QP0208-C	1093-PF-CM-APINJOH	Cameroon		Sud-Ouest	5.69397	12.7415	5.19815	9.29018	2013	ERR562852	QP0208-C	AF-W	90.58	TRUE	Analysis_set	gDNA	TRUE	Yes
QP0209-C	1093-PF-CM-APINJOH	Cameroon		Sud-Ouest	5.69397	12.7415	5.19815	9.29018	2013	ERR562864	QP0209-C	AF-W	90.75	TRUE	Analysis_set	gDNA	TRUE	Yes
QP0210-C	1093-PF-CM-APINJOH	Cameroon		Sud-Ouest	5.69397	12.7415	5.19815	9.29018	2013	ERR562877	QP0210-C	AF-W	89.15	TRUE	Analysis_set	gDNA	TRUE	Yes
QP0212-C	1093-PF-CM-APINJOH	Cameroon		Sud-Ouest	5.69397	12.7415	5.19815	9.29018	2013	ERR562865	QP0212-C	AF-W	90.11	TRUE	Analysis_set	gDNA	TRUE	Yes
QP0213-C	1093-PF-CM-APINJOH	Cameroon		Sud-Ouest	5.69397	12.7415	5.19815	9.29018	2013	ERR562838	QP0213-C	AF-W	89.09	TRUE	Analysis_set	gDNA	TRUE	Yes
QP0214-C	1093-PF-CM-APINJOH	Cameroon		Sud-Ouest	5.69397	12.7415	5.19815	9.29018	2013	ERR562849	QP0214-C	AF-W	90.83	TRUE	Analysis_set	gDNA	TRUE	Yes
QP0215-C	1093-PF-CM-APINJOH	Cameroon		Sud-Ouest	5.69397	12.7415	5.19815	9.29018	2013	ERR562862	QP0215-C	AF-W	90.8	TRUE	Analysis_set	gDNA	TRUE	Yes
QP0217-C	1093-PF-CM-APINJOH	Cameroon		Sud-Ouest	5.69397	12.7415	5.19815	9.29018	2013	ERR580570	QP0217-C	AF-W	88.13	TRUE	Analysis_set	gDNA	TRUE	Yes
QP0218-C	1093-PF-CM-APINJOH	Cameroon		Sud-Ouest	5.69397	12.7415	5.19815	9.29018	2013	ERR562876	QP0218-C	AF-W	90.33	TRUE	Analysis_set	gDNA	TRUE	Yes
QP0219-C	1093-PF-CM-APINJOH	Cameroon		Sud-Ouest	5.69397	12.7415	5.19815	9.29018	2013	ERR580572	QP0219-C	AF-W	89.01	TRUE	Analysis_set	gDNA	TRUE	Yes
QP0220-C	1093-PF-CM-APINJOH	Cameroon		Sud-Ouest	5.69397	12.7415	5.19815	9.29018	2013	ERR580596	QP0220-C	AF-W	89.04	TRUE	Analysis_set	gDNA	TRUE	Yes
QP0222-C	1093-PF-CM-APINJOH	Cameroon		Sud-Ouest	5.69397	12.7415	5.19815	9.29018	2013	ERR568401	QP0222-C	AF-W	90.34	TRUE	Analysis_set	gDNA	TRUE	Yes
QP0223-C	1093-PF-CM-APINJOH	Cameroon		Sud-Ouest	5.69397	12.7415	5.19815	9.29018	2013	ERR580583	QP0223-C	AF-W	89.95	TRUE	Analysis_set	gDNA	TRUE	Yes
QP0224-C	1093-PF-CM-APINJOH	Cameroon		Sud-Ouest	5.69397	12.7415	5.19815	9.29018	2013	ERR580533	QP0224-C	AF-W	90.44	TRUE	Analysis_set	gDNA	TRUE	Yes
QP0225-C	1093-PF-CM-APINJOH	Cameroon		Sud-Ouest	5.69397	12.7415	5.19815	9.29018	2013	ERR568398	QP0225-C	AF-W	87.61	TRUE	Analysis_set	gDNA	TRUE	Yes
QP0226-C	1093-PF-CM-APINJOH	Cameroon		Sud-Ouest	5.69397	12.7415	5.19815	9.29018	2013	ERR580578	QP0226-C	AF-W	88.7	TRUE	Analysis_set	gDNA	TRUE	Yes
QP0227-C	1093-PF-CM-APINJOH	Cameroon		Sud-Ouest	5.69397	12.7415	5.19815	9.29018	2013	ERR580579	QP0227-C	AF-W	88.56	TRUE	Analysis_set	gDNA	TRUE	Yes
QP0228-C	1093-PF-CM-APINJOH	Cameroon		Sud-Ouest	5.69397	12.7415	5.19815	9.29018	2013	ERR580543	QP0228-C	AF-W	90.03	TRUE	Analysis_set	gDNA	TRUE	Yes
QP0229-C	1093-PF-CM-APINJOH	Cameroon		Sud-Ouest	5.69397	12.7415	5.19815	9.29018	2013	ERR562841	QP0229-C	AF-W	89.95	TRUE	Analysis_set	gDNA	TRUE	Yes
QP0230-C	1093-PF-CM-APINJOH	Cameroon		Sud-Ouest	5.69397	12.7415	5.19815	9.29018	2013	ERR580497	QP0230-C	AF-W	89.87	TRUE	Analysis_set	gDNA	TRUE	Yes
QP0232-C	1093-PF-CM-APINJOH	Cameroon		Sud-Ouest	5.69397	12.7415	5.19815	9.29018	2013	ERR568399	QP0232-C	AF-W	90.83	TRUE	Analysis_set	gDNA	TRUE	Yes
QP0233-C	1093-PF-CM-APINJOH	Cameroon		Sud-Ouest	5.69397	12.7415	5.19815	9.29018	2013	ERR580582	QP0233-C	AF-W	88.65	TRUE	Analysis_set	gDNA	TRUE	Yes
QP0234-C	1093-PF-CM-APINJOH	Cameroon		Sud-Ouest	5.69397	12.7415	5.19815	9.29018	2013	ERR580472	QP0234-C	AF-W	89.11	TRUE	Analysis_set	gDNA	TRUE	Yes
QP0235-C	1093-PF-CM-APINJOH	Cameroon		Sud-Ouest	5.69397	12.7415	5.19815	9.29018	2013	ERR562829	QP0235-C	AF-W	90.35	TRUE	Analysis_set	gDNA	TRUE	Yes
QP0236-C	1093-PF-CM-APINJOH	Cameroon		Sud-Ouest	5.69397	12.7415	5.19815	9.29018	2013	ERR580473	QP0236-C	AF-W	90.84	TRUE	Analysis_set	gDNA	TRUE	Yes
QP0237-C	1093-PF-CM-APINJOH	Cameroon		Sud-Ouest	5.69397	12.7415	5.19815	9.29018	2013	ERR580509	QP0237-C	AF-W	90.36	TRUE	Analysis_set	gDNA	TRUE	Yes
QP0238-C	1093-PF-CM-APINJOH	Cameroon		Sud-Ouest	5.69397	12.7415	5.19815	9.29018	2013	ERR580542	QP0238-C	AF-W	89.29	TRUE	Analysis_set	gDNA	TRUE	Yes
QP0239-C	1093-PF-CM-APINJOH	Cameroon		Sud-Ouest	5.69397	12.7415	5.19815	9.29018	2013	ERR580580	QP0239-C	AF-W	88.27	TRUE	Analysis_set	gDNA	TRUE	Yes
QP0240-C	1093-PF-CM-APINJOH	Cameroon		Sud-Ouest	5.69397	12.7415	5.19815	9.29018	2013	ERR580544	QP0240-C	AF-W	89	TRUE	Analysis_set	gDNA	TRUE	Yes
QP0241-C	1093-PF-CM-APINJOH	Cameroon		Sud-Ouest	5.69397	12.7415	5.19815	9.29018	2013	ERR580545	QP0241-C	AF-W	90.06	TRUE	Analysis_set	gDNA	TRUE	Yes
QP0242-C	1093-PF-CM-APINJOH	Cameroon		Sud-Ouest	5.69397	12.7415	5.19815	9.29018	2013	ERR580471	QP0242-C	AF-W	90.8	TRUE	Analysis_set	gDNA	TRUE	Yes
QP0243-C	1093-PF-CM-APINJOH	Cameroon		Sud-Ouest	5.69397	12.7415	5.19815	9.29018	2013	ERR580595	QP0243-C	AF-W	88.47	TRUE	Analysis_set	gDNA	TRUE	Yes
QP0244-C	1093-PF-CM-APINJOH	Cameroon		Sud-Ouest	5.69397	12.7415	5.19815	9.29018	2013	ERR666932	QP0244-C	AF-W	89.19	TRUE	Analysis_set	gDNA	TRUE	Yes
QP0245-C	1093-PF-CM-APINJOH	Cameroon		Sud-Ouest	5.69397	12.7415	5.19815	9.29018	2013	ERR666933	QP0245-C	AF-W	89.85	TRUE	Analysis_set	gDNA	TRUE	Yes
QP0246-C	1093-PF-CM-APINJOH	Cameroon		Sud-Ouest	5.69397	12.7415	5.19815	9.29018	2013	ERR666934	QP0246-C	AF-W	90.32	TRUE	Analysis_set	gDNA	TRUE	Yes
QP0249-C	1093-PF-CM-APINJOH	Cameroon		Sud-Ouest	5.69397	12.7415	5.19815	9.29018	2013	ERR666937	QP0249-C	AF-W	90.57	TRUE	Analysis_set	gDNA	TRUE	Yes
QP0253-C	1093-PF-CM-APINJOH	Cameroon		Sud-Ouest	5.69397	12.7415	5.19815	9.29018	2013	ERR666938	QP0253-C	AF-W	89.67	TRUE	Analysis_set	gDNA	TRUE	Yes
QP0254-C	1093-PF-CM-APINJOH	Cameroon		Sud-Ouest	5.69397	12.7415	5.19815	9.29018	2013	ERR666939	QP0254-C	AF-W	90.03	TRUE	Analysis_set	gDNA	TRUE	Yes
QP0255-C	1093-PF-CM-APINJOH	Cameroon		Sud-Ouest	5.69397	12.7415	5.19815	9.29018	2013	ERR666940	QP0255-C	AF-W	88.41	TRUE	Analysis_set	gDNA	TRUE	Yes
QP0258-C	1093-PF-CM-APINJOH	Cameroon		Sud-Ouest	5.69397	12.7415	5.19815	9.29018	2013	ERR666935	QP0258-C	AF-W	89.91	TRUE	Analysis_set	gDNA	TRUE	Yes
