# Supplementary material for: Population genomics of Plasmodium malariae from 4 African countries
Source: JCI Insight. 2026 May 5;11(12):e196322. doi: 10.1172/jci.insight.196322 (PMC13313561; doi:10.1172/jci.insight.196322)
Supplement: Supplemental data set 2 [file jciinsight-11-196322-s027.xlsx]

## Sheet: Sheet1
Sample	Study	Country	Potential?	Admin level 1	Country latitude	Country longitude	Admin level 1 latitude	Admin level 1 longitude	Year	ENA	All samples same case	Population	% callable	QC pass	Exclusion reason	Sample type	Sample was in Pf6	Available
QG0145-C	1101-PF-CD-ONYAMBOKO	Democratic Republic of the Congo	x	Kinshasa	-2.88119	23.6608	-4.43671	15.9042	2012	ERR377538	QG0145-C	AF-C	88.75	TRUE	Analysis_set	gDNA	TRUE	Yes
QG0018-C	1101-PF-CD-ONYAMBOKO	Democratic Republic of the Congo	x	Kinshasa	-2.88119	23.6608	-4.43671	15.9042	2012	ERR404157	QG0018-C	AF-C	89.94	TRUE	Analysis_set	gDNA	TRUE	Yes
QG0265-C	1052-PF-TRAC-WHITE	Democratic Republic of the Congo	x	Kinshasa	-2.88119	23.6608	-4.43671	15.9042	2013	ERR404233	QG0265-C	AF-C	87.93	TRUE	Analysis_set	gDNA	TRUE	Yes
QG0062-C	1101-PF-CD-ONYAMBOKO	Democratic Republic of the Congo	x	Kinshasa	-2.88119	23.6608	-4.43671	15.9042	2012	ERR377601	QG0062-C	AF-C	88.85	TRUE	Analysis_set	gDNA	TRUE	Yes
QG0016-C	1101-PF-CD-ONYAMBOKO	Democratic Republic of the Congo	x	Kinshasa	-2.88119	23.6608	-4.43671	15.9042	2012	ERR404155	QG0016-C	AF-C	88.65	TRUE	Analysis_set	gDNA	TRUE	Yes
QG0234-C	1052-PF-TRAC-WHITE	Democratic Republic of the Congo	x	Kinshasa	-2.88119	23.6608	-4.43671	15.9042	2013	ERR404215	QG0234-C	AF-C	89.22	TRUE	Analysis_set	gDNA	TRUE	Yes
QG0154-C	1101-PF-CD-ONYAMBOKO	Democratic Republic of the Congo	x	Kinshasa	-2.88119	23.6608	-4.43671	15.9042	2012	ERR388729	QG0154-C	AF-C	88.76	TRUE	Analysis_set	gDNA	TRUE	Yes
QG0257-C	1052-PF-TRAC-WHITE	Democratic Republic of the Congo	x	Kinshasa	-2.88119	23.6608	-4.43671	15.9042	2013	ERR426113	QG0257-C	AF-C	86.17	TRUE	Analysis_set	gDNA	TRUE	Yes
QG0426-C	1138-PF-CD-FANELLO	Democratic Republic of the Congo	x	Kinshasa	-2.88119	23.6608	-4.43671	15.9042	2014	ERR1514599	QG0426-C	AF-C	85.73	TRUE	Analysis_set	gDNA	TRUE	Yes
QG0076-C	1101-PF-CD-ONYAMBOKO	Democratic Republic of the Congo	x	Kinshasa	-2.88119	23.6608	-4.43671	15.9042	2012	ERR377616	QG0076-C	AF-C	90.5	TRUE	Analysis_set	gDNA	TRUE	Yes
QG0120-C	1101-PF-CD-ONYAMBOKO	Democratic Republic of the Congo	x	Kinshasa	-2.88119	23.6608	-4.43671	15.9042	2012	ERR377561	QG0120-C	AF-C	89.72	TRUE	Analysis_set	gDNA	TRUE	Yes
QG0262-C	1052-PF-TRAC-WHITE	Democratic Republic of the Congo	x	Kinshasa	-2.88119	23.6608	-4.43671	15.9042	2013	ERR404244	QG0262-C	AF-C	89.38	TRUE	Analysis_set	gDNA	TRUE	Yes
QG0325-C	1138-PF-CD-FANELLO	Democratic Republic of the Congo	x	Kinshasa	-2.88119	23.6608	-4.43671	15.9042	2014	ERR1514622	QG0325-C	AF-C	89.57	TRUE	Analysis_set	gDNA	TRUE	Yes
QG0126-C	1101-PF-CD-ONYAMBOKO	Democratic Republic of the Congo	x	Kinshasa	-2.88119	23.6608	-4.43671	15.9042	2012	ERR377531	QG0126-C	AF-C	89.47	TRUE	Analysis_set	gDNA	TRUE	Yes
QG0040-C	1101-PF-CD-ONYAMBOKO	Democratic Republic of the Congo	x	Kinshasa	-2.88119	23.6608	-4.43671	15.9042	2012	ERR377590	QG0040-C	AF-C	89.4	TRUE	Analysis_set	gDNA	TRUE	Yes
QG0055-C	1101-PF-CD-ONYAMBOKO	Democratic Republic of the Congo	x	Kinshasa	-2.88119	23.6608	-4.43671	15.9042	2012	ERR417620	QG0055-C	AF-C	87.5	TRUE	Analysis_set	gDNA	TRUE	Yes
QP0249-C	1093-PF-CM-APINJOH	Cameroon		Sud-Ouest	5.69397	12.7415	5.19815	9.29018	2013	ERR666937	QP0249-C	AF-W	90.57	TRUE	Analysis_set	gDNA	TRUE	Yes
QP0137-C	1093-PF-CM-APINJOH	Cameroon		Sud-Ouest	5.69397	12.7415	5.19815	9.29018	2013	ERR562826	QP0137-C	AF-W	90.06	TRUE	Analysis_set	gDNA	TRUE	Yes
QP0088-C	1093-PF-CM-APINJOH	Cameroon		Sud-Ouest	5.69397	12.7415	5.19815	9.29018	2013	ERR580523	QP0088-C	AF-W	90.51	TRUE	Analysis_set	gDNA	TRUE	Yes
QP0036-C	1093-PF-CM-APINJOH	Cameroon		Sud-Ouest	5.69397	12.7415	5.19815	9.29018	2013	ERR580466	QP0036-C	AF-W	90.38	TRUE	Analysis_set	gDNA	TRUE	Yes
QP0246-C	1093-PF-CM-APINJOH	Cameroon		Sud-Ouest	5.69397	12.7415	5.19815	9.29018	2013	ERR666934	QP0246-C	AF-W	90.32	TRUE	Analysis_set	gDNA	TRUE	Yes
QP0101-C	1093-PF-CM-APINJOH	Cameroon		Sud-Ouest	5.69397	12.7415	5.19815	9.29018	2013	ERR580504	QP0101-C	AF-W	89.67	TRUE	Analysis_set	gDNA	TRUE	Yes
QP0187-C	1093-PF-CM-APINJOH	Cameroon		Sud-Ouest	5.69397	12.7415	5.19815	9.29018	2013	ERR562860	QP0187-C	AF-W	90.57	TRUE	Analysis_set	gDNA	TRUE	Yes
QP0117-C	1093-PF-CM-APINJOH	Cameroon		Sud-Ouest	5.69397	12.7415	5.19815	9.29018	2013	ERR568397	QP0117-C	AF-W	90.71	TRUE	Analysis_set	gDNA	TRUE	Yes
QP0094-C	1093-PF-CM-APINJOH	Cameroon		Sud-Ouest	5.69397	12.7415	5.19815	9.29018	2013	ERR562883	QP0094-C	AF-W	90.45	TRUE	Analysis_set	gDNA	TRUE	Yes
QP0006-C	1093-PF-CM-APINJOH	Cameroon		Sud-Ouest	5.69397	12.7415	5.19815	9.29018	2013	ERR580513	QP0006-C	AF-W	90.28	TRUE	Analysis_set	gDNA	TRUE	Yes
QP0230-C	1093-PF-CM-APINJOH	Cameroon		Sud-Ouest	5.69397	12.7415	5.19815	9.29018	2013	ERR580497	QP0230-C	AF-W	89.87	TRUE	Analysis_set	gDNA	TRUE	Yes
PE0329-C	1095-PF-TZ-ISHENGOMA	Tanzania	x	Tanga	-6.26622	34.8257	-5.218	38.2819	2013	ERR676470	PE0329-C	AF-E	89.55	TRUE	Analysis_set	gDNA	TRUE	Yes
PE0279-C	1095-PF-TZ-ISHENGOMA	Tanzania	x	Tanga	-6.26622	34.8257	-5.218	38.2819	2013	ERR676520	PE0279-C	AF-E	89.29	TRUE	Analysis_set	gDNA	TRUE	Yes
PE0198-C	1095-PF-TZ-ISHENGOMA	Tanzania	x	Tanga	-6.26622	34.8257	-5.218	38.2819	2013	ERR696952	PE0198-C	AF-E	90.33	TRUE	Analysis_set	gDNA	TRUE	Yes
PE0237-C	1095-PF-TZ-ISHENGOMA	Tanzania	x	Tanga	-6.26622	34.8257	-5.218	38.2819	2013	ERR696918	PE0237-C	AF-E	88.08	TRUE	Analysis_set	gDNA	TRUE	Yes
PE0288-C	1095-PF-TZ-ISHENGOMA	Tanzania	x	Tanga	-6.26622	34.8257	-5.218	38.2819	2013	ERR676474	PE0288-C	AF-E	89.47	TRUE	Analysis_set	gDNA	TRUE	Yes
PE0255-C	1095-PF-TZ-ISHENGOMA	Tanzania	x	Tanga	-6.26622	34.8257	-5.218	38.2819	2013	ERR676497	PE0255-C	AF-E	90.03	TRUE	Analysis_set	gDNA	TRUE	Yes
PE0251-C	1095-PF-TZ-ISHENGOMA	Tanzania	x	Tanga	-6.26622	34.8257	-5.218	38.2819	2013	ERR689227	PE0251-C	AF-E	89.45	TRUE	Analysis_set	gDNA	TRUE	Yes
PE0226-C	1095-PF-TZ-ISHENGOMA	Tanzania	x	Tanga	-6.26622	34.8257	-5.218	38.2819	2013	ERR689198	PE0226-C	AF-E	89.4	TRUE	Analysis_set	gDNA	TRUE	Yes
PE0230-C	1095-PF-TZ-ISHENGOMA	Tanzania	x	Tanga	-6.26622	34.8257	-5.218	38.2819	2013	ERR696955	PE0230-C	AF-E	89.6	TRUE	Analysis_set	gDNA	TRUE	Yes
PE0187-C	1095-PF-TZ-ISHENGOMA	Tanzania	x	Tanga	-6.26622	34.8257	-5.218	38.2819	2013	ERR696916	PE0187-C	AF-E	89.07	TRUE	Analysis_set	gDNA	TRUE	Yes
PE0090-C	1095-PF-TZ-ISHENGOMA	Tanzania	x	Tanga	-6.26622	34.8257	-5.218	38.2819	2013	ERR405245	PE0090-C	AF-E	89.96	TRUE	Analysis_set	gDNA	TRUE	Yes
PE0017-CW	1007-PF-TZ-DUFFY	Tanzania	x	Tanga	-6.26622	34.8257	-5.218	38.2819	2010	ERR171648	PE0017-C,PE0017-CW	AF-E	90.51	TRUE	Analysis_set	gDNA	TRUE	Yes
PE0189-C	1095-PF-TZ-ISHENGOMA	Tanzania	x	Tanga	-6.26622	34.8257	-5.218	38.2819	2013	ERR689150	PE0189-C	AF-E	90.02	TRUE	Analysis_set	gDNA	TRUE	Yes
PE0271-C	1095-PF-TZ-ISHENGOMA	Tanzania	x	Tanga	-6.26622	34.8257	-5.218	38.2819	2013	ERR676471	PE0271-C	AF-E	88.47	TRUE	Analysis_set	gDNA	TRUE	Yes
PE0131-C	1007-PF-TZ-DUFFY	Tanzania	x	Morogoro	-6.26622	34.8257	-7.92283	36.9891	2010	ERR449905	PE0131-C	AF-E	89.6	TRUE	Analysis_set	gDNA	TRUE	Yes
PE0129-C	1007-PF-TZ-DUFFY	Tanzania	x	Morogoro	-6.26622	34.8257	-7.92283	36.9891	2010	ERR449901	PE0129-C	AF-E	90.62	TRUE	Analysis_set	gDNA	TRUE	Yes
PE0148-C	1007-PF-TZ-DUFFY	Tanzania	x	Morogoro	-6.26622	34.8257	-7.92283	36.9891	2010	ERR439530	PE0148-C	AF-E	89.65	TRUE	Analysis_set	gDNA	TRUE	Yes
PE0126-C	1007-PF-TZ-DUFFY	Tanzania	x	Morogoro	-6.26622	34.8257	-7.92283	36.9891	2010	ERR449895	PE0126-C	AF-E	89.95	TRUE	Analysis_set	gDNA	TRUE	Yes
PE0125-C	1007-PF-TZ-DUFFY	Tanzania	x	Morogoro	-6.26622	34.8257	-7.92283	36.9891	2010	ERR439531	PE0125-C	AF-E	89.37	TRUE	Analysis_set	gDNA	TRUE	Yes
PE0024-C	1007-PF-TZ-DUFFY	Tanzania	x	Morogoro	-6.26622	34.8257	-7.92283	36.9891	2010	ERR022909	PE0024-C	AF-E	89.95	TRUE	Analysis_set	gDNA	TRUE	Yes
PE0121-C	1007-PF-TZ-DUFFY	Tanzania	x	Morogoro	-6.26622	34.8257	-7.92283	36.9891	2010	ERR439519	PE0121-C	AF-E	88.71	TRUE	Analysis_set	gDNA	TRUE	Yes
PE0130-C	1007-PF-TZ-DUFFY	Tanzania	x	Morogoro	-6.26622	34.8257	-7.92283	36.9891	2010	ERR449903	PE0130-C	AF-E	89.97	TRUE	Analysis_set	gDNA	TRUE	Yes
PE0476-C	1095-PF-TZ-ISHENGOMA	Tanzania	x	Kagera	-6.26622	34.8257	-1.88039	31.4539	2013	ERR689172	PE0476-C	AF-E	89.9	TRUE	Analysis_set	gDNA	TRUE	Yes
PE0492-C	1095-PF-TZ-ISHENGOMA	Tanzania	x	Kagera	-6.26622	34.8257	-1.88039	31.4539	2013	ERR676514	PE0492-C	AF-E	89.31	TRUE	Analysis_set	gDNA	TRUE	Yes
PE0516-C	1095-PF-TZ-ISHENGOMA	Tanzania	x	Kagera	-6.26622	34.8257	-1.88039	31.4539	2013	ERR676500	PE0516-C	AF-E	90.16	TRUE	Analysis_set	gDNA	TRUE	Yes
PE0510-C	1095-PF-TZ-ISHENGOMA	Tanzania	x	Kagera	-6.26622	34.8257	-1.88039	31.4539	2013	ERR676537	PE0510-C	AF-E	89.76	TRUE	Analysis_set	gDNA	TRUE	Yes
PE0512-C	1095-PF-TZ-ISHENGOMA	Tanzania	x	Kagera	-6.26622	34.8257	-1.88039	31.4539	2013	ERR676538	PE0512-C	AF-E	90.36	TRUE	Analysis_set	gDNA	TRUE	Yes
PE0470-C	1095-PF-TZ-ISHENGOMA	Tanzania	x	Kagera	-6.26622	34.8257	-1.88039	31.4539	2013	ERR676535	PE0470-C	AF-E	87.94	TRUE	Analysis_set	gDNA	TRUE	Yes
PE0485-C	1095-PF-TZ-ISHENGOMA	Tanzania	x	Kagera	-6.26622	34.8257	-1.88039	31.4539	2013	ERR689147	PE0485-C	AF-E	90.22	TRUE	Analysis_set	gDNA	TRUE	Yes
PE0480-C	1095-PF-TZ-ISHENGOMA	Tanzania	x	Kagera	-6.26622	34.8257	-1.88039	31.4539	2013	ERR676513	PE0480-C	AF-E	90.3	TRUE	Analysis_set	gDNA	TRUE	Yes
PE0541-C	1095-PF-TZ-ISHENGOMA	Tanzania	x	Kagera	-6.26622	34.8257	-1.88039	31.4539	2013	ERR676527	PE0541-C	AF-E	90.27	TRUE	Analysis_set	gDNA	TRUE	Yes
PE0493-C	1095-PF-TZ-ISHENGOMA	Tanzania	x	Kagera	-6.26622	34.8257	-1.88039	31.4539	2013	ERR676534	PE0493-C	AF-E	89.32	TRUE	Analysis_set	gDNA	TRUE	Yes
PE0477-C	1095-PF-TZ-ISHENGOMA	Tanzania	x	Kagera	-6.26622	34.8257	-1.88039	31.4539	2013	ERR689209	PE0477-C	AF-E	89.14	TRUE	Analysis_set	gDNA	TRUE	Yes
PE0554-C	1095-PF-TZ-ISHENGOMA	Tanzania	x	Kagera	-6.26622	34.8257	-1.88039	31.4539	2013	ERR676541	PE0554-C	AF-E	90.36	TRUE	Analysis_set	gDNA	TRUE	Yes
PE0529-C	1095-PF-TZ-ISHENGOMA	Tanzania	x	Kagera	-6.26622	34.8257	-1.88039	31.4539	2013	ERR676526	PE0529-C	AF-E	89.08	TRUE	Analysis_set	gDNA	TRUE	Yes
PE0544-C	1095-PF-TZ-ISHENGOMA	Tanzania	x	Kagera	-6.26622	34.8257	-1.88039	31.4539	2013	ERR689222	PE0544-C	AF-E	89.8	TRUE	Analysis_set	gDNA	TRUE	Yes
PE0538-C	1095-PF-TZ-ISHENGOMA	Tanzania	x	Kagera	-6.26622	34.8257	-1.88039	31.4539	2013	ERR676479	PE0538-C	AF-E	90.4	TRUE	Analysis_set	gDNA	TRUE	Yes
PE0469-C	1095-PF-TZ-ISHENGOMA	Tanzania	x	Kagera	-6.26622	34.8257	-1.88039	31.4539	2013	ERR676464	PE0469-C	AF-E	90.43	TRUE	Analysis_set	gDNA	TRUE	Yes
PE0499-C	1095-PF-TZ-ISHENGOMA	Tanzania	x	Kagera	-6.26622	34.8257	-1.88039	31.4539	2013	ERR676524	PE0499-C	AF-E	90.14	TRUE	Analysis_set	gDNA	TRUE	Yes
PE0540-C	1095-PF-TZ-ISHENGOMA	Tanzania	x	Kagera	-6.26622	34.8257	-1.88039	31.4539	2013	ERR689159	PE0540-C	AF-E	88.27	TRUE	Analysis_set	gDNA	TRUE	Yes
PE0487-C	1095-PF-TZ-ISHENGOMA	Tanzania	x	Kagera	-6.26622	34.8257	-1.88039	31.4539	2013	ERR676478	PE0487-C	AF-E	90.44	TRUE	Analysis_set	gDNA	TRUE	Yes
PE0558-C	1095-PF-TZ-ISHENGOMA	Tanzania	x	Kagera	-6.26622	34.8257	-1.88039	31.4539	2013	ERR676528	PE0558-C	AF-E	89.24	TRUE	Analysis_set	gDNA	TRUE	Yes
PE0466-C	1095-PF-TZ-ISHENGOMA	Tanzania	x	Kagera	-6.26622	34.8257	-1.88039	31.4539	2013	ERR689221	PE0466-C	AF-E	89.97	TRUE	Analysis_set	gDNA	TRUE	Yes
PE0494-C	1095-PF-TZ-ISHENGOMA	Tanzania	x	Kagera	-6.26622	34.8257	-1.88039	31.4539	2013	ERR676465	PE0494-C	AF-E	89.09	TRUE	Analysis_set	gDNA	TRUE	Yes
PE0532-C	1095-PF-TZ-ISHENGOMA	Tanzania	x	Kagera	-6.26622	34.8257	-1.88039	31.4539	2013	ERR676481	PE0532-C	AF-E	90.84	TRUE	Analysis_set	gDNA	TRUE	Yes
PE0508-C	1095-PF-TZ-ISHENGOMA	Tanzania	x	Kagera	-6.26622	34.8257	-1.88039	31.4539	2013	ERR676523	PE0508-C	AF-E	89.56	TRUE	Analysis_set	gDNA	TRUE	Yes
PE0550-C	1095-PF-TZ-ISHENGOMA	Tanzania	x	Kagera	-6.26622	34.8257	-1.88039	31.4539	2013	ERR676516	PE0550-C	AF-E	90.32	TRUE	Analysis_set	gDNA	TRUE	Yes
PE0479-C	1095-PF-TZ-ISHENGOMA	Tanzania	x	Kagera	-6.26622	34.8257	-1.88039	31.4539	2013	ERR689173	PE0479-C	AF-E	89.89	TRUE	Analysis_set	gDNA	TRUE	Yes
PE0442-C	1095-PF-TZ-ISHENGOMA	Tanzania	x	Lindi	-6.26622	34.8257	-9.48066	38.4069	2013	ERR676490	PE0442-C	AF-E	90.14	TRUE	Analysis_set	gDNA	TRUE	Yes
