# Supplementary material for: Population genomics of Plasmodium malariae from 4 African countries
Source: JCI Insight. 2026 May 5;11(12):e196322. doi: 10.1172/jci.insight.196322 (PMC13313561; doi:10.1172/jci.insight.196322)
Supplement: Supplemental data set 3 [file jciinsight-11-196322-s028.xlsx]

## Sheet: Sheet1
seqnames.x	start.x	end.x	width.x	strand.x	Group.ID	Pmal.ortholog	seqnames.y	start.y	end.y	width.y	strand.y	Pfal.ortholog
PmUG01_01_v1	230217	230750	534	*	OG6_102398	PmUG01_01014600	Pf3D7_07_v3	121061	122407	1347	*	PF3D7_0703100
PmUG01_01_v1	231892	235638	3747	*	OG6_184637	PmUG01_01014700	Pf3D7_07_v3	122013	127441	5429	*	PF3D7_0703200
PmUG01_01_v1	237095	237523	429	*	OG6_532378	PmUG01_01014800	Pf3D7_07_v3	128111	129083	973	*	PF3D7_0703300
PmUG01_01_v1	238744	240924	2181	*	OG6_533132	PmUG01_01014900	Pf3D7_07_v3	129160	132186	3027	*	PF3D7_0703400
PmUG01_01_v1	256076	256714	639	*	OG6_533711	PmUG01_01015200	Pf3D7_07_v3	146573	148237	1665	*	PF3D7_0703700
PmUG01_01_v1	358437	359363	927	*	OG6_104996	PmUG01_01016400	Pf3D7_07_v3	243898	245016	1119	*	PF3D7_0704900
PmUG01_01_v1	377913	380372	2460	*	OG6_102887	PmUG01_01016800	Pf3D7_07_v3	261340	264630	3291	*	PF3D7_0705300
PmUG01_01_v1	381022	383472	2451	*	OG6_102101	PmUG01_01016900	Pf3D7_07_v3	264682	267876	3195	*	PF3D7_0705400
PmUG01_01_v1	403054	403925	872	*	OG6_101365	PmUG01_01017200	Pf3D7_07_v3	285012	286963	1952	*	PF3D7_0705700
PmUG01_01_v1	408356	409654	1299	*	OG6_101507	PmUG01_01017400	Pf3D7_07_v3	289460	291545	2086	*	PF3D7_0705900
PmUG01_01_v1	412115	415834	3720	*	OG6_101190	PmUG01_01017500	Pf3D7_07_v3	292228	297493	5266	*	PF3D7_0706000
PmUG01_01_v1	424522	425093	572	*	OG6_107541	PmUG01_01017700	Pf3D7_07_v3	303964	305242	1279	*	PF3D7_0706200
PmUG01_01_v1	426097	426784	688	*	OG6_532752	PmUG01_01017800	Pf3D7_07_v3	305264	306466	1203	*	PF3D7_0706300
PmUG01_01_v1	427741	428019	279	*	OG6_100852	PmUG01_01017900	Pf3D7_07_v3	306475	308427	1953	*	PF3D7_0706400
PmUG01_01_v1	443848	445608	1761	*	OG6_533031	PmUG01_01018100	Pf3D7_07_v3	319757	322639	2883	*	PF3D7_0706600
PmUG01_01_v1	474614	476596	1983	*	OG6_103580	PmUG01_01018900	Pf3D7_07_v3	343620	346688	3069	*	PF3D7_0707400
PmUG01_01_v1	503768	504547	780	*	OG6_102245	PmUG01_01019400	Pf3D7_07_v3	366092	368080	1989	*	PF3D7_0707900
PmUG01_01_v1	512431	512640	210	*	OG6_101548	PmUG01_01019700	Pf3D7_07_v3	372302	373569	1268	*	PF3D7_0708100
PmUG01_01_v1	519047	520525	1479	*	OG6_101388	PmUG01_01019900	Pf3D7_07_v3	377674	379642	1969	*	PF3D7_0708300
PmUG01_01_v1	537875	538552	678	*	OG6_139486	PmUG01_01020400	Pf3D7_07_v3	390832	392770	1939	*	PF3D7_0708700
PmUG01_01_v1	547570	548538	969	*	OG6_100983	PmUG01_01020600	Pf3D7_07_v3	398963	400872	1910	*	PF3D7_0708900
PmUG01_01_v1	580209	580869	661	*	OG6_532583	PmUG01_01021200	Pf3D7_07_v3	427513	429738	2226	*	PF3D7_0709500
PmUG01_01_v1	596774	596971	198	*	OG6_533655	PmUG01_01021600	Pf3D7_07_v3	437183	438431	1249	*	PF3D7_0709800
PmUG01_01_v1	624084	625556	1473	*	OG6_533083	PmUG01_01021900	Pf3D7_07_v3	459688	461959	2272	*	PF3D7_0710100
PmUG01_01_v1	638337	639470	1134	*	OG6_104388	PmUG01_01022200	Pf3D7_07_v3	474350	475968	1619	*	PF3D7_0710400
PmUG01_01_v1	660772	661317	546	*	OG6_129584	PmUG01_01022900	Pf3D7_07_v3	491933	494421	2489	*	PF3D7_0711100
PmUG01_01_v1	664379	667303	2925	*	OG6_532621	PmUG01_01023000	Pf3D7_07_v3	494948	498596	3649	*	PF3D7_0711200
PmUG01_01_v1	669740	670105	366	*	OG6_533105	PmUG01_01023100	Pf3D7_07_v3	499135	500245	1111	*	PF3D7_0711300
PmUG01_01_v1	678303	680621	2319	*	OG6_100545	PmUG01_01023300	Pf3D7_07_v3	504540	507864	3325	*	PF3D7_0711500
PmUG01_01_v1	682466	682937	472	*	OG6_223053	PmUG01_01023400	Pf3D7_08_v3	424794	425171	378	*	PF3D7_0808450
PmUG01_01_v1	683522	685055	1534	*	OG6_102500	PmUG01_01023500	Pf3D7_08_v3	422708	424763	2056	*	PF3D7_0808400
PmUG01_01_v1	751077	752156	1080	*	OG6_134688	PmUG01_01025000	Pf3D7_08_v3	368475	370478	2004	*	PF3D7_0806900
PmUG01_01_v1	756020	759067	3048	*	OG6_100301	PmUG01_01025100	Pf3D7_08_v3	362926	367241	4316	*	PF3D7_0806800
PmUG01_01_v1	787916	788482	567	*	OG6_102820	PmUG01_01025600	Pf3D7_08_v3	344038	345365	1328	*	PF3D7_0806400
PmUG01_01_v1	813833	815662	1830	*	OG6_533617	PmUG01_01026200	Pf3D7_08_v3	322367	323677	1311	*	PF3D7_0805800
PmUG01_01_v1	827330	828334	1005	*	OG6_103418	PmUG01_01026400	Pf3D7_08_v3	310797	313261	2465	*	PF3D7_0805600
PmUG01_01_v1	831564	834665	3102	*	OG6_533754	PmUG01_01026500	Pf3D7_08_v3	304814	310547	5734	*	PF3D7_0805500
PmUG01_01_v1	849761	850048	288	*	OG6_533551	PmUG01_01026800	Pf3D7_08_v3	290626	291907	1282	*	PF3D7_0805200
PmUG01_01_v1	861204	862601	1398	*	OG6_101784	PmUG01_01027100	Pf3D7_08_v3	279251	282015	2765	*	PF3D7_0804900
PmUG01_01_v1	863350	863985	636	*	OG6_103291	PmUG01_01027200	Pf3D7_08_v3	278082	279206	1125	*	PF3D7_0804800
PmUG01_01_v1	900051	902207	2157	*	OG6_171502	PmUG01_01027600	Pf3D7_08_v3	245027	248440	3414	*	PF3D7_0804400
PmUG01_01_v1	919320	920678	1359	*	OG6_101897	PmUG01_01028100	Pf3D7_08_v3	230967	233374	2408	*	PF3D7_0803700
PmUG01_01_v1	936477	940322	3846	*	OG6_532999	PmUG01_01028400	Pf3D7_08_v3	217476	222589	5114	*	PF3D7_0803500
PmUG01_01_v1	1064934	1065308	375	*	OG6_156419	PmUG01_01030300	Pf3D7_08_v3	108965	109811	847	*	PF3D7_0801600
PmUG01_01_v1	1067083	1068873	1791	*	OG6_102419	PmUG01_01030400	Pf3D7_08_v3	106068	108513	2446	*	PF3D7_0801500
PmUG01_01_v1	1080562	1081428	867	*	OG6_209138	PmUG01_01030600	Pf3D7_08_v3	101954	102826	873	*	PF3D7_0801300
PmUG01_02_v1	122913	123446	534	*	OG6_532648	PmUG01_02012000	Pf3D7_01_v3	454847	455338	492	*	PF3D7_0112100
PmUG01_02_v1	127715	128245	531	*	OG6_104453	PmUG01_02012200	Pf3D7_01_v3	449966	450646	681	*	PF3D7_0111900
PmUG01_02_v1	134648	134998	351	*	OG6_160719	PmUG01_02012400	Pf3D7_01_v3	443476	444682	1207	*	PF3D7_0111700
PmUG01_02_v1	136819	138618	1800	*	OG6_100591	PmUG01_02012600	Pf3D7_01_v3	439395	442195	2801	*	PF3D7_0111500
PmUG01_02_v1	162614	163279	666	*	OG6_101453	PmUG01_02013100	Pf3D7_01_v3	419727	420942	1216	*	PF3D7_0110900
PmUG01_02_v1	197834	198250	417	*	OG6_101299	PmUG01_02013700	Pf3D7_01_v3	392323	393620	1298	*	PF3D7_0110200
PmUG01_02_v1	202348	203040	693	*	OG6_532923	PmUG01_02013900	Pf3D7_01_v3	388192	389559	1368	*	PF3D7_0110000
PmUG01_02_v1	228040	228777	738	*	OG6_102904	PmUG01_02014800	Pf3D7_01_v3	369251	370907	1657	*	PF3D7_0109200
PmUG01_02_v1	236131	236820	690	*	OG6_215312	PmUG01_02015000	Pf3D7_01_v3	362217	365209	2993	*	PF3D7_0109000
PmUG01_02_v1	282895	283602	708	*	OG6_532383	PmUG01_02015900	Pf3D7_01_v3	326323	327365	1043	*	PF3D7_0107900
PmUG01_02_v1	288830	290122	1293	*	OG6_533088	PmUG01_02016100	Pf3D7_01_v3	320168	321508	1341	*	PF3D7_0107700
PmUG01_02_v1	320825	321340	516	*	OG6_139433	PmUG01_02016400	Pf3D7_01_v3	302509	304236	1728	*	PF3D7_0107400
PmUG01_02_v1	374465	375616	1152	*	OG6_101992	PmUG01_02017600	Pf3D7_01_v3	260105	262008	1904	*	PF3D7_0106100
PmUG01_02_v1	381613	383196	1584	*	OG6_106571	PmUG01_02017800	Pf3D7_01_v3	253089	255771	2683	*	PF3D7_0105900
PmUG01_02_v1	410521	411597	1077	*	OG6_139478	PmUG01_02018200	Pf3D7_01_v3	228485	229519	1035	*	PF3D7_0105500
PmUG01_02_v1	415564	416221	658	*	OG6_101374	PmUG01_02018400	Pf3D7_01_v3	224638	226017	1380	*	PF3D7_0105300
PmUG01_02_v1	418135	419838	1704	*	OG6_139431	PmUG01_02018500	Pf3D7_01_v3	222086	224501	2416	*	PF3D7_0105200
PmUG01_02_v1	420701	421153	453	*	OG6_160718	PmUG01_02018600	Pf3D7_01_v3	220727	221928	1202	*	PF3D7_0105100
PmUG01_02_v1	461966	463465	1500	*	OG6_532641	PmUG01_02019400	Pf3D7_01_v3	182205	184820	2616	*	PF3D7_0104200
PmUG01_02_v1	515290	516823	1534	*	OG6_533310	PmUG01_02020400	Pf3D7_01_v3	140494	143049	2556	*	PF3D7_0103200
PmUG01_02_v1	528609	530531	1923	*	OG6_100778	PmUG01_02020700	Pf3D7_01_v3	128569	131554	2986	*	PF3D7_0102900
PmUG01_02_v1	576863	577366	504	*	OG6_532730	PmUG01_02021300	Pf3D7_07_v3	1143196	1143923	728	*	PF3D7_0726700
PmUG01_02_v1	577735	578437	703	*	OG6_103289	PmUG01_02021400	Pf3D7_07_v3	1143936	1144903	968	*	PF3D7_0726800
PmUG01_02_v1	579962	581500	1539	*	OG6_102279	PmUG01_02021500	Pf3D7_07_v3	1144814	1147488	2675	*	PF3D7_0726900
PmUG01_02_v1	591512	593146	1635	*	OG6_100745	PmUG01_02021800	Pf3D7_07_v3	1156175	1158838	2664	*	PF3D7_0727200
PmUG01_02_v1	607354	609888	2535	*	OG6_533702	PmUG01_02022300	Pf3D7_07_v3	1171212	1174450	3239	*	PF3D7_0727700
PmUG01_02_v1	649230	649907	678	*	OG6_137119	PmUG01_02022900	Pf3D7_07_v3	1213841	1214973	1133	*	PF3D7_0728300
PmUG01_02_v1	650643	651360	718	*	OG6_533199	PmUG01_02023000	Pf3D7_07_v3	1214862	1215834	973	*	PF3D7_0728400
PmUG01_02_v1	651587	652773	1187	*	OG6_533431	PmUG01_02023100	Pf3D7_07_v3	1216088	1217201	1114	*	PF3D7_0728500
PmUG01_02_v1	685054	686025	972	*	OG6_101112	PmUG01_02023800	Pf3D7_07_v3	1246810	1248317	1508	*	PF3D7_0729200
PmUG01_02_v1	691157	692362	1206	*	OG6_101913	PmUG01_02024000	Pf3D7_07_v3	1252237	1254478	2242	*	PF3D7_0729400
PmUG01_02_v1	702989	703282	294	*	OG6_533534	PmUG01_02024400	Pf3D7_07_v3	1263193	1264952	1760	*	PF3D7_0729800
PmUG01_02_v1	721229	721818	590	*	OG6_160732	PmUG01_02024600	Pf3D7_07_v3	1280794	1282452	1659	*	PF3D7_0730000
PmUG01_02_v1	722401	725172	2772	*	OG6_533184	PmUG01_02024700	Pf3D7_07_v3	1282562	1285940	3379	*	PF3D7_0730100
PmUG01_03_v1	161651	163408	1758	*	OG6_139503	PmUG01_03013000	Pf3D7_04_v3	175003	177360	2358	*	PF3D7_0403100
PmUG01_03_v1	166211	167271	1061	*	OG6_533467	PmUG01_03013200	Pf3D7_04_v3	180345	181808	1464	*	PF3D7_0403300
PmUG01_03_v1	181911	183056	1146	*	OG6_208753	PmUG01_03013400	Pf3D7_04_v3	195272	196988	1717	*	PF3D7_0403500
PmUG01_03_v1	217329	217999	671	*	OG6_533213	PmUG01_03014000	Pf3D7_04_v3	223010	224364	1355	*	PF3D7_0404000
PmUG01_03_v1	236316	237014	699	*	OG6_100402	PmUG01_03014200	Pf3D7_04_v3	232342	233735	1394	*	PF3D7_0404200
PmUG01_03_v1	273047	275999	2953	*	OG6_533572	PmUG01_03014800	Pf3D7_04_v3	259944	263782	3839	*	PF3D7_0404700
PmUG01_03_v1	342487	342822	336	*	OG6_155288	PmUG01_03015900	Pf3D7_04_v3	315105	315919	815	*	PF3D7_0405800
PmUG01_03_v1	350003	351727	1725	*	OG6_139493	PmUG01_03016100	Pf3D7_04_v3	320299	322945	2647	*	PF3D7_0406000
PmUG01_03_v1	353567	355334	1768	*	OG6_100544	PmUG01_03016200	Pf3D7_04_v3	322950	325688	2739	*	PF3D7_0406100
PmUG01_03_v1	360043	360456	414	*	OG6_532881	PmUG01_03016300	Pf3D7_04_v3	328473	330639	2167	*	PF3D7_0406200
PmUG01_03_v1	373485	373904	420	*	OG6_146124	PmUG01_03016600	Pf3D7_04_v3	346308	346727	420	*	PF3D7_0406600
PmUG01_03_v1	395767	396907	1141	*	OG6_100787	PmUG01_03017100	Pf3D7_04_v3	361974	364336	2363	*	PF3D7_0407100
PmUG01_03_v1	403838	404161	324	*	OG6_533093	PmUG01_03017400	Pf3D7_04_v3	367527	368741	1215	*	PF3D7_0407400
PmUG01_03_v1	433089	435080	1992	*	OG6_100722	PmUG01_03017900	Pf3D7_04_v3	390866	394044	3179	*	PF3D7_0407900
PmUG01_03_v1	436442	436963	522	*	OG6_533100	PmUG01_03018000	Pf3D7_04_v3	394047	394714	668	*	PF3D7_0408000
PmUG01_03_v1	455517	457304	1788	*	OG6_101387	PmUG01_03018500	Pf3D7_04_v3	408485	411102	2618	*	PF3D7_0408500
PmUG01_03_v1	480090	486422	6333	*	OG6_533501	PmUG01_03019000	Pf3D7_04_v3	427283	435517	8235	*	PF3D7_0409000
PmUG01_03_v1	487773	489635	1863	*	OG6_102494	PmUG01_03019100	Pf3D7_04_v3	435640	438373	2734	*	PF3D7_0409100
PmUG01_03_v1	491864	493258	1395	*	OG6_102358	PmUG01_03019200	Pf3D7_04_v3	438826	440791	1966	*	PF3D7_0409200
PmUG01_03_v1	535046	536026	981	*	OG6_101400	PmUG01_03020400	Pf3D7_04_v3	474132	475694	1563	*	PF3D7_0410400
PmUG01_03_v1	566301	566906	606	*	OG6_103782	PmUG01_03021100	Pf3D7_04_v3	504413	505095	683	*	PF3D7_0411100
PmUG01_03_v1	582617	582994	378	*	OG6_532761	PmUG01_03021700	Pf3D7_04_v3	518685	519101	417	*	PF3D7_0411700
PmUG01_03_v1	623849	624862	1014	*	OG6_533606	PmUG01_03022300	Pf3D7_04_v3	541759	543070	1312	*	PF3D7_0412200
PmUG01_03_v1	669946	670914	969	*	OG6_111177	PmUG01_03023400	Pf3D7_07_v3	734609	737460	2852	*	PF3D7_0716900
PmUG01_03_v1	696064	697863	1800	*	OG6_100515	PmUG01_03024000	Pf3D7_07_v3	755098	758456	3359	*	PF3D7_0717500
PmUG01_03_v1	795110	795703	594	*	OG6_157596	PmUG01_03025400	Pf3D7_07_v3	837682	839204	1523	*	PF3D7_0719000
PmUG01_03_v1	822860	823580	721	*	OG6_100325	PmUG01_03026000	Pf3D7_07_v3	858476	861392	2917	*	PF3D7_0719600
PmUG01_03_v1	825521	826511	991	*	OG6_101133	PmUG01_03026100	Pf3D7_07_v3	859916	863337	3422	*	PF3D7_0719700
PmUG01_03_v1	827734	829128	1395	*	OG6_139451	PmUG01_03026200	Pf3D7_07_v3	862922	865648	2727	*	PF3D7_0719800
PmUG01_03_v1	846928	847510	583	*	OG6_532520	PmUG01_03026700	Pf3D7_07_v3	880465	880863	399	*	PF3D7_0720300
PmUG01_03_v1	849913	851859	1947	*	OG6_100481	PmUG01_03026800	Pf3D7_07_v3	882414	885394	2981	*	PF3D7_0720400
PmUG01_03_v1	890586	891296	711	*	OG6_134695	PmUG01_03027500	Pf3D7_07_v3	915483	917854	2372	*	PF3D7_0721100
PmUG01_03_v1	897716	900418	2703	*	OG6_102676	PmUG01_03027700	Pf3D7_07_v3	921511	925761	4251	*	PF3D7_0721300
PmUG01_03_v1	905617	908268	2652	*	OG6_533266	PmUG01_03027900	Pf3D7_07_v3	928514	931139	2626	*	PF3D7_0721500
PmUG01_03_v1	914998	916401	1404	*	OG6_533324	PmUG01_03028100	Pf3D7_07_v3	935116	937312	2197	*	PF3D7_0721700
PmUG01_03_v1	927260	928483	1224	*	OG6_101450	PmUG01_03028500	Pf3D7_07_v3	943456	945979	2524	*	PF3D7_0722100
PmUG01_03_v1	953352	953812	461	*	OG6_179333	PmUG01_03029100	Pf3D7_07_v3	961629	963030	1402	*	PF3D7_0722700
PmUG01_03_v1	955446	957365	1920	*	OG6_139453	PmUG01_03029200	Pf3D7_07_v3	963370	965109	1740	*	PF3D7_0722800
PmUG01_03_v1	963026	964045	1020	*	OG6_103009	PmUG01_03029400	Pf3D7_07_v3	968088	970023	1936	*	PF3D7_0723000
PmUG01_03_v1	966616	968004	1389	*	OG6_139452	PmUG01_03029500	Pf3D7_07_v3	970492	971877	1386	*	PF3D7_0723100
PmUG01_03_v1	986100	986762	663	*	OG6_103929	PmUG01_03029900	Pf3D7_07_v3	984384	985928	1545	*	PF3D7_0723500
PmUG01_03_v1	987944	988953	1010	*	OG6_105203	PmUG01_03030000	Pf3D7_07_v3	986292	987765	1474	*	PF3D7_0723600
PmUG01_03_v1	1028900	1030117	1218	*	OG6_102570	PmUG01_03030600	Pf3D7_07_v3	1019248	1020817	1570	*	PF3D7_0724200
PmUG01_03_v1	1097862	1098727	866	*	OG6_533441	PmUG01_03031800	Pf3D7_07_v3	1078691	1080123	1433	*	PF3D7_0725400
PmUG01_04_v1	224404	224772	369	*	OG6_215317	PmUG01_04013100	Pf3D7_02_v3	773171	774191	1021	*	PF3D7_0219300
PmUG01_04_v1	225339	226216	878	*	OG6_101018	PmUG01_04013200	Pf3D7_02_v3	771928	773349	1422	*	PF3D7_0219200
PmUG01_04_v1	227792	229129	1338	*	OG6_101495	PmUG01_04013300	Pf3D7_02_v3	769194	771126	1933	*	PF3D7_0219100
PmUG01_04_v1	245018	245568	551	*	OG6_102323	PmUG01_04013900	Pf3D7_02_v3	752461	754956	2496	*	PF3D7_0218500
PmUG01_04_v1	263874	264866	993	*	OG6_101335	PmUG01_04014400	Pf3D7_02_v3	738216	740285	2070	*	PF3D7_0218000
PmUG01_04_v1	270220	270543	324	*	OG6_100814	PmUG01_04014600	Pf3D7_02_v3	733477	734855	1379	*	PF3D7_0217800
PmUG01_04_v1	289135	289734	600	*	OG6_533332	PmUG01_04015000	Pf3D7_02_v3	717227	719177	1951	*	PF3D7_0217400
PmUG01_04_v1	299952	301598	1647	*	OG6_100771	PmUG01_04015300	Pf3D7_02_v3	707101	709839	2739	*	PF3D7_0217100
PmUG01_04_v1	309877	311325	1449	*	OG6_533774	PmUG01_04015500	Pf3D7_02_v3	701245	702894	1650	*	PF3D7_0216900
PmUG01_04_v1	313370	316045	2676	*	OG6_127962	PmUG01_04015600	Pf3D7_02_v3	695848	699564	3717	*	PF3D7_0216800
PmUG01_04_v1	338490	340622	2133	*	OG6_101522	PmUG01_04016000	Pf3D7_02_v3	675368	678010	2643	*	PF3D7_0216400
PmUG01_04_v1	390726	391457	732	*	OG6_106172	PmUG01_04017100	Pf3D7_02_v3	625082	627710	2629	*	PF3D7_0215200
PmUG01_04_v1	437794	438735	942	*	OG6_533367	PmUG01_04017800	Pf3D7_02_v3	590110	591752	1643	*	PF3D7_0214500
PmUG01_04_v1	450381	451197	817	*	OG6_101118	PmUG01_04018100	Pf3D7_02_v3	574898	576521	1624	*	PF3D7_0214200
PmUG01_04_v1	461163	463126	1964	*	OG6_102087	PmUG01_04018300	Pf3D7_02_v3	565669	568518	2850	*	PF3D7_0214000
PmUG01_04_v1	500504	501004	501	*	OG6_146145	PmUG01_04019300	Pf3D7_02_v3	534659	536945	2287	*	PF3D7_0213000
PmUG01_04_v1	509105	510172	1068	*	OG6_533042	PmUG01_04019600	Pf3D7_02_v3	524470	526067	1598	*	PF3D7_0212700
PmUG01_04_v1	574208	574831	624	*	OG6_102531	PmUG01_04020700	Pf3D7_02_v3	467682	468518	837	*	PF3D7_0211600
PmUG01_04_v1	593499	596777	3279	*	OG6_533160	PmUG01_04021300	Pf3D7_02_v3	451526	455367	3842	*	PF3D7_0211100
PmUG01_04_v1	608607	609470	864	*	OG6_532396	PmUG01_04021400	Pf3D7_02_v3	441381	443570	2190	*	PF3D7_0210900
PmUG01_04_v1	613257	614474	1218	*	OG6_533710	PmUG01_04021500	Pf3D7_02_v3	437342	439708	2367	*	PF3D7_0210800
PmUG01_04_v1	647571	647819	249	*	OG6_101625	PmUG01_04022300	Pf3D7_02_v3	409983	411199	1217	*	PF3D7_0210000
PmUG01_04_v1	703890	704555	666	*	OG6_533623	PmUG01_04023300	Pf3D7_02_v3	358084	360086	2003	*	PF3D7_0208800
PmUG01_04_v1	711152	712038	887	*	OG6_100820	PmUG01_04023600	Pf3D7_02_v3	351650	354043	2394	*	PF3D7_0208500
PmUG01_04_v1	806989	807501	513	*	OG6_101909	PmUG01_04025400	Pf3D7_02_v3	287423	288941	1519	*	PF3D7_0207200
PmUG01_04_v1	826894	828300	1407	*	OG6_100666	PmUG01_04025800	Pf3D7_02_v3	271374	274711	3338	*	PF3D7_0206700
PmUG01_04_v1	830015	830552	538	*	OG6_101491	PmUG01_04025900	Pf3D7_02_v3	268187	270646	2460	*	PF3D7_0206600
PmUG01_04_v1	851852	853531	1680	*	OG6_107635	PmUG01_04026200	Pf3D7_02_v3	248880	251521	2642	*	PF3D7_0206200
PmUG01_04_v1	885858	887252	1395	*	OG6_101860	PmUG01_04027000	Pf3D7_02_v3	222830	225455	2626	*	PF3D7_0205400
PmUG01_04_v1	905537	906667	1131	*	OG6_109411	PmUG01_04027600	Pf3D7_02_v3	209149	211029	1881	*	PF3D7_0204800
PmUG01_04_v1	910858	912366	1509	*	OG6_100060	PmUG01_04027700	Pf3D7_02_v3	204784	207425	2642	*	PF3D7_0204700
PmUG01_04_v1	920482	921699	1218	*	OG6_100337	PmUG01_04027900	Pf3D7_02_v3	198353	199613	1261	*	PF3D7_0204500
PmUG01_04_v1	924354	926465	2112	*	OG6_533139	PmUG01_04028100	Pf3D7_02_v3	194272	197151	2880	*	PF3D7_0204300
PmUG01_04_v1	963980	965006	1027	*	OG6_148528	PmUG01_04029000	Pf3D7_02_v3	161491	163864	2374	*	PF3D7_0203400
PmUG01_04_v1	965666	966352	687	*	OG6_102832	PmUG01_04029100	Pf3D7_02_v3	160393	161450	1058	*	PF3D7_0203300
PmUG01_04_v1	991177	992332	1156	*	OG6_533662	PmUG01_04029600	Pf3D7_02_v3	137155	141252	4098	*	PF3D7_0202800
PmUG01_04_v1	992865	994427	1563	*	OG6_100316	PmUG01_04029700	Pf3D7_02_v3	134779	137615	2837	*	PF3D7_0202700
PmUG01_04_v1	1007511	1008518	1008	*	OG6_168446	PmUG01_04030000	Pf3D7_02_v3	118835	125090	6256	*	PF3D7_0202400
PmUG01_05_v1	377810	378651	842	*	OG6_533412	PmUG01_05016000	Pf3D7_08_v3	1293204	1295482	2279	*	PF3D7_0830400
PmUG01_05_v1	398637	399167	531	*	OG6_533438	PmUG01_05016400	Pf3D7_08_v3	1268752	1270237	1486	*	PF3D7_0829600
PmUG01_05_v1	413782	415104	1323	*	OG6_112288	PmUG01_05016600	Pf3D7_08_v3	1257111	1260032	2922	*	PF3D7_0829400
PmUG01_05_v1	418897	419715	819	*	OG6_101926	PmUG01_05016800	Pf3D7_08_v3	1254054	1255517	1464	*	PF3D7_0829200
PmUG01_05_v1	452570	453928	1359	*	OG6_100866	PmUG01_05017600	Pf3D7_08_v3	1223542	1226051	2510	*	PF3D7_0828400
PmUG01_05_v1	496349	496996	648	*	OG6_160733	PmUG01_05018600	Pf3D7_08_v3	1184595	1185251	657	*	PF3D7_0827400
PmUG01_05_v1	527626	528456	831	*	OG6_138474	PmUG01_05019400	Pf3D7_08_v3	1156860	1158860	2001	*	PF3D7_0826600
PmUG01_05_v1	529754	533749	3996	*	OG6_101833	PmUG01_05019500	Pf3D7_08_v3	1151361	1157299	5939	*	PF3D7_0826500
PmUG01_05_v1	592668	593570	903	*	OG6_156435	PmUG01_05020300	Pf3D7_08_v3	1101887	1102804	918	*	PF3D7_0825700
PmUG01_05_v1	594813	595070	258	*	OG6_104546	PmUG01_05020400	Pf3D7_08_v3	1100637	1101453	817	*	PF3D7_0825600
PmUG01_05_v1	601587	602042	456	*	OG6_121103	PmUG01_05020700	Pf3D7_08_v3	1094794	1095972	1179	*	PF3D7_0825300
PmUG01_05_v1	640333	642141	1809	*	OG6_533029	PmUG01_05021600	Pf3D7_08_v3	1062190	1065384	3195	*	PF3D7_0824400
PmUG01_05_v1	651535	652746	1212	*	OG6_151531	PmUG01_05021900	Pf3D7_08_v3	1052541	1054493	1953	*	PF3D7_0824100
PmUG01_05_v1	658742	659701	960	*	OG6_101430	PmUG01_05022100	Pf3D7_08_v3	1047155	1048908	1754	*	PF3D7_0823900
PmUG01_05_v1	672348	673925	1578	*	OG6_533725	PmUG01_05022500	Pf3D7_08_v3	1036973	1038764	1792	*	PF3D7_0823500
PmUG01_05_v1	711670	712641	972	*	OG6_102288	PmUG01_05023200	Pf3D7_08_v3	1005414	1007397	1984	*	PF3D7_0822800
PmUG01_05_v1	722012	724470	2459	*	OG6_100992	PmUG01_05023400	Pf3D7_08_v3	996626	1000388	3763	*	PF3D7_0822600
PmUG01_05_v1	735927	736434	508	*	OG6_102408	PmUG01_05023700	Pf3D7_08_v3	987718	989078	1361	*	PF3D7_0822300
PmUG01_05_v1	745261	746043	783	*	OG6_150664	PmUG01_05024000	Pf3D7_08_v3	980704	982153	1450	*	PF3D7_0822100
PmUG01_05_v1	747609	749327	1719	*	OG6_101056	PmUG01_05024100	Pf3D7_08_v3	978451	980772	2322	*	PF3D7_0822000
PmUG01_05_v1	752097	752657	561	*	OG6_103007	PmUG01_05024300	Pf3D7_08_v3	974967	976983	2017	*	PF3D7_0821800
PmUG01_05_v1	820206	821992	1787	*	OG6_533285	PmUG01_05025700	Pf3D7_08_v3	921931	924596	2666	*	PF3D7_0820400
PmUG01_05_v1	831721	833700	1980	*	OG6_102888	PmUG01_05025900	Pf3D7_08_v3	911627	915386	3760	*	PF3D7_0820200
PmUG01_05_v1	906604	907641	1038	*	OG6_102223	PmUG01_05027300	Pf3D7_08_v3	855347	857162	1816	*	PF3D7_0818800
PmUG01_05_v1	949228	950159	932	*	OG6_100733	PmUG01_05027800	Pf3D7_04_v3	697475	700443	2969	*	PF3D7_0415900
PmUG01_05_v1	951706	954003	2298	*	OG6_138039	PmUG01_05027900	Pf3D7_04_v3	693250	696792	3543	*	PF3D7_0415800
PmUG01_05_v1	958031	958711	681	*	OG6_109521	PmUG01_05028100	Pf3D7_04_v3	689248	690639	1392	*	PF3D7_0415600
PmUG01_05_v1	962642	963271	630	*	OG6_101375	PmUG01_05028300	Pf3D7_04_v3	686017	687474	1458	*	PF3D7_0415400
PmUG01_05_v1	983522	984652	1131	*	OG6_100709	PmUG01_05028700	Pf3D7_04_v3	668291	669784	1494	*	PF3D7_0415000
PmUG01_05_v1	990737	991150	414	*	OG6_533329	PmUG01_05028900	Pf3D7_04_v3	663115	664901	1787	*	PF3D7_0414800
PmUG01_05_v1	992936	994711	1776	*	OG6_156397	PmUG01_05029000	Pf3D7_04_v3	660048	663084	3037	*	PF3D7_0414700
PmUG01_05_v1	1006250	1007108	859	*	OG6_104671	PmUG01_05029400	Pf3D7_04_v3	649273	650954	1682	*	PF3D7_0414300
PmUG01_05_v1	1010015	1011005	991	*	OG6_146108	PmUG01_05029500	Pf3D7_04_v3	646996	648777	1782	*	PF3D7_0414200
PmUG01_05_v1	1036712	1037563	852	*	OG6_105536	PmUG01_05029900	Pf3D7_04_v3	621595	622959	1365	*	PF3D7_0413800
PmUG01_05_v1	1039222	1040256	1035	*	OG6_107817	PmUG01_05030000	Pf3D7_04_v3	619189	621405	2217	*	PF3D7_0413700
PmUG01_05_v1	1041999	1043560	1562	*	OG6_101965	PmUG01_05030100	Pf3D7_04_v3	616407	618468	2062	*	PF3D7_0413600
PmUG01_05_v1	1044842	1045735	894	*	OG6_104882	PmUG01_05030200	Pf3D7_04_v3	615161	616685	1525	*	PF3D7_0413500
PmUG01_05_v1	1048034	1048769	736	*	OG6_134712	PmUG01_05030300	Pf3D7_08_v3	725500	726860	1361	*	PF3D7_0815400
PmUG01_05_v1	1072045	1073517	1473	*	OG6_102504	PmUG01_05030900	Pf3D7_08_v3	745888	748084	2197	*	PF3D7_0816000
PmUG01_05_v1	1076723	1077352	630	*	OG6_102450	PmUG01_05031100	Pf3D7_08_v3	749823	751095	1273	*	PF3D7_0816200
PmUG01_05_v1	1107583	1108413	831	*	OG6_143002	PmUG01_05031800	Pf3D7_08_v3	770704	771789	1086	*	PF3D7_0816900
PmUG01_05_v1	1167207	1167506	300	*	OG6_123380	PmUG01_05032700	Pf3D7_08_v3	816742	818583	1842	*	PF3D7_0817900
PmUG01_05_v1	1244915	1245637	723	*	OG6_152068	PmUG01_05033700	Pf3D7_04_v3	708854	710099	1246	*	PF3D7_0416200
PmUG01_05_v1	1261805	1262635	831	*	OG6_102476	PmUG01_05034000	Pf3D7_04_v3	722433	724446	2014	*	PF3D7_0416500
PmUG01_05_v1	1265824	1266675	852	*	OG6_139487	PmUG01_05034100	Pf3D7_04_v3	724910	727410	2501	*	PF3D7_0416600
PmUG01_05_v1	1267947	1268213	267	*	OG6_151815	PmUG01_05034200	Pf3D7_04_v3	727456	728891	1436	*	PF3D7_0416700
PmUG01_05_v1	1285938	1288107	2170	*	OG6_100436	PmUG01_05034600	Pf3D7_04_v3	743611	745637	2027	*	PF3D7_0417100
PmUG01_05_v1	1291853	1293718	1866	*	OG6_101427	PmUG01_05034700	Pf3D7_04_v3	747897	750065	2169	*	PF3D7_0417200
PmUG01_05_v1	1338745	1341135	2391	*	OG6_532511	PmUG01_05035400	Pf3D7_04_v3	790709	793086	2378	*	PF3D7_0417900
PmUG01_05_v1	1369040	1370341	1302	*	OG6_103094	PmUG01_05035700	Pf3D7_04_v3	816141	818999	2859	*	PF3D7_0418200
PmUG01_05_v1	1413881	1414291	411	*	OG6_101505	PmUG01_05036700	Pf3D7_04_v3	854493	855667	1175	*	PF3D7_0419200
PmUG01_05_v1	1415313	1416579	1267	*	OG6_174320	PmUG01_05036800	Pf3D7_04_v3	854488	857207	2720	*	PF3D7_0419300
PmUG01_05_v1	1427084	1428754	1671	*	OG6_171398	PmUG01_05037000	Pf3D7_04_v3	866388	869784	3397	*	PF3D7_0419500
PmUG01_05_v1	1436991	1437650	660	*	OG6_102271	PmUG01_05037300	Pf3D7_04_v3	874705	876464	1760	*	PF3D7_0419800
PmUG01_05_v1	1471939	1473999	2061	*	OG6_101547	PmUG01_05037600	Pf3D7_04_v3	906263	909398	3136	*	PF3D7_0420100
PmUG01_05_v1	1520092	1520484	393	*	OG6_532925	PmUG01_05038400	Pf3D7_04_v3	995998	996252	255	*	PF3D7_0421800
PmUG01_05_v1	1574713	1575132	420	*	OG6_532833	PmUG01_05039200	Pf3D7_04_v3	1038409	1039295	887	*	PF3D7_0422600
PmUG01_05_v1	1576743	1577915	1173	*	OG6_101114	PmUG01_05039300	Pf3D7_04_v3	1039634	1041812	2179	*	PF3D7_0422700
PmUG01_05_v1	1601131	1602425	1295	*	OG6_127991	PmUG01_05040100	Pf3D7_04_v3	1058888	1061603	2716	*	PF3D7_0423500
PmUG01_06_v1	90901	91275	375	*	OG6_100707	PmUG01_06011300	Pf3D7_10_v3	808483	810465	1983	*	PF3D7_1019900
PmUG01_06_v1	115128	116471	1344	*	OG6_129401	PmUG01_06011900	Pf3D7_10_v3	825330	826971	1642	*	PF3D7_1020500
PmUG01_06_v1	145396	150417	5022	*	OG6_532849	PmUG01_06012500	Pf3D7_10_v3	850616	856824	6209	*	PF3D7_1021100
PmUG01_06_v1	152759	154681	1923	*	OG6_533017	PmUG01_06012600	Pf3D7_10_v3	857492	859989	2498	*	PF3D7_1021200
PmUG01_06_v1	168633	169424	792	*	OG6_102064	PmUG01_06013000	Pf3D7_10_v3	870416	873015	2600	*	PF3D7_1021600
PmUG01_06_v1	224546	225508	963	*	OG6_102864	PmUG01_06013500	Pf3D7_10_v3	925036	926519	1484	*	PF3D7_1022100
PmUG01_06_v1	235654	236222	569	*	OG6_533705	PmUG01_06013800	Pf3D7_05_v3	468884	470250	1367	*	PF3D7_0511100
PmUG01_06_v1	237355	237870	516	*	OG6_101832	PmUG01_06013900	Pf3D7_05_v3	467139	468451	1313	*	PF3D7_0511000
PmUG01_06_v1	245171	246229	1059	*	OG6_533037	PmUG01_06014200	Pf3D7_05_v3	459301	460344	1044	*	PF3D7_0510700
PmUG01_06_v1	258649	261315	2667	*	OG6_101409	PmUG01_06014400	Pf3D7_05_v3	445554	448872	3319	*	PF3D7_0510500
PmUG01_06_v1	261808	263163	1356	*	OG6_103161	PmUG01_06014500	Pf3D7_05_v3	443533	445913	2381	*	PF3D7_0510400
PmUG01_06_v1	265383	266438	1056	*	OG6_130938	PmUG01_06014600	Pf3D7_05_v3	440724	442007	1284	*	PF3D7_0510300
PmUG01_06_v1	292064	293089	1026	*	OG6_156409	PmUG01_06015000	Pf3D7_05_v3	415972	417680	1709	*	PF3D7_0509900
PmUG01_06_v1	415617	417137	1521	*	OG6_101880	PmUG01_06017200	Pf3D7_05_v3	316610	319032	2423	*	PF3D7_0507700
PmUG01_06_v1	427268	429154	1887	*	OG6_121085	PmUG01_06017400	Pf3D7_05_v3	307090	310120	3031	*	PF3D7_0507500
PmUG01_06_v1	431092	431502	411	*	OG6_145681	PmUG01_06017500	Pf3D7_05_v3	305282	306963	1682	*	PF3D7_0507400
PmUG01_06_v1	444191	445426	1236	*	OG6_100849	PmUG01_06017800	Pf3D7_05_v3	294476	297505	3030	*	PF3D7_0507100
PmUG01_06_v1	449607	451466	1860	*	OG6_126349	PmUG01_06018000	Pf3D7_05_v3	288024	291540	3517	*	PF3D7_0506900
PmUG01_06_v1	485673	486467	795	*	OG6_100597	PmUG01_06018700	Pf3D7_05_v3	259462	260835	1374	*	PF3D7_0506200
PmUG01_06_v1	491622	492824	1203	*	OG6_533136	PmUG01_06019000	Pf3D7_05_v3	254058	256048	1991	*	PF3D7_0505900
PmUG01_06_v1	495532	496145	614	*	OG6_100654	PmUG01_06019100	Pf3D7_05_v3	251337	253815	2479	*	PF3D7_0505800
PmUG01_06_v1	503872	504783	912	*	OG6_126422	PmUG01_06019300	Pf3D7_05_v3	245653	247093	1441	*	PF3D7_0505600
PmUG01_06_v1	517922	519787	1866	*	OG6_100998	PmUG01_06019600	Pf3D7_05_v3	233139	235836	2698	*	PF3D7_0505300
PmUG01_06_v1	521649	523451	1803	*	OG6_533676	PmUG01_06019700	Pf3D7_05_v3	230206	232507	2302	*	PF3D7_0505200
PmUG01_06_v1	575563	576684	1122	*	OG6_101601	PmUG01_06020300	Pf3D7_05_v3	177390	179177	1788	*	PF3D7_0504600
PmUG01_06_v1	619534	622188	2655	*	OG6_102836	PmUG01_06021300	Pf3D7_05_v3	142470	145987	3518	*	PF3D7_0503500
PmUG01_06_v1	698201	699733	1533	*	OG6_106628	PmUG01_06023200	Pf3D7_05_v3	126662	128917	2256	*	PF3D7_0503100
PmUG01_06_v1	704405	704866	462	*	OG6_104505	PmUG01_06023500	Pf3D7_05_v3	122377	123300	924	*	PF3D7_0502800
PmUG01_06_v1	721468	723299	1832	*	OG6_100380	PmUG01_06024100	Pf3D7_05_v3	104000	106727	2728	*	PF3D7_0502200
PmUG01_06_v1	725267	726454	1188	*	OG6_104160	PmUG01_06024200	Pf3D7_05_v3	101346	103488	2143	*	PF3D7_0502100
PmUG01_06_v1	739473	741521	2049	*	OG6_101939	PmUG01_06024600	Pf3D7_05_v3	86820	89201	2382	*	PF3D7_0501700
PmUG01_07_v1	286411	286689	279	*	OG6_533117	PmUG01_07014400	Pf3D7_09_v3	127416	127724	309	*	PF3D7_0902900
PmUG01_07_v1	288424	288912	489	*	OG6_139423	PmUG01_07014500	Pf3D7_09_v3	128833	130079	1247	*	PF3D7_0903000
PmUG01_07_v1	289684	290410	727	*	OG6_101272	PmUG01_07014600	Pf3D7_09_v3	130060	131208	1149	*	PF3D7_0903100
PmUG01_07_v1	349345	350409	1065	*	OG6_114984	PmUG01_07015500	Pf3D7_09_v3	186468	190718	4251	*	PF3D7_0904000
PmUG01_07_v1	359401	360355	955	*	OG6_130916	PmUG01_07015700	Pf3D7_09_v3	197658	198894	1237	*	PF3D7_0904200
PmUG01_07_v1	371324	371881	558	*	OG6_102447	PmUG01_07015900	Pf3D7_09_v3	207785	209281	1497	*	PF3D7_0904400
PmUG01_07_v1	383165	383868	704	*	OG6_103534	PmUG01_07016200	Pf3D7_09_v3	218206	219855	1650	*	PF3D7_0904700
PmUG01_07_v1	386909	388824	1916	*	OG6_127453	PmUG01_07016300	Pf3D7_09_v3	221574	224589	3016	*	PF3D7_0904800
PmUG01_07_v1	398323	399147	825	*	OG6_139438	PmUG01_07016500	Pf3D7_09_v3	234018	235610	1593	*	PF3D7_0905000
PmUG01_07_v1	409425	412820	3396	*	OG6_101882	PmUG01_07016700	Pf3D7_09_v3	245200	249920	4721	*	PF3D7_0905200
PmUG01_07_v1	443082	443795	714	*	OG6_179337	PmUG01_07017000	Pf3D7_09_v3	276467	279624	3158	*	PF3D7_0905500
PmUG01_07_v1	462205	465309	3105	*	OG6_101404	PmUG01_07017400	Pf3D7_09_v3	293373	296649	3277	*	PF3D7_0905900
PmUG01_07_v1	485749	487426	1678	*	OG6_100996	PmUG01_07017700	Pf3D7_09_v3	304951	306785	1835	*	PF3D7_0906100
PmUG01_07_v1	489068	490651	1584	*	OG6_533303	PmUG01_07017800	Pf3D7_09_v3	306807	309522	2716	*	PF3D7_0906200
PmUG01_07_v1	492881	494200	1320	*	OG6_107193	PmUG01_07017900	Pf3D7_09_v3	309887	312231	2345	*	PF3D7_0906300
PmUG01_07_v1	501902	503152	1251	*	OG6_102008	PmUG01_07018100	Pf3D7_09_v3	317027	319614	2588	*	PF3D7_0906500
PmUG01_07_v1	512296	513498	1203	*	OG6_533256	PmUG01_07018300	Pf3D7_09_v3	329397	332004	2608	*	PF3D7_0906700
PmUG01_07_v1	515969	516316	348	*	OG6_533422	PmUG01_07018400	Pf3D7_09_v3	334781	335636	856	*	PF3D7_0906890
PmUG01_07_v1	520294	520723	430	*	OG6_533200	PmUG01_07018600	Pf3D7_09_v3	337190	338027	838	*	PF3D7_0907000
PmUG01_07_v1	552433	553275	843	*	OG6_104507	PmUG01_07019300	Pf3D7_09_v3	363574	365642	2069	*	PF3D7_0907700
PmUG01_07_v1	585203	585820	618	*	OG6_533012	PmUG01_07020000	Pf3D7_09_v3	387511	389444	1934	*	PF3D7_0908400
PmUG01_07_v1	603766	605669	1904	*	OG6_100689	PmUG01_07020400	Pf3D7_09_v3	404035	407267	3233	*	PF3D7_0908800
PmUG01_07_v1	700625	702370	1746	*	OG6_532625	PmUG01_07022300	Pf3D7_09_v3	491036	493173	2138	*	PF3D7_0910700
PmUG01_07_v1	706015	707868	1854	*	OG6_102391	PmUG01_07022500	Pf3D7_09_v3	495567	498316	2750	*	PF3D7_0910900
PmUG01_07_v1	721813	722487	675	*	OG6_104892	PmUG01_07022800	Pf3D7_09_v3	509452	510913	1462	*	PF3D7_0911200
PmUG01_07_v1	751130	751921	792	*	OG6_533061	PmUG01_07023400	Pf3D7_09_v3	535699	536950	1252	*	PF3D7_0911800
PmUG01_07_v1	764053	765375	1323	*	OG6_103585	PmUG01_07023700	Pf3D7_09_v3	546289	548478	2190	*	PF3D7_0912100
PmUG01_07_v1	767374	768714	1341	*	OG6_179338	PmUG01_07023800	Pf3D7_09_v3	549085	550446	1362	*	PF3D7_0912200
PmUG01_07_v1	793283	795952	2670	*	OG6_532567	PmUG01_07024600	Pf3D7_09_v3	571031	573349	2319	*	PF3D7_0913100
PmUG01_07_v1	796523	796669	147	*	OG6r20_105607	PmUG01_07024650	Pf3D7_09_v3	573701	573838	138	*	PF3D7_0913150
PmUG01_07_v1	804922	805632	711	*	OG6_103533	PmUG01_07024900	Pf3D7_09_v3	580760	581468	709	*	PF3D7_0913400
PmUG01_07_v1	814552	816423	1872	*	OG6_171460	PmUG01_07025200	Pf3D7_09_v3	589182	591559	2378	*	PF3D7_0913700
PmUG01_07_v1	820472	823593	3122	*	OG6_532832	PmUG01_07025400	Pf3D7_09_v3	594181	597274	3094	*	PF3D7_0913900
PmUG01_07_v1	875068	876663	1596	*	OG6_100512	PmUG01_07026500	Pf3D7_09_v3	639648	641731	2084	*	PF3D7_0915000
PmUG01_07_v1	879167	880295	1129	*	OG6_101514	PmUG01_07026600	Pf3D7_09_v3	642878	644798	1921	*	PF3D7_0915100
PmUG01_07_v1	883080	884087	1008	*	OG6_533226	PmUG01_07026700	Pf3D7_09_v3	644974	646738	1765	*	PF3D7_0915200
PmUG01_07_v1	900186	900869	684	*	OG6_533046	PmUG01_07027100	Pf3D7_09_v3	659929	661258	1330	*	PF3D7_0915600
PmUG01_07_v1	901792	902733	942	*	OG6_139468	PmUG01_07027200	Pf3D7_09_v3	661255	662866	1612	*	PF3D7_0915700
PmUG01_07_v1	904282	904935	654	*	OG6_101874	PmUG01_07027300	Pf3D7_09_v3	663573	664607	1035	*	PF3D7_0915800
PmUG01_07_v1	943708	944370	663	*	OG6_103983	PmUG01_07028100	Pf3D7_09_v3	694527	695602	1076	*	PF3D7_0916600
PmUG01_07_v1	946784	947782	999	*	OG6_112441	PmUG01_07028200	Pf3D7_09_v3	696194	702782	6589	*	PF3D7_0916700
PmUG01_07_v1	954011	954160	150	*	OG6_533717	PmUG01_07028300	Pf3D7_09_v3	702975	703679	705	*	PF3D7_0916800
PmUG01_07_v1	956153	956965	813	*	OG6_104054	PmUG01_07028400	Pf3D7_09_v3	703682	706678	2997	*	PF3D7_0916900
PmUG01_07_v1	971826	972842	1017	*	OG6_130935	PmUG01_07028800	Pf3D7_09_v3	718087	720418	2332	*	PF3D7_0917300
PmUG01_07_v1	990484	991536	1053	*	OG6_102415	PmUG01_07029200	Pf3D7_09_v3	732608	734242	1635	*	PF3D7_0917700
PmUG01_07_v1	992827	994245	1419	*	OG6_532469	PmUG01_07029300	Pf3D7_09_v3	734361	736105	1745	*	PF3D7_0917800
PmUG01_07_v1	1002108	1003295	1188	*	OG6_101856	PmUG01_07029500	Pf3D7_09_v3	741677	745333	3657	*	PF3D7_0918000
PmUG01_07_v1	1029690	1031642	1953	*	OG6_100352	PmUG01_07030100	Pf3D7_09_v3	764429	767461	3033	*	PF3D7_0918600
PmUG01_07_v1	1044423	1047542	3120	*	OG6_102076	PmUG01_07030400	Pf3D7_09_v3	775058	780804	5747	*	PF3D7_0918900
PmUG01_07_v1	1067418	1069366	1949	*	OG6_533232	PmUG01_07030900	Pf3D7_09_v3	795265	798335	3071	*	PF3D7_0919400
PmUG01_07_v1	1070900	1072303	1404	*	OG6_533727	PmUG01_07031000	Pf3D7_09_v3	798498	799928	1431	*	PF3D7_0919500
PmUG01_07_v1	1073701	1075221	1521	*	OG6_103031	PmUG01_07031100	Pf3D7_09_v3	800671	802645	1975	*	PF3D7_0919600
PmUG01_07_v1	1106746	1109649	2904	*	OG6_138294	PmUG01_07031700	Pf3D7_09_v3	827405	830952	3548	*	PF3D7_0920200
PmUG01_07_v1	1111243	1112251	1009	*	OG6_532649	PmUG01_07031800	Pf3D7_09_v3	831524	832780	1257	*	PF3D7_0920300
PmUG01_07_v1	1136780	1138312	1533	*	OG6_100534	PmUG01_07032300	Pf3D7_09_v3	851981	854752	2772	*	PF3D7_0920800
PmUG01_07_v1	1164401	1165660	1260	*	OG6_532455	PmUG01_07033000	Pf3D7_09_v3	875602	876867	1266	*	PF3D7_0921500
PmUG01_07_v1	1198498	1199706	1209	*	OG6_100388	PmUG01_07033700	Pf3D7_09_v3	901584	905953	4370	*	PF3D7_0922200
PmUG01_07_v1	1210539	1211789	1251	*	OG6_100440	PmUG01_07034000	Pf3D7_09_v3	912487	915584	3098	*	PF3D7_0922500
PmUG01_07_v1	1241035	1242102	1068	*	OG6_101363	PmUG01_07034500	Pf3D7_09_v3	938929	940716	1788	*	PF3D7_0923000
PmUG01_07_v1	1244412	1245116	705	*	OG6_124705	PmUG01_07034600	Pf3D7_09_v3	941830	942498	669	*	PF3D7_0923100
PmUG01_07_v1	1247130	1249490	2361	*	OG6_100886	PmUG01_07034700	Pf3D7_09_v3	943129	947005	3877	*	PF3D7_0923200
PmUG01_07_v1	1266751	1267926	1176	*	OG6_111431	PmUG01_07035100	Pf3D7_09_v3	958734	960089	1356	*	PF3D7_0923600
PmUG01_07_v1	1301286	1302572	1287	*	OG6_101973	PmUG01_07035800	Pf3D7_09_v3	984509	986117	1609	*	PF3D7_0924300
PmUG01_07_v1	1329012	1330874	1863	*	OG6_102364	PmUG01_07036200	Pf3D7_09_v3	1006205	1009028	2824	*	PF3D7_0924700
PmUG01_07_v1	1339324	1340346	1023	*	OG6_533376	PmUG01_07036600	Pf3D7_09_v3	1014478	1015518	1041	*	PF3D7_0925100
PmUG01_07_v1	1359794	1361137	1344	*	OG6_100248	PmUG01_07037200	Pf3D7_09_v3	1028046	1031647	3602	*	PF3D7_0925700
PmUG01_07_v1	1399505	1399660	156	*	OG6_215345	PmUG01_07037700	Pf3D7_09_v3	1062667	1064356	1690	*	PF3D7_0926200
PmUG01_07_v1	1431287	1433887	2601	*	OG6_100679	PmUG01_07038200	Pf3D7_09_v3	1089380	1092648	3269	*	PF3D7_0926700
PmUG01_07_v1	1442154	1442865	712	*	OG6_105792	PmUG01_07038500	Pf3D7_09_v3	1098803	1100298	1496	*	PF3D7_0927000
PmUG01_07_v1	1443591	1444163	573	*	OG6_139481	PmUG01_07038600	Pf3D7_09_v3	1099900	1101387	1488	*	PF3D7_0927100
PmUG01_07_v1	1477947	1478870	924	*	OG6_101963	PmUG01_07039200	Pf3D7_09_v3	1126803	1128396	1594	*	PF3D7_0927700
PmUG01_07_v1	1483766	1484830	1065	*	OG6_102081	PmUG01_07039400	Pf3D7_09_v3	1130507	1134907	4401	*	PF3D7_0927900
PmUG01_07_v1	1492808	1493065	258	*	OG6r20_101708	PmUG01_07039650	Pf3D7_09_v3	1139271	1139510	240	*	PF3D7_0928150
PmUG01_07_v1	1501429	1502100	672	*	OG6_135497	PmUG01_07040000	Pf3D7_09_v3	1145077	1146038	962	*	PF3D7_0928400
PmUG01_07_v1	1504877	1505233	357	*	OG6_533387	PmUG01_07040200	Pf3D7_09_v3	1147690	1149688	1999	*	PF3D7_0928600
PmUG01_07_v1	1519899	1521612	1714	*	OG6_102177	PmUG01_07040600	Pf3D7_09_v3	1160773	1162919	2147	*	PF3D7_0929000
PmUG01_07_v1	1551045	1552178	1134	*	OG6_109076	PmUG01_07041300	Pf3D7_09_v3	1184754	1186269	1516	*	PF3D7_0929700
PmUG01_07_v1	1552839	1553135	297	*	OG6_149553	PmUG01_07041400	Pf3D7_09_v3	1186606	1186902	297	*	PF3D7_0929800
PmUG01_07_v1	1627503	1628267	765	*	OG6_101229	PmUG01_07042700	Pf3D7_09_v3	1246725	1248266	1542	*	PF3D7_0930900
PmUG01_07_v1	1629550	1632066	2517	*	OG6_533649	PmUG01_07042800	Pf3D7_09_v3	1248274	1252765	4492	*	PF3D7_0931000
PmUG01_07_v1	1646906	1648289	1384	*	OG6_111405	PmUG01_07043200	Pf3D7_09_v3	1262730	1265679	2950	*	PF3D7_0931400
PmUG01_07_v1	1653540	1654485	946	*	OG6_104602	PmUG01_07043400	Pf3D7_09_v3	1268277	1269415	1139	*	PF3D7_0931600
PmUG01_07_v1	1658647	1659489	843	*	OG6_101390	PmUG01_07043600	Pf3D7_09_v3	1272794	1274607	1814	*	PF3D7_0931800
PmUG01_07_v1	1680289	1681872	1584	*	OG6_102047	PmUG01_07044100	Pf3D7_09_v3	1288799	1291543	2745	*	PF3D7_0932300
PmUG01_07_v1	1692231	1695305	3075	*	OG6_106130	PmUG01_07044500	Pf3D7_09_v3	1298749	1302703	3955	*	PF3D7_0932700
PmUG01_07_v1	1705162	1705710	549	*	OG6_533432	PmUG01_07044700	Pf3D7_09_v3	1309010	1310544	1535	*	PF3D7_0932900
PmUG01_07_v1	1723782	1724603	822	*	OG6_533445	PmUG01_07045200	Pf3D7_09_v3	1323597	1324805	1209	*	PF3D7_0933400
PmUG01_07_v1	1732636	1734090	1455	*	OG6_100777	PmUG01_07045400	Pf3D7_09_v3	1330167	1333406	3240	*	PF3D7_0933600
PmUG01_07_v1	1738938	1741010	2073	*	OG6_105469	PmUG01_07045600	Pf3D7_09_v3	1335740	1337947	2208	*	PF3D7_0933800
PmUG01_07_v1	1750847	1751284	438	*	OG6_179340	PmUG01_07046000	Pf3D7_09_v3	1346627	1347508	882	*	PF3D7_0934200
PmUG01_07_v1	1755445	1756077	633	*	OG6_160734	PmUG01_07046200	Pf3D7_09_v3	1349597	1350572	976	*	PF3D7_0934400
PmUG01_07_v1	1757622	1758881	1260	*	OG6_101237	PmUG01_07046300	Pf3D7_09_v3	1350428	1353738	3311	*	PF3D7_0934500
PmUG01_07_v1	1782032	1782250	219	*	OG6_102262	PmUG01_07046900	Pf3D7_09_v3	1367396	1367930	535	*	PF3D7_0935100
PmUG01_07_v1	1844504	1845043	540	*	OG6_533240	PmUG01_07047900	Pf3D7_09_v3	1429554	1431890	2337	*	PF3D7_0936100
PmUG01_08_v1	452612	453886	1275	*	OG6_533077	PmUG01_08018200	Pf3D7_10_v3	117242	118534	1293	*	PF3D7_1002300
PmUG01_08_v1	476957	478007	1051	*	OG6_532363	PmUG01_08018800	Pf3D7_10_v3	138050	140161	2112	*	PF3D7_1002900
PmUG01_08_v1	486136	487016	881	*	OG6_160735	PmUG01_08019000	Pf3D7_10_v3	147104	148711	1608	*	PF3D7_1003100
PmUG01_08_v1	489133	489964	832	*	OG6_144999	PmUG01_08019100	Pf3D7_10_v3	149289	150204	916	*	PF3D7_1003200
PmUG01_08_v1	490837	491295	459	*	OG6_100590	PmUG01_08019200	Pf3D7_10_v3	150176	151598	1423	*	PF3D7_1003300
PmUG01_08_v1	505067	505921	855	*	OG6_146159	PmUG01_08019500	Pf3D7_10_v3	164213	166726	2514	*	PF3D7_1003600
PmUG01_08_v1	521906	522986	1081	*	OG6_126570	PmUG01_08019800	Pf3D7_10_v3	177921	178870	950	*	PF3D7_1003900
PmUG01_08_v1	556942	557553	612	*	OG6_115444	PmUG01_08020300	Pf3D7_10_v3	211256	215179	3924	*	PF3D7_1004500
PmUG01_08_v1	570624	571586	963	*	OG6_137236	PmUG01_08020700	Pf3D7_10_v3	224040	225383	1344	*	PF3D7_1004900
PmUG01_08_v1	595718	597835	2118	*	OG6_102227	PmUG01_08021400	Pf3D7_10_v3	243559	247064	3506	*	PF3D7_1005600
PmUG01_08_v1	600127	602626	2500	*	OG6_100561	PmUG01_08021500	Pf3D7_10_v3	247095	250492	3398	*	PF3D7_1005700
PmUG01_08_v1	606915	607846	932	*	OG6_532876	PmUG01_08021600	Pf3D7_10_v3	250971	252615	1645	*	PF3D7_1005800
PmUG01_08_v1	610391	612325	1935	*	OG6_139480	PmUG01_08021700	Pf3D7_10_v3	253544	255931	2388	*	PF3D7_1005900
PmUG01_08_v1	632465	633337	873	*	OG6_533001	PmUG01_08022300	Pf3D7_10_v3	270312	272018	1707	*	PF3D7_1006500
PmUG01_08_v1	670695	671354	660	*	OG6_533218	PmUG01_08023200	Pf3D7_10_v3	296332	298001	1670	*	PF3D7_1007400
PmUG01_08_v1	672856	673194	339	*	OG6_532650	PmUG01_08023300	Pf3D7_10_v3	298184	298889	706	*	PF3D7_1007500
PmUG01_08_v1	674581	674910	330	*	OG6_160737	PmUG01_08023400	Pf3D7_10_v3	298895	300912	2018	*	PF3D7_1007600
PmUG01_08_v1	725988	727220	1233	*	OG6_156411	PmUG01_08024000	Pf3D7_10_v3	343267	344912	1646	*	PF3D7_1008200
PmUG01_08_v1	752563	753972	1410	*	OG6_101575	PmUG01_08024600	Pf3D7_10_v3	365276	368387	3112	*	PF3D7_1008800
PmUG01_08_v1	762606	763533	928	*	OG6_100712	PmUG01_08024800	Pf3D7_10_v3	368805	370636	1832	*	PF3D7_1008900
PmUG01_08_v1	765045	765860	816	*	OG6_101531	PmUG01_08024900	Pf3D7_10_v3	370903	372283	1381	*	PF3D7_1009000
PmUG01_08_v1	769498	771897	2400	*	OG6_104387	PmUG01_08025100	Pf3D7_10_v3	374378	377772	3395	*	PF3D7_1009200
PmUG01_08_v1	772565	774337	1773	*	OG6_532399	PmUG01_08025200	Pf3D7_10_v3	377760	379943	2184	*	PF3D7_1009300
PmUG01_08_v1	787210	788775	1566	*	OG6_102355	PmUG01_08025600	Pf3D7_10_v3	388599	393165	4567	*	PF3D7_1009700
PmUG01_08_v1	813525	814433	909	*	OG6_103158	PmUG01_08026000	Pf3D7_10_v3	401525	402978	1454	*	PF3D7_1010000
PmUG01_08_v1	815904	816764	861	*	OG6_104058	PmUG01_08026100	Pf3D7_10_v3	403619	404723	1105	*	PF3D7_1010100
PmUG01_08_v1	855406	856254	849	*	OG6_101026	PmUG01_08027200	Pf3D7_10_v3	436924	437944	1021	*	PF3D7_1011200
PmUG01_08_v1	860525	861343	819	*	OG6_100897	PmUG01_08027400	Pf3D7_10_v3	440646	442154	1509	*	PF3D7_1011400
PmUG01_08_v1	863731	864246	516	*	OG6_215349	PmUG01_08027500	Pf3D7_10_v3	442910	444911	2002	*	PF3D7_1011500
PmUG01_08_v1	889672	890835	1164	*	OG6_134704	PmUG01_08028100	Pf3D7_10_v3	467551	470056	2506	*	PF3D7_1012100
PmUG01_08_v1	907644	909281	1638	*	OG6_100862	PmUG01_08028600	Pf3D7_10_v3	481939	484906	2968	*	PF3D7_1012600
PmUG01_08_v1	922382	923781	1400	*	OG6_102082	PmUG01_08028900	Pf3D7_10_v3	495293	499172	3880	*	PF3D7_1012900
PmUG01_08_v1	943273	945108	1836	*	OG6_104880	PmUG01_08029300	Pf3D7_10_v3	515235	518137	2903	*	PF3D7_1013300
PmUG01_08_v1	969909	971243	1335	*	OG6_134715	PmUG01_08029700	Pf3D7_10_v3	540590	541993	1404	*	PF3D7_1013700
PmUG01_08_v1	1008844	1009824	981	*	OG6_128936	PmUG01_08030400	Pf3D7_10_v3	573536	576191	2656	*	PF3D7_1014400
PmUG01_08_v1	1030817	1031668	852	*	OG6_101763	PmUG01_08030700	Pf3D7_10_v3	594862	596440	1579	*	PF3D7_1014700
PmUG01_08_v1	1049722	1050726	1005	*	OG6_102300	PmUG01_08031000	Pf3D7_10_v3	610620	612631	2012	*	PF3D7_1015000
PmUG01_08_v1	1123597	1124856	1260	*	OG6_106611	PmUG01_08032800	Pf3D7_03_v3	978970	980271	1302	*	PF3D7_0323300
PmUG01_08_v1	1171184	1172992	1809	*	OG6_101524	PmUG01_08033800	Pf3D7_03_v3	937293	941851	4559	*	PF3D7_0322300
PmUG01_08_v1	1181606	1183477	1872	*	OG6_130919	PmUG01_08034000	Pf3D7_03_v3	930302	933014	2713	*	PF3D7_0322100
PmUG01_08_v1	1186141	1186653	513	*	OG6_100528	PmUG01_08034100	Pf3D7_03_v3	928124	929640	1517	*	PF3D7_0322000
PmUG01_08_v1	1224501	1227194	2694	*	OG6_102438	PmUG01_08034600	Pf3D7_03_v3	896241	900388	4148	*	PF3D7_0321500
PmUG01_08_v1	1271408	1272886	1479	*	OG6_100439	PmUG01_08035600	Pf3D7_03_v3	860221	862776	2556	*	PF3D7_0320500
PmUG01_08_v1	1279942	1289811	9870	*	OG6_532510	PmUG01_08035700	Pf3D7_03_v3	848247	857504	9258	*	PF3D7_0320400
PmUG01_08_v1	1306723	1307589	867	*	OG6_533769	PmUG01_08036200	Pf3D7_03_v3	833687	835444	1758	*	PF3D7_0319900
PmUG01_08_v1	1309561	1310919	1359	*	OG6_532945	PmUG01_08036300	Pf3D7_03_v3	831076	832509	1434	*	PF3D7_0319800
PmUG01_08_v1	1344251	1344574	324	*	OG6_102466	PmUG01_08037000	Pf3D7_03_v3	801493	803378	1886	*	PF3D7_0319100
PmUG01_08_v1	1360392	1360754	363	*	OG6_532365	PmUG01_08037400	Pf3D7_03_v3	788145	789211	1067	*	PF3D7_0318700
PmUG01_08_v1	1410464	1411711	1248	*	OG6_101622	PmUG01_08038000	Pf3D7_03_v3	743870	745191	1322	*	PF3D7_0318100
PmUG01_08_v1	1413514	1414167	654	*	OG6_533168	PmUG01_08038100	Pf3D7_03_v3	742191	742799	609	*	PF3D7_0318000
PmUG01_08_v1	1414978	1417196	2219	*	OG6_139485	PmUG01_08038200	Pf3D7_03_v3	739193	742054	2862	*	PF3D7_0317900
PmUG01_08_v1	1417897	1418586	690	*	OG6_102356	PmUG01_08038300	Pf3D7_03_v3	737151	739019	1869	*	PF3D7_0317800
PmUG01_08_v1	1479137	1481854	2718	*	OG6_533665	PmUG01_08039000	Pf3D7_03_v3	686282	689482	3201	*	PF3D7_0317100
PmUG01_08_v1	1485840	1486925	1086	*	OG6_102011	PmUG01_08039100	Pf3D7_03_v3	682236	684432	2197	*	PF3D7_0317000
PmUG01_08_v1	1502823	1504377	1555	*	OG6_105687	PmUG01_08039500	Pf3D7_03_v3	668469	672475	4007	*	PF3D7_0316600
PmUG01_08_v1	1505827	1507200	1374	*	OG6_143818	PmUG01_08039600	Pf3D7_03_v3	665769	669165	3397	*	PF3D7_0316500
PmUG01_08_v1	1509564	1512389	2826	*	OG6_149549	PmUG01_08039700	Pf3D7_03_v3	662081	665690	3610	*	PF3D7_0316400
PmUG01_08_v1	1527542	1528492	951	*	OG6_141916	PmUG01_08040000	Pf3D7_03_v3	647361	649671	2311	*	PF3D7_0316100
PmUG01_08_v1	1531920	1532964	1045	*	OG6_532494	PmUG01_08040200	Pf3D7_03_v3	644186	645268	1083	*	PF3D7_0315900
PmUG01_08_v1	1549307	1549999	693	*	OG6_137248	PmUG01_08040600	Pf3D7_03_v3	632614	634164	1551	*	PF3D7_0315500
PmUG01_08_v1	1573827	1574510	684	*	OG6_100627	PmUG01_08041000	Pf3D7_03_v3	612333	614159	1827	*	PF3D7_0315100
PmUG01_08_v1	1575677	1576394	718	*	OG6_119455	PmUG01_08041100	Pf3D7_03_v3	610994	612107	1114	*	PF3D7_0315000
PmUG01_08_v1	1581744	1585075	3332	*	OG6_532993	PmUG01_08041300	Pf3D7_03_v3	604442	608381	3940	*	PF3D7_0314800
PmUG01_08_v1	1611673	1612596	924	*	OG6_103044	PmUG01_08041700	Pf3D7_03_v3	578813	581393	2581	*	PF3D7_0314400
PmUG01_08_v1	1615991	1620007	4017	*	OG6_533302	PmUG01_08041900	Pf3D7_03_v3	572134	576853	4720	*	PF3D7_0314200
PmUG01_08_v1	1657783	1658541	759	*	OG6_139430	PmUG01_08043000	Pf3D7_03_v3	543010	543942	933	*	PF3D7_0313200
PmUG01_08_v1	1684888	1685802	915	*	OG6_102164	PmUG01_08043900	Pf3D7_03_v3	521939	523113	1175	*	PF3D7_0312300
PmUG01_08_v1	1698401	1700563	2163	*	OG6_215308	PmUG01_08044300	Pf3D7_03_v3	509155	512024	2870	*	PF3D7_0311900
PmUG01_08_v1	1716731	1716976	246	*	OG6_127971	PmUG01_08044700	Pf3D7_03_v3	496787	498268	1482	*	PF3D7_0311500
PmUG01_08_v1	1757206	1759533	2328	*	OG6_533155	PmUG01_08045300	Pf3D7_03_v3	465745	468557	2813	*	PF3D7_0310900
PmUG01_08_v1	1761068	1761397	330	*	OG6_532516	PmUG01_08045400	Pf3D7_03_v3	464662	465196	535	*	PF3D7_0310800
PmUG01_08_v1	1764286	1765464	1179	*	OG6_103049	PmUG01_08045600	Pf3D7_03_v3	460848	462532	1685	*	PF3D7_0310600
PmUG01_08_v1	1864897	1866393	1497	*	OG6_102145	PmUG01_08047600	Pf3D7_03_v3	371933	374911	2979	*	PF3D7_0308600
PmUG01_08_v1	1874977	1875837	861	*	OG6_532669	PmUG01_08047900	Pf3D7_03_v3	365177	366948	1772	*	PF3D7_0308300
PmUG01_08_v1	1889718	1891178	1461	*	OG6_102286	PmUG01_08048200	Pf3D7_03_v3	353058	355573	2516	*	PF3D7_0308000
PmUG01_08_v1	1907477	1909366	1890	*	OG6_533013	PmUG01_08048400	Pf3D7_03_v3	336191	339907	3717	*	PF3D7_0307800
PmUG01_08_v1	1925876	1926964	1089	*	OG6_100939	PmUG01_08048800	Pf3D7_03_v3	320628	322215	1588	*	PF3D7_0307400
PmUG01_08_v1	1936794	1937573	780	*	OG6_101261	PmUG01_08049100	Pf3D7_03_v3	312534	313923	1390	*	PF3D7_0307100
PmUG01_08_v1	1944175	1945773	1599	*	OG6_101721	PmUG01_08049400	Pf3D7_03_v3	305320	308017	2698	*	PF3D7_0306800
PmUG01_08_v1	1946889	1947798	910	*	OG6_532677	PmUG01_08049500	Pf3D7_03_v3	303434	305619	2186	*	PF3D7_0306700
PmUG01_08_v1	1949681	1949938	258	*	OG6_139497	PmUG01_08049600	Pf3D7_03_v3	302501	303423	923	*	PF3D7_0306600
PmUG01_08_v1	1951081	1951953	873	*	OG6_149548	PmUG01_08049700	Pf3D7_03_v3	300489	302223	1735	*	PF3D7_0306500
PmUG01_08_v1	1953179	1955185	2007	*	OG6_101157	PmUG01_08049800	Pf3D7_03_v3	297490	300880	3391	*	PF3D7_0306400
PmUG01_08_v1	1970263	1970673	411	*	OG6_139455	PmUG01_08050200	Pf3D7_03_v3	286241	287345	1105	*	PF3D7_0306000
PmUG01_08_v1	1971929	1972531	603	*	OG6_532508	PmUG01_08050300	Pf3D7_03_v3	285291	286154	864	*	PF3D7_0305900
PmUG01_08_v1	1983075	1984718	1644	*	OG6_118143	PmUG01_08050600	Pf3D7_03_v3	274618	277999	3382	*	PF3D7_0305600
PmUG01_08_v1	2032062	2033476	1415	*	OG6_101036	PmUG01_08051200	Pf3D7_03_v3	233621	235461	1841	*	PF3D7_0305000
PmUG01_08_v1	2035250	2035771	522	*	OG6_194543	PmUG01_08051300	Pf3D7_03_v3	231447	232745	1299	*	PF3D7_0304900
PmUG01_08_v1	2053106	2053630	525	*	OG6_100788	PmUG01_08051800	Pf3D7_03_v3	217059	218992	1934	*	PF3D7_0304400
PmUG01_08_v1	2054664	2058614	3951	*	OG6_532932	PmUG01_08051900	Pf3D7_03_v3	211970	217021	5052	*	PF3D7_0304300
PmUG01_08_v1	2062824	2064413	1590	*	OG6_100993	PmUG01_08052000	Pf3D7_03_v3	206611	208959	2349	*	PF3D7_0304200
PmUG01_08_v1	2086503	2087969	1467	*	OG6_101891	PmUG01_08052500	Pf3D7_03_v3	191168	193072	1905	*	PF3D7_0303700
PmUG01_08_v1	2088707	2089243	537	*	OG6_126892	PmUG01_08052600	Pf3D7_03_v3	189682	190816	1135	*	PF3D7_0303600
PmUG01_08_v1	2104565	2105127	563	*	OG6_101231	PmUG01_08052900	Pf3D7_03_v3	174382	176798	2417	*	PF3D7_0303300
PmUG01_08_v1	2114179	2118130	3952	*	OG6_103124	PmUG01_08053100	Pf3D7_03_v3	161748	168348	6601	*	PF3D7_0303100
PmUG01_08_v1	2119946	2122264	2319	*	OG6_101440	PmUG01_08053200	Pf3D7_03_v3	159315	161740	2426	*	PF3D7_0303000
PmUG01_08_v1	2168113	2169231	1119	*	OG6_133214	PmUG01_08054000	Pf3D7_03_v3	105433	107500	2068	*	PF3D7_0301900
PmUG01_08_v1	2174156	2175145	990	*	OG6_532592	PmUG01_08054100	Pf3D7_03_v3	95216	99115	3900	*	PF3D7_0301700
PmUG01_09_v1	190007	194008	4002	*	OG6_108643	PmUG01_09013100	Pf3D7_11_v3	145836	151037	5202	*	PF3D7_1103400
PmUG01_09_v1	201229	202704	1476	*	OG6_171465	PmUG01_09013300	Pf3D7_11_v3	156062	158420	2359	*	PF3D7_1103600
PmUG01_09_v1	220459	220644	186	*	OG6_206998	PmUG01_09013600	Pf3D7_11_v3	175047	175501	455	*	PF3D7_1103900
PmUG01_09_v1	220738	222957	2220	*	OG6_101233	PmUG01_09013700	Pf3D7_11_v3	175085	178257	3173	*	PF3D7_1104000
PmUG01_09_v1	273005	273316	312	*	OG6_100120	PmUG01_09014700	Pf3D7_11_v3	219926	223878	3953	*	PF3D7_1105000
PmUG01_09_v1	290229	292514	2286	*	OG6_532732	PmUG01_09015200	Pf3D7_11_v3	240616	245317	4702	*	PF3D7_1105600
PmUG01_09_v1	305482	305880	399	*	OG6_533251	PmUG01_09015500	Pf3D7_11_v3	254523	254921	399	*	PF3D7_1105900
PmUG01_09_v1	307366	308793	1428	*	OG6_101792	PmUG01_09015600	Pf3D7_11_v3	255011	257735	2725	*	PF3D7_1106000
PmUG01_09_v1	321382	321765	384	*	OG6_532475	PmUG01_09016000	Pf3D7_11_v3	267237	268354	1118	*	PF3D7_1106400
PmUG01_09_v1	435935	436429	495	*	OG6_101644	PmUG01_09017800	Pf3D7_11_v3	360881	362238	1358	*	PF3D7_1108200
PmUG01_09_v1	437226	437959	734	*	OG6_100957	PmUG01_09017900	Pf3D7_11_v3	362243	363831	1589	*	PF3D7_1108300
PmUG01_09_v1	441074	442081	1008	*	OG6_100821	PmUG01_09018000	Pf3D7_11_v3	363945	366461	2517	*	PF3D7_1108400
PmUG01_09_v1	447303	448322	1020	*	OG6_105526	PmUG01_09018200	Pf3D7_11_v3	369068	371707	2640	*	PF3D7_1108600
PmUG01_09_v1	458405	459649	1245	*	OG6_102484	PmUG01_09018500	Pf3D7_11_v3	378740	380796	2057	*	PF3D7_1108900
PmUG01_09_v1	479482	480273	792	*	OG6_101322	PmUG01_09019400	Pf3D7_11_v3	396205	398339	2135	*	PF3D7_1109900
PmUG01_09_v1	480943	481709	767	*	OG6_533314	PmUG01_09019500	Pf3D7_11_v3	398442	399490	1049	*	PF3D7_1110000
PmUG01_09_v1	522271	523941	1671	*	OG6_103502	PmUG01_09020400	Pf3D7_11_v3	431833	434308	2476	*	PF3D7_1110900
PmUG01_09_v1	527838	528887	1050	*	OG6_102480	PmUG01_09020600	Pf3D7_11_v3	436628	438959	2332	*	PF3D7_1111100
PmUG01_09_v1	535060	535953	894	*	OG6_102735	PmUG01_09020800	Pf3D7_11_v3	442112	444385	2274	*	PF3D7_1111300
PmUG01_09_v1	538269	538841	573	*	OG6_533050	PmUG01_09020900	Pf3D7_11_v3	444782	445807	1026	*	PF3D7_1111400
PmUG01_09_v1	551738	553211	1474	*	OG6_119527	PmUG01_09021300	Pf3D7_11_v3	455313	457030	1718	*	PF3D7_1111800
PmUG01_09_v1	554045	555710	1666	*	OG6_104335	PmUG01_09021400	Pf3D7_11_v3	457356	459438	2083	*	PF3D7_1111900
PmUG01_09_v1	567453	568520	1068	*	OG6_103250	PmUG01_09021700	Pf3D7_11_v3	470541	471608	1068	*	PF3D7_1112200
PmUG01_09_v1	575534	576418	885	*	OG6_105549	PmUG01_09022000	Pf3D7_11_v3	476989	478637	1649	*	PF3D7_1112500
PmUG01_09_v1	611114	611776	663	*	OG6_101823	PmUG01_09022500	Pf3D7_11_v3	510703	516323	5621	*	PF3D7_1113100
PmUG01_09_v1	616123	616718	596	*	OG6_533631	PmUG01_09022600	Pf3D7_11_v3	516403	518420	2018	*	PF3D7_1113200
PmUG01_09_v1	618556	619590	1035	*	OG6_101710	PmUG01_09022700	Pf3D7_11_v3	518688	520690	2003	*	PF3D7_1113300
PmUG01_09_v1	624245	626509	2265	*	OG6_101542	PmUG01_09022900	Pf3D7_11_v3	523510	526869	3360	*	PF3D7_1113500
PmUG01_09_v1	630242	631339	1098	*	OG6_102622	PmUG01_09023100	Pf3D7_11_v3	529103	530687	1585	*	PF3D7_1113700
PmUG01_09_v1	637564	639120	1557	*	OG6_111091	PmUG01_09023300	Pf3D7_11_v3	534973	536499	1527	*	PF3D7_1113900
PmUG01_09_v1	653293	655218	1926	*	OG6_156395	PmUG01_09023700	Pf3D7_11_v3	547383	549296	1914	*	PF3D7_1114400
PmUG01_09_v1	708269	709358	1090	*	OG6_100844	PmUG01_09025000	Pf3D7_11_v3	589237	591038	1802	*	PF3D7_1115600
PmUG01_09_v1	736167	737426	1260	*	OG6_132560	PmUG01_09025700	Pf3D7_11_v3	619245	622345	3101	*	PF3D7_1116400
PmUG01_09_v1	775596	776885	1290	*	OG6_102753	PmUG01_09026400	Pf3D7_11_v3	652399	654424	2026	*	PF3D7_1117100
PmUG01_09_v1	785945	786331	387	*	OG6_215354	PmUG01_09026600	Pf3D7_11_v3	661949	662633	685	*	PF3D7_1117300
PmUG01_09_v1	791470	793086	1617	*	OG6_101423	PmUG01_09026800	Pf3D7_11_v3	666027	667977	1951	*	PF3D7_1117500
PmUG01_09_v1	803334	806009	2676	*	OG6_101011	PmUG01_09027100	Pf3D7_11_v3	673771	677584	3814	*	PF3D7_1117800
PmUG01_09_v1	833085	833999	915	*	OG6_119263	PmUG01_09027700	Pf3D7_11_v3	699508	702063	2556	*	PF3D7_1118400
PmUG01_09_v1	841193	842839	1647	*	OG6_100632	PmUG01_09027900	Pf3D7_11_v3	704987	707585	2599	*	PF3D7_1118600
PmUG01_09_v1	858273	859358	1086	*	OG6_104190	PmUG01_09028300	Pf3D7_11_v3	718042	720478	2437	*	PF3D7_1119000
PmUG01_09_v1	866694	867626	933	*	OG6_101418	PmUG01_09028600	Pf3D7_11_v3	724087	725951	1865	*	PF3D7_1119300
PmUG01_09_v1	878555	880311	1757	*	OG6_105379	PmUG01_09028800	Pf3D7_11_v3	736057	737776	1720	*	PF3D7_1119500
PmUG01_09_v1	944123	944371	249	*	OG6_215355	PmUG01_09030000	Pf3D7_11_v3	789560	790262	703	*	PF3D7_1120800
PmUG01_09_v1	944436	944804	369	*	OG6_103734	PmUG01_09030100	Pf3D7_11_v3	790267	791082	816	*	PF3D7_1120900
PmUG01_09_v1	969956	971578	1623	*	OG6_532547	PmUG01_09030700	Pf3D7_11_v3	812583	814130	1548	*	PF3D7_1121500
PmUG01_09_v1	995813	997396	1584	*	OG6_119330	PmUG01_09031100	Pf3D7_11_v3	835823	837872	2050	*	PF3D7_1121900
PmUG01_09_v1	998173	999931	1759	*	OG6_139496	PmUG01_09031200	Pf3D7_11_v3	837912	840125	2214	*	PF3D7_1122000
PmUG01_09_v1	1007511	1008614	1104	*	OG6_533460	PmUG01_09031500	Pf3D7_11_v3	846929	848014	1086	*	PF3D7_1122300
PmUG01_09_v1	1030640	1031302	663	*	OG6_532701	PmUG01_09031900	Pf3D7_11_v3	868275	869789	1515	*	PF3D7_1122700
PmUG01_09_v1	1083802	1085772	1971	*	OG6_533344	PmUG01_09032500	Pf3D7_11_v3	921384	924526	3143	*	PF3D7_1123300
PmUG01_09_v1	1104226	1107822	3597	*	OG6_102083	PmUG01_09033000	Pf3D7_11_v3	940025	944624	4600	*	PF3D7_1123800
PmUG01_09_v1	1135104	1136080	977	*	OG6_102846	PmUG01_09033600	Pf3D7_11_v3	964315	965485	1171	*	PF3D7_1124400
PmUG01_09_v1	1138420	1140087	1668	*	OG6_100754	PmUG01_09033700	Pf3D7_11_v3	966719	969467	2749	*	PF3D7_1124500
PmUG01_09_v1	1171278	1172762	1485	*	OG6_139445	PmUG01_09034400	Pf3D7_11_v3	986112	988218	2107	*	PF3D7_1125100
PmUG01_09_v1	1187940	1188317	378	*	OG6_102452	PmUG01_09034800	Pf3D7_11_v3	1000521	1001954	1434	*	PF3D7_1125500
PmUG01_09_v1	1201806	1202087	282	*	OG6_150948	PmUG01_09035200	Pf3D7_11_v3	1012393	1014252	1860	*	PF3D7_1125900
PmUG01_09_v1	1203051	1205738	2688	*	OG6_100294	PmUG01_09035300	Pf3D7_11_v3	1013901	1017911	4011	*	PF3D7_1126000
PmUG01_09_v1	1213433	1214108	676	*	OG6_100333	PmUG01_09035500	Pf3D7_11_v3	1023770	1025989	2220	*	PF3D7_1126200
PmUG01_09_v1	1268072	1268980	909	*	OG6_100919	PmUG01_09036500	Pf3D7_11_v3	1063077	1064882	1806	*	PF3D7_1127300
PmUG01_09_v1	1317198	1317614	417	*	OG6_102239	PmUG01_09037500	Pf3D7_11_v3	1096720	1097745	1026	*	PF3D7_1128200
PmUG01_09_v1	1341222	1342619	1398	*	OG6_101767	PmUG01_09038000	Pf3D7_11_v3	1112700	1115761	3062	*	PF3D7_1128700
PmUG01_09_v1	1356308	1357555	1248	*	OG6_533690	PmUG01_09038300	Pf3D7_11_v3	1124682	1128048	3367	*	PF3D7_1129100
PmUG01_09_v1	1385706	1386581	876	*	OG6_532535	PmUG01_09038900	Pf3D7_11_v3	1151788	1154689	2902	*	PF3D7_1129800
PmUG01_09_v1	1390972	1392768	1797	*	OG6_166402	PmUG01_09039000	Pf3D7_11_v3	1155616	1158343	2728	*	PF3D7_1129900
PmUG01_09_v1	1394107	1396530	2424	*	OG6_102413	PmUG01_09039100	Pf3D7_11_v3	1158440	1162440	4001	*	PF3D7_1130000
PmUG01_09_v1	1398639	1398902	264	*	OG6_101624	PmUG01_09039200	Pf3D7_11_v3	1162731	1164039	1309	*	PF3D7_1130100
PmUG01_09_v1	1401160	1402110	951	*	OG6_100781	PmUG01_09039300	Pf3D7_11_v3	1163768	1167334	3567	*	PF3D7_1130200
PmUG01_09_v1	1406601	1407923	1323	*	OG6_101915	PmUG01_09039600	Pf3D7_11_v3	1168333	1171161	2829	*	PF3D7_1130400
PmUG01_09_v1	1409807	1414246	4440	*	OG6_532707	PmUG01_09039700	Pf3D7_11_v3	1171260	1176260	5001	*	PF3D7_1130500
PmUG01_09_v1	1452802	1453593	792	*	OG6_532420	PmUG01_09040700	Pf3D7_11_v3	1210686	1211456	771	*	PF3D7_1131500
PmUG01_09_v1	1497665	1499579	1915	*	OG6_101890	PmUG01_09041400	Pf3D7_11_v3	1248292	1251089	2798	*	PF3D7_1132200
PmUG01_09_v1	1523856	1524629	774	*	OG6_100415	PmUG01_09042000	Pf3D7_11_v3	1270935	1273096	2162	*	PF3D7_1132800
PmUG01_09_v1	1526750	1527346	597	*	OG6_100619	PmUG01_09042100	Pf3D7_11_v3	1273208	1275484	2277	*	PF3D7_1132900
PmUG01_09_v1	1528747	1528836	90	*	OG6_533278	PmUG01_09042200	Pf3D7_11_v3	1275535	1276542	1008	*	PF3D7_1133000
PmUG01_09_v1	1544382	1545482	1101	*	OG6_129492	PmUG01_09042500	Pf3D7_11_v3	1289824	1292127	2304	*	PF3D7_1133300
PmUG01_09_v1	1549130	1550818	1689	*	OG6_130922	PmUG01_09042600	Pf3D7_11_v3	1292966	1296696	3731	*	PF3D7_1133400
PmUG01_09_v1	1552715	1554227	1513	*	OG6_156404	PmUG01_09042700	Pf3D7_11_v3	1296801	1298199	1399	*	PF3D7_1133500
PmUG01_09_v1	1580063	1581361	1299	*	OG6_100473	PmUG01_09043300	Pf3D7_11_v3	1322407	1325617	3211	*	PF3D7_1134100
PmUG01_09_v1	1652106	1653335	1230	*	OG6_532489	PmUG01_09044500	Pf3D7_11_v3	1380567	1382594	2028	*	PF3D7_1135300
PmUG01_09_v1	1672677	1673180	504	*	OG6_532541	PmUG01_09045100	Pf3D7_11_v3	1397248	1398391	1144	*	PF3D7_1135800
PmUG01_09_v1	1703076	1706783	3708	*	OG6_102097	PmUG01_09045600	Pf3D7_11_v3	1421786	1426832	5047	*	PF3D7_1136300
PmUG01_09_v1	1707749	1710267	2519	*	OG6_533175	PmUG01_09045700	Pf3D7_11_v3	1426876	1431677	4802	*	PF3D7_1136400
PmUG01_09_v1	1744746	1745639	894	*	OG6_142584	PmUG01_09046400	Pf3D7_11_v3	1461487	1463111	1625	*	PF3D7_1137100
PmUG01_09_v1	1761818	1763089	1272	*	OG6_122900	PmUG01_09046800	Pf3D7_11_v3	1470103	1472480	2378	*	PF3D7_1137400
PmUG01_09_v1	1764644	1765333	690	*	OG6_102116	PmUG01_09046900	Pf3D7_11_v3	1472839	1474438	1600	*	PF3D7_1137500
PmUG01_09_v1	1768759	1770948	2190	*	OG6_175142	PmUG01_09047100	Pf3D7_11_v3	1477643	1479850	2208	*	PF3D7_1137700
PmUG01_09_v1	1771595	1772463	869	*	OG6_533353	PmUG01_09047200	Pf3D7_11_v3	1480900	1481526	627	*	PF3D7_1137800
PmUG01_09_v1	1774323	1776881	2559	*	OG6_532584	PmUG01_09047300	Pf3D7_11_v3	1483375	1485858	2484	*	PF3D7_1137900
PmUG01_09_v1	1789007	1789384	378	*	OG6_102802	PmUG01_09047500	Pf3D7_11_v3	1496635	1498092	1458	*	PF3D7_1138100
PmUG01_09_v1	1790248	1791018	771	*	OG6_149555	PmUG01_09047600	Pf3D7_11_v3	1498115	1499068	954	*	PF3D7_1138200
PmUG01_09_v1	1791915	1792820	906	*	OG6r20_102089	PmUG01_09047750	Pf3D7_11_v3	1499574	1500253	680	*	PF3D7_1138350
PmUG01_09_v1	1910973	1912127	1155	*	OG6_532862	PmUG01_09049400	Pf3D7_11_v3	1604250	1607491	3242	*	PF3D7_1140300
PmUG01_09_v1	1998485	1999192	708	*	OG6_100818	PmUG01_09050700	Pf3D7_11_v3	1668302	1669090	789	*	PF3D7_1141600
PmUG01_09_v1	2049459	2051468	2010	*	OG6_105985	PmUG01_09051800	Pf3D7_11_v3	1709869	1712608	2740	*	PF3D7_1142700
PmUG01_09_v1	2052845	2053669	825	*	OG6_139448	PmUG01_09051900	Pf3D7_11_v3	1713070	1714304	1235	*	PF3D7_1142800
PmUG01_09_v1	2057383	2059737	2355	*	OG6_532690	PmUG01_09052000	Pf3D7_11_v3	1714779	1717145	2367	*	PF3D7_1142900
PmUG01_09_v1	2061166	2062221	1056	*	OG6_101420	PmUG01_09052100	Pf3D7_11_v3	1717415	1718905	1491	*	PF3D7_1143000
PmUG01_09_v1	2080807	2081808	1002	*	OG6_102180	PmUG01_09052400	Pf3D7_11_v3	1731176	1734347	3172	*	PF3D7_1143300
PmUG01_09_v1	2105738	2106375	638	*	OG6_101819	PmUG01_09053100	Pf3D7_11_v3	1754466	1756072	1607	*	PF3D7_1144000
PmUG01_09_v1	2123237	2124325	1089	*	OG6_102966	PmUG01_09053600	Pf3D7_11_v3	1767459	1769954	2496	*	PF3D7_1144500
PmUG01_09_v1	2126712	2127692	981	*	OG6_142921	PmUG01_09053700	Pf3D7_11_v3	1770414	1772184	1771	*	PF3D7_1144600
PmUG01_09_v1	2142773	2145934	3162	*	OG6_101348	PmUG01_09054100	Pf3D7_11_v3	1782875	1787222	4348	*	PF3D7_1145100
PmUG01_09_v1	2188820	2190802	1983	*	OG6_101916	PmUG01_09055000	Pf3D7_11_v3	1820807	1823494	2688	*	PF3D7_1146000
PmUG01_09_v1	2200280	2201209	930	*	OG6_105510	PmUG01_09055400	Pf3D7_11_v3	1830464	1831417	954	*	PF3D7_1146500
PmUG01_09_v1	2263855	2266839	2985	*	OG6_101706	PmUG01_09056400	Pf3D7_11_v3	1889494	1892695	3202	*	PF3D7_1147500
PmUG01_09_v1	2267543	2269765	2223	*	OG6_532601	PmUG01_09056500	Pf3D7_11_v3	1893348	1896529	3182	*	PF3D7_1147600
PmUG01_09_v1	2271140	2271791	652	*	OG6_101225	PmUG01_09056600	Pf3D7_11_v3	1896443	1898242	1800	*	PF3D7_1147700
PmUG01_09_v1	2280957	2281613	657	*	OG6_111522	PmUG01_09056800	Pf3D7_11_v3	1906472	1908483	2012	*	PF3D7_1147900
PmUG01_10_v1	175888	177313	1426	*	OG6_532594	PmUG01_10013200	Pf3D7_05_v3	1281104	1282484	1381	*	PF3D7_0531300
PmUG01_10_v1	209051	210595	1545	*	OG6_102806	PmUG01_10014000	Pf3D7_05_v3	1248232	1250252	2021	*	PF3D7_0530600
PmUG01_10_v1	249482	252403	2922	*	OG6_121753	PmUG01_10014900	Pf3D7_05_v3	1208695	1212893	4199	*	PF3D7_0529700
PmUG01_10_v1	266579	267873	1295	*	OG6_111666	PmUG01_10015300	Pf3D7_05_v3	1195884	1197645	1762	*	PF3D7_0529300
PmUG01_10_v1	274477	276621	2145	*	OG6_103304	PmUG01_10015500	Pf3D7_05_v3	1186294	1190130	3837	*	PF3D7_0529000
PmUG01_10_v1	285779	286387	609	*	OG6_102285	PmUG01_10015800	Pf3D7_05_v3	1178062	1179980	1919	*	PF3D7_0528700
PmUG01_10_v1	287671	287973	303	*	OG6_533111	PmUG01_10015900	Pf3D7_05_v3	1176626	1177319	694	*	PF3D7_0528600
PmUG01_10_v1	303232	305094	1863	*	OG6_102060	PmUG01_10016300	Pf3D7_05_v3	1162969	1165509	2541	*	PF3D7_0528200
PmUG01_10_v1	313670	314044	375	*	OG6_102572	PmUG01_10016500	Pf3D7_05_v3	1156067	1156986	920	*	PF3D7_0528000
PmUG01_10_v1	332615	333151	537	*	OG6_532834	PmUG01_10017100	Pf3D7_05_v3	1138602	1141621	3020	*	PF3D7_0527400
PmUG01_10_v1	373120	374220	1101	*	OG6_171452	PmUG01_10018100	Pf3D7_05_v3	1087761	1089508	1748	*	PF3D7_0526400
PmUG01_10_v1	383564	384709	1146	*	OG6_532533	PmUG01_10018400	Pf3D7_05_v3	1079225	1081313	2089	*	PF3D7_0526100
PmUG01_10_v1	385977	387977	2001	*	OG6_532791	PmUG01_10018500	Pf3D7_05_v3	1075782	1079027	3246	*	PF3D7_0526000
PmUG01_10_v1	392079	392978	900	*	OG6_532411	PmUG01_10018700	Pf3D7_05_v3	1071094	1072988	1895	*	PF3D7_0525800
PmUG01_10_v1	406526	407914	1389	*	OG6_101476	PmUG01_10019100	Pf3D7_05_v3	1057597	1059130	1534	*	PF3D7_0525400
PmUG01_10_v1	456912	457325	414	*	OG6_145313	PmUG01_10019900	Pf3D7_05_v3	1018901	1020362	1462	*	PF3D7_0524700
PmUG01_10_v1	460588	460962	375	*	OG6_532524	PmUG01_10020100	Pf3D7_05_v3	1015608	1017341	1734	*	PF3D7_0524500
PmUG01_10_v1	463434	464531	1098	*	OG6_102018	PmUG01_10020200	Pf3D7_05_v3	1013254	1015395	2142	*	PF3D7_0524400
PmUG01_10_v1	490695	492458	1764	*	OG6_100775	PmUG01_10020800	Pf3D7_05_v3	987076	992081	5006	*	PF3D7_0523800
PmUG01_10_v1	515770	519044	3275	*	OG6_532612	PmUG01_10021400	Pf3D7_05_v3	965466	970150	4685	*	PF3D7_0523200
PmUG01_10_v1	520933	522748	1816	*	OG6_102381	PmUG01_10021500	Pf3D7_05_v3	962443	965404	2962	*	PF3D7_0523100
PmUG01_10_v1	543210	543988	779	*	OG6_102341	PmUG01_10021800	Pf3D7_05_v3	943731	945784	2054	*	PF3D7_0522800
PmUG01_10_v1	546750	548228	1479	*	OG6_106074	PmUG01_10022000	Pf3D7_05_v3	939097	942014	2918	*	PF3D7_0522600
PmUG01_10_v1	587819	588710	892	*	OG6_146130	PmUG01_10022400	Pf3D7_05_v3	900568	902520	1953	*	PF3D7_0522200
PmUG01_10_v1	590437	592545	2109	*	OG6_532759	PmUG01_10022500	Pf3D7_05_v3	897008	900527	3520	*	PF3D7_0522100
PmUG01_10_v1	593284	594392	1109	*	OG6_533633	PmUG01_10022600	Pf3D7_05_v3	895431	897323	1893	*	PF3D7_0522000
PmUG01_10_v1	607394	609913	2520	*	OG6_105046	PmUG01_10022900	Pf3D7_05_v3	882262	885355	3094	*	PF3D7_0521700
PmUG01_10_v1	612218	612496	279	*	OG6_533325	PmUG01_10023000	Pf3D7_05_v3	879807	881622	1816	*	PF3D7_0521600
PmUG01_10_v1	615481	617046	1566	*	OG6_155426	PmUG01_10023200	Pf3D7_05_v3	875800	877760	1961	*	PF3D7_0521400
PmUG01_10_v1	624143	625204	1062	*	OG6_160727	PmUG01_10023400	Pf3D7_05_v3	868694	869943	1250	*	PF3D7_0521200
PmUG01_10_v1	637189	638622	1434	*	OG6_100715	PmUG01_10023700	Pf3D7_05_v3	856500	859367	2868	*	PF3D7_0520900
PmUG01_10_v1	652078	653155	1078	*	OG6_104771	PmUG01_10024000	Pf3D7_05_v3	842960	845134	2175	*	PF3D7_0520600
PmUG01_10_v1	654312	655307	996	*	OG6_102750	PmUG01_10024100	Pf3D7_05_v3	841321	842672	1352	*	PF3D7_0520500
PmUG01_10_v1	658711	659687	977	*	OG6_103409	PmUG01_10024300	Pf3D7_05_v3	837998	839532	1535	*	PF3D7_0520300
PmUG01_10_v1	712278	712867	590	*	OG6_100698	PmUG01_10025200	Pf3D7_05_v3	797479	799233	1755	*	PF3D7_0519400
PmUG01_10_v1	714073	715815	1743	*	OG6_101203	PmUG01_10025300	Pf3D7_05_v3	795081	797815	2735	*	PF3D7_0519300
PmUG01_10_v1	722127	722501	375	*	OG6_142574	PmUG01_10025500	Pf3D7_05_v3	790072	791204	1133	*	PF3D7_0519100
PmUG01_10_v1	723972	724865	894	*	OG6_142634	PmUG01_10025600	Pf3D7_05_v3	788099	790045	1947	*	PF3D7_0519000
PmUG01_10_v1	764002	764427	426	*	OG6_152008	PmUG01_10026400	Pf3D7_05_v3	757797	759247	1451	*	PF3D7_0518200
PmUG01_10_v1	790860	793010	2151	*	OG6_101924	PmUG01_10027000	Pf3D7_05_v3	742798	745633	2836	*	PF3D7_0517700
PmUG01_10_v1	800395	802731	2337	*	OG6_109569	PmUG01_10027200	Pf3D7_05_v3	735386	738469	3084	*	PF3D7_0517500
PmUG01_10_v1	820384	821781	1398	*	OG6_532340	PmUG01_10027600	Pf3D7_05_v3	717799	719939	2141	*	PF3D7_0517100
PmUG01_10_v1	860434	861525	1092	*	OG6_102481	PmUG01_10028300	Pf3D7_05_v3	680968	682644	1677	*	PF3D7_0516400
PmUG01_10_v1	882454	882708	255	*	OG6_103994	PmUG01_10028800	Pf3D7_05_v3	657947	659643	1697	*	PF3D7_0515800
PmUG01_10_v1	886845	888227	1383	*	OG6_132446	PmUG01_10028900	Pf3D7_05_v3	653317	656149	2833	*	PF3D7_0515700
PmUG01_10_v1	1000156	1000890	735	*	OG6_107525	PmUG01_10031300	Pf3D7_05_v3	568594	570527	1934	*	PF3D7_0513300
PmUG01_10_v1	1015113	1015928	816	*	OG6_120267	PmUG01_10031600	Pf3D7_05_v3	555264	556651	1388	*	PF3D7_0513000
PmUG01_10_v1	1017374	1018264	891	*	OG6_106238	PmUG01_10031700	Pf3D7_05_v3	553939	554787	849	*	PF3D7_0512900
PmUG01_10_v1	1046285	1047067	783	*	OG6_103797	PmUG01_10032400	Pf3D7_05_v3	532825	534881	2057	*	PF3D7_0512300
PmUG01_10_v1	1136145	1137854	1710	*	OG6_101425	PmUG01_10033700	Pf3D7_10_v3	943794	946858	3065	*	PF3D7_1022500
PmUG01_10_v1	1183268	1184385	1118	*	OG6_151672	PmUG01_10034600	Pf3D7_10_v3	983518	985785	2268	*	PF3D7_1023300
PmUG01_10_v1	1184412	1186540	2129	*	OG6_104299	PmUG01_10034700	Pf3D7_10_v3	984452	987300	2849	*	PF3D7_1023400
PmUG01_10_v1	1192372	1194609	2238	*	OG6_532691	PmUG01_10035000	Pf3D7_10_v3	991147	993420	2274	*	PF3D7_1023700
PmUG01_10_v1	1228156	1228635	480	*	OG6_133884	PmUG01_10035500	Pf3D7_10_v3	1020895	1022060	1166	*	PF3D7_1024200
PmUG01_10_v1	1229492	1229887	396	*	OG6_139459	PmUG01_10035600	Pf3D7_10_v3	1022202	1023132	931	*	PF3D7_1024300
PmUG01_10_v1	1233965	1234624	660	*	OG6_533166	PmUG01_10035800	Pf3D7_10_v3	1025576	1027071	1496	*	PF3D7_1024500
PmUG01_10_v1	1238845	1240377	1533	*	OG6_134699	PmUG01_10036000	Pf3D7_10_v3	1029659	1031835	2177	*	PF3D7_1024700
PmUG01_10_v1	1250570	1254358	3789	*	OG6_532449	PmUG01_10036200	Pf3D7_10_v3	1039937	1045239	5303	*	PF3D7_1024900
PmUG01_10_v1	1272617	1275391	2775	*	OG6_533568	PmUG01_10036600	Pf3D7_10_v3	1057640	1060718	3079	*	PF3D7_1025300
PmUG01_10_v1	1306043	1306243	201	*	OG6_103593	PmUG01_10036900	Pf3D7_10_v3	1087985	1088417	433	*	PF3D7_1025600
PmUG01_10_v1	1306953	1307534	582	*	OG6_146179	PmUG01_10037000	Pf3D7_10_v3	1088931	1089909	979	*	PF3D7_1025700
PmUG01_10_v1	1326561	1328192	1632	*	OG6_124785	PmUG01_10037500	Pf3D7_10_v3	1103231	1105245	2015	*	PF3D7_1026200
PmUG01_10_v1	1337367	1337579	213	*	OG6_532487	PmUG01_10037800	Pf3D7_10_v3	1112098	1113190	1093	*	PF3D7_1026500
PmUG01_10_v1	1374146	1375732	1587	*	OG6_103043	PmUG01_10038400	Pf3D7_10_v3	1136887	1140020	3134	*	PF3D7_1027200
PmUG01_10_v1	1393191	1394351	1161	*	OG6_100665	PmUG01_10039000	Pf3D7_10_v3	1153081	1155488	2408	*	PF3D7_1027800
PmUG01_10_v1	1408691	1410559	1869	*	OG6_101704	PmUG01_10039300	Pf3D7_10_v3	1163786	1165615	1830	*	PF3D7_1028100
PmUG01_10_v1	1417547	1418683	1137	*	OG6_102220	PmUG01_10039600	Pf3D7_10_v3	1169547	1171684	2138	*	PF3D7_1028400
PmUG01_10_v1	1463041	1464609	1569	*	OG6_122827	PmUG01_10040600	Pf3D7_10_v3	1200735	1203235	2501	*	PF3D7_1029400
PmUG01_10_v1	1467484	1467834	351	*	OG6_532907	PmUG01_10040700	Pf3D7_10_v3	1204346	1204762	417	*	PF3D7_1029500
PmUG01_10_v1	1469838	1470929	1092	*	OG6_103627	PmUG01_10040800	Pf3D7_10_v3	1204815	1207912	3098	*	PF3D7_1029600
PmUG01_10_v1	1477499	1478830	1332	*	OG6_141183	PmUG01_10041000	Pf3D7_10_v3	1211524	1213888	2365	*	PF3D7_1029800
PmUG01_10_v1	1485524	1489990	4467	*	OG6_533647	PmUG01_10041100	Pf3D7_10_v3	1216830	1222661	5832	*	PF3D7_1029900
PmUG01_10_v1	1520964	1522139	1176	*	OG6_101776	PmUG01_10041700	Pf3D7_10_v3	1243547	1245815	2269	*	PF3D7_1030500
PmUG01_10_v1	1526226	1526948	723	*	OG6_111165	PmUG01_10041900	Pf3D7_10_v3	1248115	1249462	1348	*	PF3D7_1030700
PmUG01_10_v1	1528367	1529068	702	*	OG6_139425	PmUG01_10042000	Pf3D7_10_v3	1249480	1250925	1446	*	PF3D7_1030800
PmUG01_10_v1	1538901	1539995	1095	*	OG6_103379	PmUG01_10042400	Pf3D7_10_v3	1256560	1258903	2344	*	PF3D7_1031200
PmUG01_10_v1	1567255	1568278	1024	*	OG6_104011	PmUG01_10042900	Pf3D7_10_v3	1280547	1282279	1733	*	PF3D7_1031700
PmUG01_10_v1	1605168	1606229	1062	*	OG6_142216	PmUG01_10043800	Pf3D7_10_v3	1308244	1310077	1834	*	PF3D7_1032600
PmUG01_10_v1	1620022	1621560	1539	*	OG6_139490	PmUG01_10044200	Pf3D7_10_v3	1321359	1323742	2384	*	PF3D7_1033000
PmUG01_10_v1	1623345	1627706	4362	*	OG6_100277	PmUG01_10044300	Pf3D7_10_v3	1323813	1331955	8143	*	PF3D7_1033100
PmUG01_10_v1	1638578	1639380	803	*	OG6_140584	PmUG01_10044500	Pf3D7_10_v3	1337559	1339195	1637	*	PF3D7_1033300
PmUG01_10_v1	1643094	1645121	2028	*	OG6_102528	PmUG01_10044700	Pf3D7_10_v3	1341631	1344010	2380	*	PF3D7_1033500
PmUG01_10_v1	1664474	1666369	1896	*	OG6_101825	PmUG01_10045200	Pf3D7_10_v3	1359257	1361309	2053	*	PF3D7_1034000
PmUG01_10_v1	1668852	1669481	630	*	OG6_101181	PmUG01_10045400	Pf3D7_10_v3	1363474	1364118	645	*	PF3D7_1034200
PmUG01_10_v1	1674139	1676037	1899	*	OG6_100447	PmUG01_10045600	Pf3D7_10_v3	1366770	1369652	2883	*	PF3D7_1034400
PmUG01_10_v1	1685823	1686761	939	*	OG6_533368	PmUG01_10045800	Pf3D7_10_v3	1376452	1377978	1527	*	PF3D7_1034600
PmUG01_10_v1	1742000	1743245	1246	*	OG6_139513	PmUG01_10047400	Pf3D7_10_v3	1444154	1446062	1909	*	PF3D7_1036600
PmUG01_10_v1	1768550	1770691	2142	*	OG6_133022	PmUG01_10047900	Pf3D7_10_v3	1469672	1472655	2984	*	PF3D7_1037100
PmUG01_10_v1	1777684	1778592	909	*	OG6_100505	PmUG01_10048100	Pf3D7_10_v3	1476917	1480703	3787	*	PF3D7_1037300
PmUG01_10_v1	1787279	1789426	2148	*	OG6_100232	PmUG01_10048300	Pf3D7_10_v3	1487741	1490305	2565	*	PF3D7_1037500
PmUG01_10_v1	1796125	1796872	748	*	OG6_103598	PmUG01_10048500	Pf3D7_10_v3	1495330	1496999	1670	*	PF3D7_1037700
PmUG01_10_v1	1803619	1805146	1528	*	OG6_533134	PmUG01_10048700	Pf3D7_10_v3	1502362	1504802	2441	*	PF3D7_1037900
PmUG01_10_v1	1806138	1807293	1156	*	OG6_135490	PmUG01_10048800	Pf3D7_10_v3	1504966	1507544	2579	*	PF3D7_1038000
PmUG01_10_v1	1807809	1810565	2757	*	OG6_533666	PmUG01_10048900	Pf3D7_10_v3	1507084	1510762	3679	*	PF3D7_1038100
PmUG01_10_v1	1811427	1811925	499	*	OG6_215352	PmUG01_10049000	Pf3D7_10_v3	1511160	1512081	922	*	PF3D7_1038200
PmUG01_11_v1	417858	419236	1379	*	OG6_102567	PmUG01_11016500	Pf3D7_13_v3	2777488	2779407	1920	*	PF3D7_1369700
PmUG01_11_v1	424445	428022	3578	*	OG6_532920	PmUG01_11016700	Pf3D7_13_v3	2769414	2773904	4491	*	PF3D7_1369500
PmUG01_11_v1	475401	475679	279	*	OG6_103037	PmUG01_11017600	Pf3D7_13_v3	2725142	2726519	1378	*	PF3D7_1368600
PmUG01_11_v1	476464	478986	2523	*	OG6_532965	PmUG01_11017700	Pf3D7_13_v3	2722470	2725470	3001	*	PF3D7_1368500
PmUG01_11_v1	494897	495628	732	*	OG6_146111	PmUG01_11018200	Pf3D7_13_v3	2708492	2709566	1075	*	PF3D7_1368000
PmUG01_11_v1	503825	507373	3549	*	OG6_100414	PmUG01_11018500	Pf3D7_13_v3	2695379	2700285	4907	*	PF3D7_1367700
PmUG01_11_v1	511224	512606	1383	*	OG6_100179	PmUG01_11018700	Pf3D7_13_v3	2691361	2693825	2465	*	PF3D7_1367500
PmUG01_11_v1	548257	549999	1743	*	OG6_100631	PmUG01_11019600	Pf3D7_13_v3	2662173	2665818	3646	*	PF3D7_1366600
PmUG01_11_v1	552052	552489	438	*	OG6_100304	PmUG01_11019700	Pf3D7_13_v3	2660521	2662797	2277	*	PF3D7_1366500
PmUG01_11_v1	579102	579545	444	*	OG6_160753	PmUG01_11020000	Pf3D7_13_v3	2637892	2639016	1125	*	PF3D7_1366200
PmUG01_11_v1	581276	581889	614	*	OG6_104424	PmUG01_11020100	Pf3D7_13_v3	2636101	2637601	1501	*	PF3D7_1366100
PmUG01_11_v1	583183	583449	267	*	OG6_532317	PmUG01_11020200	Pf3D7_13_v3	2633993	2636011	2019	*	PF3D7_1366000
PmUG01_11_v1	602391	604061	1671	*	OG6_100543	PmUG01_11020800	Pf3D7_13_v3	2615836	2618677	2842	*	PF3D7_1365400
PmUG01_11_v1	609743	609898	156	*	OG6_215373	PmUG01_11021000	Pf3D7_13_v3	2610995	2612309	1315	*	PF3D7_1365200
PmUG01_11_v1	612524	613504	981	*	OG6_533453	PmUG01_11021200	Pf3D7_13_v3	2608363	2610359	1997	*	PF3D7_1365000
PmUG01_11_v1	621800	624292	2493	*	OG6_101126	PmUG01_11021600	Pf3D7_13_v3	2598355	2601731	3377	*	PF3D7_1364600
PmUG01_11_v1	625507	627141	1635	*	OG6_100420	PmUG01_11021700	Pf3D7_13_v3	2596245	2598309	2065	*	PF3D7_1364500
PmUG01_11_v1	654245	656656	2412	*	OG6_134686	PmUG01_11022100	Pf3D7_13_v3	2563135	2567108	3974	*	PF3D7_1364000
PmUG01_11_v1	667596	669575	1980	*	OG6_132772	PmUG01_11022400	Pf3D7_13_v3	2552035	2555363	3329	*	PF3D7_1363700
PmUG01_11_v1	670582	671259	678	*	OG6_532525	PmUG01_11022500	Pf3D7_13_v3	2551210	2552002	793	*	PF3D7_1363600
PmUG01_11_v1	672766	675405	2640	*	OG6_533570	PmUG01_11022600	Pf3D7_13_v3	2547654	2551108	3455	*	PF3D7_1363500
PmUG01_11_v1	680310	681268	959	*	OG6_151579	PmUG01_11022800	Pf3D7_13_v3	2542180	2543589	1410	*	PF3D7_1363300
PmUG01_11_v1	682110	683613	1504	*	OG6_102580	PmUG01_11022900	Pf3D7_13_v3	2539355	2541896	2542	*	PF3D7_1363200
PmUG01_11_v1	683847	687109	3263	*	OG6_533489	PmUG01_11023000	Pf3D7_13_v3	2535745	2539767	4023	*	PF3D7_1363100
PmUG01_11_v1	687843	691211	3369	*	OG6_533026	PmUG01_11023100	Pf3D7_13_v3	2532007	2535722	3716	*	PF3D7_1363000
PmUG01_11_v1	691972	696957	4986	*	OG6_533231	PmUG01_11023200	Pf3D7_13_v3	2526360	2531483	5124	*	PF3D7_1362900
PmUG01_11_v1	728602	729177	576	*	OG6_104181	PmUG01_11023800	Pf3D7_13_v3	2492607	2494181	1575	*	PF3D7_1362300
PmUG01_11_v1	731222	732646	1425	*	OG6_101635	PmUG01_11023900	Pf3D7_13_v3	2489913	2492561	2649	*	PF3D7_1362200
PmUG01_11_v1	737790	738389	600	*	OG6_139509	PmUG01_11024100	Pf3D7_13_v3	2486033	2487778	1746	*	PF3D7_1362000
PmUG01_11_v1	742131	742955	825	*	OG6_100882	PmUG01_11024200	Pf3D7_13_v3	2481776	2484101	2326	*	PF3D7_1361900
PmUG01_11_v1	744057	752192	8136	*	OG6_125523	PmUG01_11024300	Pf3D7_13_v3	2473498	2482244	8747	*	PF3D7_1361800
PmUG01_11_v1	753687	755001	1315	*	OG6_139498	PmUG01_11024400	Pf3D7_13_v3	2470306	2472405	2100	*	PF3D7_1361700
PmUG01_11_v1	756566	756979	414	*	OG6_129812	PmUG01_11024500	Pf3D7_13_v3	2469127	2469540	414	*	PF3D7_1361600
PmUG01_11_v1	757979	761016	3038	*	OG6_129725	PmUG01_11024600	Pf3D7_13_v3	2464790	2468539	3750	*	PF3D7_1361500
PmUG01_11_v1	783644	785668	2025	*	OG6_101720	PmUG01_11025100	Pf3D7_13_v3	2444905	2447446	2542	*	PF3D7_1361000
PmUG01_11_v1	793672	797148	3477	*	OG6_101809	PmUG01_11025300	Pf3D7_13_v3	2434692	2439303	4612	*	PF3D7_1360800
PmUG01_11_v1	823872	824852	981	*	OG6_533471	PmUG01_11025600	Pf3D7_13_v3	2411192	2412387	1196	*	PF3D7_1360400
PmUG01_11_v1	825270	826355	1086	*	OG6_532942	PmUG01_11025700	Pf3D7_13_v3	2408666	2410749	2084	*	PF3D7_1360300
PmUG01_11_v1	827328	829047	1720	*	OG6_102473	PmUG01_11025800	Pf3D7_13_v3	2406644	2408604	1961	*	PF3D7_1360200
PmUG01_11_v1	829912	831129	1218	*	OG6_103065	PmUG01_11025900	Pf3D7_13_v3	2404623	2406467	1845	*	PF3D7_1360100
PmUG01_11_v1	832558	833091	534	*	OG6_149565	PmUG01_11026000	Pf3D7_13_v3	2403511	2404044	534	*	PF3D7_1360000
PmUG01_11_v1	842317	843202	886	*	OG6_134724	PmUG01_11026200	Pf3D7_13_v3	2393370	2394355	986	*	PF3D7_1359800
PmUG01_11_v1	876322	878133	1812	*	OG6_100683	PmUG01_11026600	Pf3D7_13_v3	2358469	2362433	3965	*	PF3D7_1359400
PmUG01_11_v1	880837	883899	3063	*	OG6_101226	PmUG01_11026700	Pf3D7_13_v3	2353589	2357798	4210	*	PF3D7_1359300
PmUG01_11_v1	907599	908045	447	*	OG6_100971	PmUG01_11027200	Pf3D7_13_v3	2329517	2331678	2162	*	PF3D7_1358800
PmUG01_11_v1	913460	913909	450	*	OG6_136847	PmUG01_11027300	Pf3D7_13_v3	2325473	2328323	2851	*	PF3D7_1358700
PmUG01_11_v1	923408	924487	1080	*	OG6_533340	PmUG01_11027600	Pf3D7_13_v3	2316496	2318408	1913	*	PF3D7_1358400
PmUG01_11_v1	926395	927414	1020	*	OG6_533468	PmUG01_11027700	Pf3D7_13_v3	2314206	2316111	1906	*	PF3D7_1358300
PmUG01_11_v1	957791	958663	873	*	OG6_146114	PmUG01_11028400	Pf3D7_13_v3	2284813	2286089	1277	*	PF3D7_1357600
PmUG01_11_v1	959628	962330	2703	*	OG6_101361	PmUG01_11028500	Pf3D7_13_v3	2280953	2284450	3498	*	PF3D7_1357500
PmUG01_11_v1	969804	970169	366	*	OG6_149564	PmUG01_11028700	Pf3D7_13_v3	2274713	2275078	366	*	PF3D7_1357300
PmUG01_11_v1	1006008	1007447	1440	*	OG6_124292	PmUG01_11029400	Pf3D7_13_v3	2240792	2243672	2881	*	PF3D7_1356600
PmUG01_11_v1	1008613	1009477	865	*	OG6_122568	PmUG01_11029500	Pf3D7_13_v3	2239261	2240004	744	*	PF3D7_1356500
PmUG01_11_v1	1040643	1041389	747	*	OG6_103168	PmUG01_11030200	Pf3D7_13_v3	2212459	2215136	2678	*	PF3D7_1355800
PmUG01_11_v1	1069852	1071321	1470	*	OG6_101699	PmUG01_11030700	Pf3D7_13_v3	2195099	2197551	2453	*	PF3D7_1355300
PmUG01_11_v1	1078018	1080990	2973	*	OG6_101983	PmUG01_11030900	Pf3D7_13_v3	2186494	2190804	4311	*	PF3D7_1355100
PmUG01_11_v1	1092556	1093922	1367	*	OG6_130041	PmUG01_11031200	Pf3D7_13_v3	2175867	2177361	1495	*	PF3D7_1354600
PmUG01_11_v1	1120117	1121604	1488	*	OG6_101207	PmUG01_11031900	Pf3D7_13_v3	2153175	2155528	2354	*	PF3D7_1353900
PmUG01_11_v1	1125433	1125933	501	*	OG6_132459	PmUG01_11032100	Pf3D7_13_v3	2149723	2150864	1142	*	PF3D7_1353700
PmUG01_11_v1	1132656	1133621	966	*	OG6_103072	PmUG01_11032300	Pf3D7_13_v3	2143723	2145387	1665	*	PF3D7_1353500
PmUG01_11_v1	1178099	1179289	1191	*	OG6_533286	PmUG01_11033200	Pf3D7_06_v3	1271808	1274009	2202	*	PF3D7_0630400
PmUG01_11_v1	1193559	1194866	1308	*	OG6_130603	PmUG01_11033400	Pf3D7_06_v3	1258880	1259939	1060	*	PF3D7_0630200
PmUG01_11_v1	1203545	1204891	1347	*	OG6_100867	PmUG01_11033700	Pf3D7_06_v3	1248188	1251651	3464	*	PF3D7_0629900
PmUG01_11_v1	1255059	1256198	1140	*	OG6_105220	PmUG01_11034400	Pf3D7_06_v3	1198354	1202056	3703	*	PF3D7_0629200
PmUG01_11_v1	1258211	1260235	2025	*	OG6_102036	PmUG01_11034500	Pf3D7_06_v3	1195429	1198332	2904	*	PF3D7_0629100
PmUG01_11_v1	1261585	1262457	873	*	OG6_129014	PmUG01_11034600	Pf3D7_06_v3	1194304	1195217	914	*	PF3D7_0629000
PmUG01_11_v1	1268123	1270204	2082	*	OG6_101213	PmUG01_11034800	Pf3D7_06_v3	1184868	1189014	4147	*	PF3D7_0628800
PmUG01_11_v1	1276223	1277125	903	*	OG6_532959	PmUG01_11035100	Pf3D7_06_v3	1178630	1180100	1471	*	PF3D7_0628500
PmUG01_11_v1	1282305	1285006	2702	*	OG6_100740	PmUG01_11035300	Pf3D7_06_v3	1169270	1174371	5102	*	PF3D7_0628300
PmUG01_11_v1	1330351	1330869	519	*	OG6_101657	PmUG01_11035600	Pf3D7_06_v3	1121527	1122523	997	*	PF3D7_0628000
PmUG01_11_v1	1349108	1350364	1257	*	OG6_533763	PmUG01_11036000	Pf3D7_06_v3	1103388	1105825	2438	*	PF3D7_0627600
PmUG01_11_v1	1374304	1374645	342	*	OG6_105653	PmUG01_11036600	Pf3D7_06_v3	1084110	1087609	3500	*	PF3D7_0627000
PmUG01_11_v1	1375157	1376215	1059	*	OG6_103062	PmUG01_11036700	Pf3D7_06_v3	1082531	1084389	1859	*	PF3D7_0626900
PmUG01_11_v1	1384508	1385617	1110	*	OG6_102232	PmUG01_11036900	Pf3D7_06_v3	1074341	1076871	2531	*	PF3D7_0626700
PmUG01_11_v1	1386661	1387095	435	*	OG6_532501	PmUG01_11037000	Pf3D7_06_v3	1073363	1074436	1074	*	PF3D7_0626600
PmUG01_11_v1	1402277	1403479	1203	*	OG6_533496	PmUG01_11037400	Pf3D7_06_v3	1058496	1060180	1685	*	PF3D7_0626200
PmUG01_11_v1	1419947	1420399	453	*	OG6_139421	PmUG01_11037900	Pf3D7_06_v3	1042132	1043395	1264	*	PF3D7_0625700
PmUG01_11_v1	1421270	1423333	2064	*	OG6_100691	PmUG01_11038000	Pf3D7_06_v3	1037558	1042004	4447	*	PF3D7_0625600
PmUG01_11_v1	1426626	1427642	1017	*	OG6_533225	PmUG01_11038100	Pf3D7_06_v3	1034313	1037552	3240	*	PF3D7_0625500
PmUG01_11_v1	1429300	1430544	1245	*	OG6_532824	PmUG01_11038200	Pf3D7_06_v3	1031969	1034471	2503	*	PF3D7_0625400
PmUG01_11_v1	1439101	1440294	1194	*	OG6_164014	PmUG01_11038500	Pf3D7_06_v3	1023015	1024214	1200	*	PF3D7_0625100
PmUG01_11_v1	1477204	1477473	270	*	OG6_103498	PmUG01_11039100	Pf3D7_06_v3	993658	996430	2773	*	PF3D7_0624500
PmUG01_11_v1	1479489	1481222	1734	*	OG6_533563	PmUG01_11039200	Pf3D7_06_v3	989930	992253	2324	*	PF3D7_0624400
PmUG01_11_v1	1488207	1489287	1081	*	OG6_139511	PmUG01_11039500	Pf3D7_06_v3	983297	985562	2266	*	PF3D7_0624100
PmUG01_11_v1	1491418	1492899	1482	*	OG6_100418	PmUG01_11039600	Pf3D7_06_v3	980208	983258	3051	*	PF3D7_0624000
PmUG01_11_v1	1496956	1497879	924	*	OG6_100555	PmUG01_11039700	Pf3D7_06_v3	977162	978525	1364	*	PF3D7_0623900
PmUG01_11_v1	1516691	1518889	2199	*	OG6_102013	PmUG01_11040000	Pf3D7_06_v3	955547	958868	3322	*	PF3D7_0623600
PmUG01_11_v1	1526651	1527955	1305	*	OG6_103687	PmUG01_11040200	Pf3D7_06_v3	950223	951506	1284	*	PF3D7_0623400
PmUG01_11_v1	1532226	1533383	1158	*	OG6_107528	PmUG01_11040400	Pf3D7_06_v3	945100	947629	2530	*	PF3D7_0623200
PmUG01_11_v1	1577079	1578104	1026	*	OG6_532712	PmUG01_11040900	Pf3D7_06_v3	915905	917975	2071	*	PF3D7_0622700
PmUG01_11_v1	1578989	1579724	736	*	OG6_139435	PmUG01_11041000	Pf3D7_06_v3	914409	915450	1042	*	PF3D7_0622600
PmUG01_11_v1	1580887	1582248	1362	*	OG6_118254	PmUG01_11041100	Pf3D7_06_v3	912197	914142	1946	*	PF3D7_0622500
PmUG01_11_v1	1583032	1583406	375	*	OG6_146105	PmUG01_11041200	Pf3D7_06_v3	911283	912177	895	*	PF3D7_0622400
PmUG01_11_v1	1603107	1605344	2238	*	OG6_163241	PmUG01_11041700	Pf3D7_06_v3	892883	896208	3326	*	PF3D7_0621900
PmUG01_11_v1	1617449	1618495	1047	*	OG6_102854	PmUG01_11042100	Pf3D7_06_v3	881823	883145	1323	*	PF3D7_0621500
PmUG01_11_v1	1627528	1629585	2058	*	OG6_102938	PmUG01_11042300	Pf3D7_06_v3	873178	877670	4493	*	PF3D7_0621300
PmUG01_11_v1	1631734	1632624	891	*	OG6_102840	PmUG01_11042400	Pf3D7_06_v3	871089	873059	1971	*	PF3D7_0621200
PmUG01_11_v1	1634960	1638973	4014	*	OG6_129591	PmUG01_11042500	Pf3D7_06_v3	865550	870507	4958	*	PF3D7_0621100
PmUG01_11_v1	1639725	1642301	2577	*	OG6_103274	PmUG01_11042600	Pf3D7_06_v3	862450	865522	3073	*	PF3D7_0621000
PmUG01_11_v1	1647088	1648170	1083	*	OG6_139470	PmUG01_11042900	Pf3D7_06_v3	858689	860721	2033	*	PF3D7_0620700
PmUG01_11_v1	1655919	1657154	1236	*	OG6_533307	PmUG01_11043200	Pf3D7_06_v3	851162	853200	2039	*	PF3D7_0620400
PmUG01_11_v1	1661840	1662634	795	*	OG6_532603	PmUG01_11043400	Pf3D7_06_v3	846523	848013	1491	*	PF3D7_0620200
PmUG01_11_v1	1663167	1663689	523	*	OG6_139501	PmUG01_11043500	Pf3D7_06_v3	845162	846452	1291	*	PF3D7_0620100
PmUG01_11_v1	1666190	1667599	1410	*	OG6_533283	PmUG01_11043600	Pf3D7_06_v3	841846	843363	1518	*	PF3D7_0620000
PmUG01_11_v1	1668325	1669020	696	*	OG6_102158	PmUG01_11043700	Pf3D7_06_v3	839748	841672	1925	*	PF3D7_0619900
PmUG01_11_v1	1683119	1685476	2358	*	OG6_533598	PmUG01_11044000	Pf3D7_06_v3	824758	828098	3341	*	PF3D7_0619600
PmUG01_11_v1	1717021	1718410	1390	*	OG6_533239	PmUG01_11044500	Pf3D7_06_v3	796519	798904	2386	*	PF3D7_0619100
PmUG01_11_v1	1745273	1746214	942	*	OG6_101212	PmUG01_11045100	Pf3D7_06_v3	774491	776051	1561	*	PF3D7_0618500
PmUG01_11_v1	1757933	1758768	836	*	OG6_127995	PmUG01_11045400	Pf3D7_06_v3	764260	765980	1721	*	PF3D7_0618200
PmUG01_11_v1	1759406	1761454	2049	*	OG6_532488	PmUG01_11045500	Pf3D7_06_v3	761703	764548	2846	*	PF3D7_0618100
PmUG01_11_v1	1778531	1778932	402	*	OG6_100077	PmUG01_11045800	Pf3D7_06_v3	747329	749285	1957	*	PF3D7_0617800
PmUG01_11_v1	1803175	1804296	1122	*	OG6_101593	PmUG01_11046200	Pf3D7_06_v3	703477	705444	1968	*	PF3D7_0617000
PmUG01_11_v1	1813019	1814692	1674	*	OG6_113412	PmUG01_11046400	Pf3D7_06_v3	695090	698245	3156	*	PF3D7_0616800
PmUG01_11_v1	1818784	1820079	1296	*	OG6_532442	PmUG01_11046500	Pf3D7_06_v3	691710	694810	3101	*	PF3D7_0616700
PmUG01_11_v1	1843818	1844486	669	*	OG6_116055	PmUG01_11047100	Pf3D7_06_v3	671851	672965	1115	*	PF3D7_0616100
PmUG01_11_v1	1872786	1874642	1857	*	OG6_160728	PmUG01_11047700	Pf3D7_06_v3	642699	646241	3543	*	PF3D7_0615500
PmUG01_11_v1	1899462	1900607	1146	*	OG6_106266	PmUG01_11048100	Pf3D7_06_v3	622767	624490	1724	*	PF3D7_0615100
PmUG01_11_v1	1901124	1901576	453	*	OG6_533235	PmUG01_11048200	Pf3D7_06_v3	622098	623014	917	*	PF3D7_0615000
PmUG01_11_v1	1921091	1921858	768	*	OG6_103435	PmUG01_11048800	Pf3D7_06_v3	602024	605863	3840	*	PF3D7_0614400
PmUG01_11_v1	1973988	1975871	1884	*	OG6_100816	PmUG01_11049500	Pf3D7_06_v3	558835	562741	3907	*	PF3D7_0613700
PmUG01_11_v1	1989353	1990188	836	*	OG6_105600	PmUG01_11049800	Pf3D7_06_v3	546920	548162	1243	*	PF3D7_0613400
PmUG01_11_v1	1999761	2000146	386	*	OG6_533092	PmUG01_11050000	Pf3D7_06_v3	539074	539954	881	*	PF3D7_0613200
PmUG01_11_v1	2015703	2016761	1059	*	OG6_532966	PmUG01_11050400	Pf3D7_06_v3	527873	529438	1566	*	PF3D7_0612800
PmUG01_11_v1	2020252	2021625	1374	*	OG6_100947	PmUG01_11050600	Pf3D7_06_v3	522936	525730	2795	*	PF3D7_0612600
PmUG01_11_v1	2022985	2023350	366	*	OG6_533492	PmUG01_11050700	Pf3D7_06_v3	522300	522665	366	*	PF3D7_0612500
PmUG01_11_v1	2023957	2024685	729	*	OG6_532722	PmUG01_11050800	Pf3D7_06_v3	521142	522177	1036	*	PF3D7_0612400
PmUG01_11_v1	2046041	2047756	1716	*	OG6_102359	PmUG01_11051000	Pf3D7_06_v3	508686	511919	3234	*	PF3D7_0612100
PmUG01_11_v1	2049086	2049631	546	*	OG6_179331	PmUG01_11051100	Pf3D7_06_v3	506386	508412	2027	*	PF3D7_0612000
PmUG01_11_v1	2077037	2078113	1077	*	OG6_148525	PmUG01_11051600	Pf3D7_06_v3	482825	483907	1083	*	PF3D7_0611500
PmUG01_11_v1	2091994	2093190	1197	*	OG6_139515	PmUG01_11051800	Pf3D7_06_v3	469685	471521	1837	*	PF3D7_0611300
PmUG01_11_v1	2097106	2097372	267	*	OG6_215333	PmUG01_11052000	Pf3D7_06_v3	466047	466537	491	*	PF3D7_0611100
PmUG01_11_v1	2099328	2100638	1311	*	OG6_102890	PmUG01_11052100	Pf3D7_06_v3	463021	465127	2107	*	PF3D7_0611000
PmUG01_11_v1	2109668	2111689	2022	*	OG6_100329	PmUG01_11052300	Pf3D7_06_v3	453671	456422	2752	*	PF3D7_0610800
PmUG01_11_v1	2201315	2204032	2718	*	OG6_533691	PmUG01_11053900	Pf3D7_06_v3	363994	368548	4555	*	PF3D7_0608900
PmUG01_11_v1	2205914	2207158	1245	*	OG6_100416	PmUG01_11054000	Pf3D7_06_v3	361326	363964	2639	*	PF3D7_0608800
PmUG01_11_v1	2219909	2220905	997	*	OG6_101969	PmUG01_11054300	Pf3D7_06_v3	350697	353774	3078	*	PF3D7_0608500
PmUG01_11_v1	2224193	2225551	1359	*	OG6_102372	PmUG01_11054500	Pf3D7_06_v3	347997	349756	1760	*	PF3D7_0608310
PmUG01_11_v1	2295861	2296541	681	*	OG6_101660	PmUG01_11056000	Pf3D7_06_v3	290146	292628	2483	*	PF3D7_0606900
PmUG01_11_v1	2326833	2327201	369	*	OG6_160132	PmUG01_11056500	Pf3D7_06_v3	262635	263857	1223	*	PF3D7_0606300
PmUG01_11_v1	2359702	2360529	828	*	OG6_532784	PmUG01_11057100	Pf3D7_06_v3	236397	237251	855	*	PF3D7_0605700
PmUG01_11_v1	2374152	2374628	477	*	OG6_116928	PmUG01_11057400	Pf3D7_06_v3	224446	225095	650	*	PF3D7_0605400
PmUG01_11_v1	2393878	2398077	4200	*	OG6_533122	PmUG01_11058000	Pf3D7_06_v3	206807	211802	4996	*	PF3D7_0604800
PmUG01_11_v1	2464365	2465807	1443	*	OG6_102538	PmUG01_11059100	Pf3D7_06_v3	150279	152471	2193	*	PF3D7_0603700
PmUG01_11_v1	2479786	2481114	1329	*	OG6_103671	PmUG01_11059300	Pf3D7_06_v3	138667	141013	2347	*	PF3D7_0603500
PmUG01_11_v1	2491478	2493283	1806	*	OG6_101797	PmUG01_11059500	Pf3D7_06_v3	130191	132792	2602	*	PF3D7_0603300
PmUG01_11_v1	2494130	2495584	1455	*	OG6_101424	PmUG01_11059600	Pf3D7_06_v3	128292	130385	2094	*	PF3D7_0603200
PmUG01_11_v1	2511754	2513088	1335	*	OG6_532987	PmUG01_11060100	Pf3D7_06_v3	113592	115478	1887	*	PF3D7_0602700
PmUG01_11_v1	2522108	2523331	1224	*	OG6_102449	PmUG01_11060300	Pf3D7_06_v3	105022	107401	2380	*	PF3D7_0602500
PmUG01_11_v1	2524163	2527619	3457	*	OG6_103657	PmUG01_11060400	Pf3D7_06_v3	101350	104706	3357	*	PF3D7_0602400
PmUG01_11_v1	2528584	2529480	897	*	OG6_533115	PmUG01_11060500	Pf3D7_06_v3	99781	100725	945	*	PF3D7_0602300
PmUG01_11_v1	2530789	2532011	1223	*	OG6_110519	PmUG01_11060600	Pf3D7_06_v3	97494	99410	1917	*	PF3D7_0602200
PmUG01_12_v1	149132	150147	1016	*	OG6_105522	PmUG01_12012400	Pf3D7_13_v3	2092297	2094680	2384	*	PF3D7_1352500
PmUG01_12_v1	152039	156415	4377	*	OG6_533525	PmUG01_12012500	Pf3D7_13_v3	2087113	2092848	5736	*	PF3D7_1352400
PmUG01_12_v1	189093	190598	1506	*	OG6_100613	PmUG01_12013300	Pf3D7_13_v3	2055161	2057075	1915	*	PF3D7_1351600
PmUG01_12_v1	197489	198736	1248	*	OG6_102477	PmUG01_12013600	Pf3D7_13_v3	2048381	2049656	1276	*	PF3D7_1351300
PmUG01_12_v1	226824	227567	744	*	OG6_532463	PmUG01_12014100	Pf3D7_13_v3	2025366	2026106	741	*	PF3D7_1350800
PmUG01_12_v1	241310	243010	1701	*	OG6_533362	PmUG01_12014500	Pf3D7_13_v3	2012425	2015228	2804	*	PF3D7_1350400
PmUG01_12_v1	243991	245022	1032	*	OG6_130920	PmUG01_12014600	Pf3D7_13_v3	2010870	2012401	1532	*	PF3D7_1350300
PmUG01_12_v1	246261	247203	943	*	OG6_102613	PmUG01_12014700	Pf3D7_13_v3	2009378	2010603	1226	*	PF3D7_1350200
PmUG01_12_v1	255544	256086	543	*	OG6_532596	PmUG01_12015000	Pf3D7_13_v3	2002379	2002989	611	*	PF3D7_1349900
PmUG01_12_v1	288002	290410	2409	*	OG6_103886	PmUG01_12015700	Pf3D7_13_v3	1971557	1974585	3029	*	PF3D7_1349200
PmUG01_12_v1	298014	298373	360	*	OG6_533018	PmUG01_12016000	Pf3D7_13_v3	1965627	1966386	760	*	PF3D7_1348900
PmUG01_12_v1	312382	313317	936	*	OG6_160752	PmUG01_12016300	Pf3D7_13_v3	1952854	1954954	2101	*	PF3D7_1348600
PmUG01_12_v1	392455	393705	1251	*	OG6_100863	PmUG01_12017700	Pf3D7_13_v3	1889277	1891491	2215	*	PF3D7_1347200
PmUG01_12_v1	415518	416165	648	*	OG6_130928	PmUG01_12018300	Pf3D7_13_v3	1873784	1875145	1362	*	PF3D7_1346600
PmUG01_12_v1	439777	440910	1134	*	OG6_533257	PmUG01_12018600	Pf3D7_13_v3	1848215	1851281	3067	*	PF3D7_1346300
PmUG01_12_v1	444545	445051	507	*	OG6_104657	PmUG01_12018700	Pf3D7_13_v3	1845502	1847873	2372	*	PF3D7_1346200
PmUG01_12_v1	446507	448440	1934	*	OG6_100672	PmUG01_12018800	Pf3D7_13_v3	1842673	1844921	2249	*	PF3D7_1346100
PmUG01_12_v1	465366	466775	1410	*	OG6_100639	PmUG01_12019200	Pf3D7_13_v3	1827863	1830813	2951	*	PF3D7_1345700
PmUG01_12_v1	472414	473226	813	*	OG6_142138	PmUG01_12019400	Pf3D7_13_v3	1822843	1825456	2614	*	PF3D7_1345500
PmUG01_12_v1	482583	483390	808	*	OG6_533075	PmUG01_12019600	Pf3D7_13_v3	1814550	1815796	1247	*	PF3D7_1345300
PmUG01_12_v1	484893	486536	1644	*	OG6_124366	PmUG01_12019700	Pf3D7_13_v3	1811227	1813968	2742	*	PF3D7_1345200
PmUG01_12_v1	488836	490059	1224	*	OG6_119361	PmUG01_12019800	Pf3D7_13_v3	1809393	1810615	1223	*	PF3D7_1345100
PmUG01_12_v1	490124	493019	2896	*	OG6_533510	PmUG01_12019900	Pf3D7_13_v3	1806661	1809617	2957	*	PF3D7_1345000
PmUG01_12_v1	505767	509180	3414	*	OG6_533170	PmUG01_12020200	Pf3D7_13_v3	1790894	1794920	4027	*	PF3D7_1344700
PmUG01_12_v1	515282	516721	1440	*	OG6_117358	PmUG01_12020500	Pf3D7_13_v3	1785041	1787409	2369	*	PF3D7_1344400
PmUG01_12_v1	540618	543203	2586	*	OG6_179354	PmUG01_12020900	Pf3D7_13_v3	1758930	1762648	3719	*	PF3D7_1344000
PmUG01_12_v1	544786	546702	1917	*	OG6_102752	PmUG01_12021000	Pf3D7_13_v3	1755697	1758708	3012	*	PF3D7_1343900
PmUG01_12_v1	578651	580465	1815	*	OG6_101381	PmUG01_12021300	Pf3D7_13_v3	1721704	1724056	2353	*	PF3D7_1343600
PmUG01_12_v1	592231	594957	2727	*	OG6_532474	PmUG01_12021600	Pf3D7_13_v3	1706393	1711568	5176	*	PF3D7_1343300
PmUG01_12_v1	597335	599020	1686	*	OG6_102168	PmUG01_12021700	Pf3D7_13_v3	1703564	1707279	3716	*	PF3D7_1343200
PmUG01_12_v1	626507	628270	1764	*	OG6_102030	PmUG01_12022100	Pf3D7_13_v3	1678802	1682001	3200	*	PF3D7_1342800
PmUG01_12_v1	630133	630674	542	*	OG6_103748	PmUG01_12022200	Pf3D7_13_v3	1677300	1678286	987	*	PF3D7_1342700
PmUG01_12_v1	644502	645290	789	*	OG6_152344	PmUG01_12022600	Pf3D7_13_v3	1664354	1665907	1554	*	PF3D7_1342300
PmUG01_12_v1	646538	649252	2715	*	OG6_532304	PmUG01_12022700	Pf3D7_13_v3	1660640	1663930	3291	*	PF3D7_1342200
PmUG01_12_v1	650692	653421	2730	*	OG6_101028	PmUG01_12022800	Pf3D7_13_v3	1655461	1660193	4733	*	PF3D7_1342100
PmUG01_12_v1	657877	658860	984	*	OG6_100737	PmUG01_12022900	Pf3D7_13_v3	1652531	1655349	2819	*	PF3D7_1342000
PmUG01_12_v1	666797	668119	1323	*	OG6_174458	PmUG01_12023100	Pf3D7_13_v3	1645735	1648368	2634	*	PF3D7_1341800
PmUG01_12_v1	669052	669924	873	*	OG6_533528	PmUG01_12023200	Pf3D7_13_v3	1645048	1645868	821	*	PF3D7_1341700
PmUG01_12_v1	676356	677873	1518	*	OG6_532684	PmUG01_12023400	Pf3D7_13_v3	1639020	1641267	2248	*	PF3D7_1341500
PmUG01_12_v1	683306	684460	1155	*	OG6_101208	PmUG01_12023700	Pf3D7_13_v3	1633454	1635827	2374	*	PF3D7_1341200
PmUG01_12_v1	725564	725749	186	*	OG6_533726	PmUG01_12024700	Pf3D7_13_v3	1605532	1606298	767	*	PF3D7_1340200
PmUG01_12_v1	726658	727506	849	*	OG6_103422	PmUG01_12024800	Pf3D7_13_v3	1603632	1605515	1884	*	PF3D7_1340100
PmUG01_12_v1	739836	740066	231	*	OG6_104170	PmUG01_12025100	Pf3D7_13_v3	1596717	1597962	1246	*	PF3D7_1339800
PmUG01_12_v1	750256	751337	1082	*	OG6_110109	PmUG01_12025400	Pf3D7_13_v3	1586916	1588336	1421	*	PF3D7_1339500
PmUG01_12_v1	754821	755639	819	*	OG6_194384	PmUG01_12025600	Pf3D7_13_v3	1579733	1585346	5614	*	PF3D7_1339300
PmUG01_12_v1	770451	773234	2784	*	OG6_114875	PmUG01_12025900	Pf3D7_13_v3	1568367	1571577	3211	*	PF3D7_1338900
PmUG01_12_v1	789662	791887	2226	*	OG6_533612	PmUG01_12026300	Pf3D7_13_v3	1554199	1556364	2166	*	PF3D7_1338500
PmUG01_12_v1	803262	803954	693	*	OG6_101188	PmUG01_12026600	Pf3D7_13_v3	1544563	1547358	2796	*	PF3D7_1338200
PmUG01_12_v1	816335	817081	747	*	OG6_532526	PmUG01_12026900	Pf3D7_13_v3	1533805	1535537	1733	*	PF3D7_1337900
PmUG01_12_v1	873000	874157	1158	*	OG6_102007	PmUG01_12028000	Pf3D7_13_v3	1485785	1487899	2115	*	PF3D7_1336800
PmUG01_12_v1	885634	886632	999	*	OG6_532530	PmUG01_12028500	Pf3D7_13_v3	1476333	1477407	1075	*	PF3D7_1336300
PmUG01_12_v1	902513	904471	1959	*	OG6_533380	PmUG01_12029000	Pf3D7_13_v3	1462045	1464260	2216	*	PF3D7_1335800
PmUG01_12_v1	957751	959058	1308	*	OG6_107085	PmUG01_12030600	Pf3D7_13_v3	1389425	1391366	1942	*	PF3D7_1334000
PmUG01_12_v1	968328	968969	642	*	OG6_103509	PmUG01_12030800	Pf3D7_13_v3	1380836	1383978	3143	*	PF3D7_1333800
PmUG01_12_v1	971465	971965	501	*	OG6_205727	PmUG01_12030900	Pf3D7_13_v3	1378294	1380973	2680	*	PF3D7_1333700
PmUG01_12_v1	979574	980803	1230	*	OG6_533567	PmUG01_12031100	Pf3D7_13_v3	1371664	1373056	1393	*	PF3D7_1333500
PmUG01_12_v1	981968	982669	702	*	OG6_101067	PmUG01_12031200	Pf3D7_13_v3	1369452	1370905	1454	*	PF3D7_1333400
PmUG01_12_v1	984823	985470	648	*	OG6_101611	PmUG01_12031300	Pf3D7_13_v3	1367637	1369621	1985	*	PF3D7_1333300
PmUG01_12_v1	1007983	1008726	744	*	OG6_101255	PmUG01_12031800	Pf3D7_13_v3	1347359	1349852	2494	*	PF3D7_1332800
PmUG01_12_v1	1012126	1013610	1485	*	OG6_102828	PmUG01_12031900	Pf3D7_13_v3	1344509	1347450	2942	*	PF3D7_1332700
PmUG01_12_v1	1017639	1018280	642	*	OG6_109089	PmUG01_12032100	Pf3D7_13_v3	1340768	1341856	1089	*	PF3D7_1332500
PmUG01_12_v1	1022560	1023051	492	*	OG6_102292	PmUG01_12032300	Pf3D7_13_v3	1335713	1337184	1472	*	PF3D7_1332300
PmUG01_12_v1	1024145	1027599	3455	*	OG6_533417	PmUG01_12032400	Pf3D7_13_v3	1332221	1335647	3427	*	PF3D7_1332200
PmUG01_12_v1	1069050	1070648	1599	*	OG6_135496	PmUG01_12033600	Pf3D7_13_v3	1297070	1299355	2286	*	PF3D7_1331000
PmUG01_12_v1	1150775	1152304	1530	*	OG6_171440	PmUG01_12035200	Pf3D7_13_v3	1238815	1241964	3150	*	PF3D7_1329300
PmUG01_12_v1	1178244	1179407	1164	*	OG6_129494	PmUG01_12035600	Pf3D7_13_v3	1214915	1217537	2623	*	PF3D7_1328900
PmUG01_12_v1	1180206	1181006	801	*	OG6_102326	PmUG01_12035700	Pf3D7_13_v3	1213757	1216004	2248	*	PF3D7_1328800
PmUG01_12_v1	1196971	1198434	1464	*	OG6_122822	PmUG01_12036100	Pf3D7_13_v3	1199670	1202958	3289	*	PF3D7_1328400
PmUG01_12_v1	1218612	1219424	813	*	OG6_101382	PmUG01_12036400	Pf3D7_13_v3	1183590	1186246	2657	*	PF3D7_1328100
PmUG01_12_v1	1240974	1242620	1647	*	OG6_159065	PmUG01_12036700	Pf3D7_13_v3	1162463	1165039	2577	*	PF3D7_1327800
PmUG01_12_v1	1245541	1246428	888	*	OG6_104140	PmUG01_12036800	Pf3D7_13_v3	1159359	1161728	2370	*	PF3D7_1327700
PmUG01_12_v1	1247412	1248035	624	*	OG6_100907	PmUG01_12036900	Pf3D7_13_v3	1158691	1160403	1713	*	PF3D7_1327600
PmUG01_12_v1	1280285	1281601	1317	*	OG6_105078	PmUG01_12037700	Pf3D7_13_v3	1127157	1128955	1799	*	PF3D7_1326800
PmUG01_12_v1	1364975	1365652	678	*	OG6_159559	PmUG01_12039000	Pf3D7_13_v3	1066607	1069187	2581	*	PF3D7_1325700
PmUG01_12_v1	1385152	1385556	405	*	OG6_160748	PmUG01_12039400	Pf3D7_13_v3	1050915	1051319	405	*	PF3D7_1325300
PmUG01_12_v1	1393064	1394389	1326	*	OG6_100356	PmUG01_12039600	Pf3D7_13_v3	1043646	1046792	3147	*	PF3D7_1325100
PmUG01_12_v1	1396636	1396869	234	*	OG6_102118	PmUG01_12039700	Pf3D7_13_v3	1042495	1043464	970	*	PF3D7_1325000
PmUG01_12_v1	1397783	1398733	951	*	OG6_100601	PmUG01_12039800	Pf3D7_13_v3	1040006	1042682	2677	*	PF3D7_1324900
PmUG01_12_v1	1405535	1406336	802	*	OG6_101684	PmUG01_12040000	Pf3D7_13_v3	1034495	1036418	1924	*	PF3D7_1324700
PmUG01_12_v1	1448947	1452732	3786	*	OG6_102544	PmUG01_12040700	Pf3D7_13_v3	990726	996075	5350	*	PF3D7_1324000
PmUG01_12_v1	1466082	1467470	1389	*	OG6_156394	PmUG01_12041100	Pf3D7_13_v3	978955	980517	1563	*	PF3D7_1323600
PmUG01_12_v1	1498677	1500461	1785	*	OG6_533773	PmUG01_12042100	Pf3D7_13_v3	955837	958095	2259	*	PF3D7_1322600
PmUG01_12_v1	1546137	1548539	2403	*	OG6_154019	PmUG01_12042700	Pf3D7_13_v3	914465	918899	4435	*	PF3D7_1322000
PmUG01_12_v1	1552854	1553732	879	*	OG6_133072	PmUG01_12042800	Pf3D7_13_v3	910812	913627	2816	*	PF3D7_1321900
PmUG01_12_v1	1575500	1575832	333	*	OG6_532335	PmUG01_12043300	Pf3D7_14_v3	2996429	2998275	1847	*	PF3D7_1473600
PmUG01_12_v1	1593456	1594346	891	*	OG6_102445	PmUG01_12043700	Pf3D7_14_v3	2979847	2983715	3869	*	PF3D7_1473200
PmUG01_12_v1	1597054	1599014	1961	*	OG6_103725	PmUG01_12043800	Pf3D7_14_v3	2975858	2978839	2982	*	PF3D7_1473100
PmUG01_12_v1	1600678	1601085	408	*	OG6_533585	PmUG01_12043900	Pf3D7_14_v3	2975115	2975492	378	*	PF3D7_1473000
PmUG01_12_v1	1601719	1602801	1083	*	OG6_106265	PmUG01_12044000	Pf3D7_14_v3	2972727	2975092	2366	*	PF3D7_1472900
PmUG01_12_v1	1661292	1662929	1638	*	OG6_117937	PmUG01_12045500	Pf3D7_14_v3	2918191	2921490	3300	*	PF3D7_1471400
PmUG01_12_v1	1680546	1682072	1527	*	OG6_102522	PmUG01_12045900	Pf3D7_14_v3	2901717	2903840	2124	*	PF3D7_1471000
PmUG01_12_v1	1690239	1693585	3347	*	OG6_532696	PmUG01_12046100	Pf3D7_14_v3	2892097	2896218	4122	*	PF3D7_1470800
PmUG01_12_v1	1708311	1708655	345	*	OG6_533039	PmUG01_12046600	Pf3D7_14_v3	2879219	2880783	1565	*	PF3D7_1470300
PmUG01_12_v1	1723848	1724513	666	*	OG6_102673	PmUG01_12047200	Pf3D7_14_v3	2863545	2865220	1676	*	PF3D7_1469700
PmUG01_12_v1	1743584	1744930	1347	*	OG6_132841	PmUG01_12047500	Pf3D7_14_v3	2844118	2847047	2930	*	PF3D7_1469400
PmUG01_12_v1	1747963	1748754	792	*	OG6_101323	PmUG01_12047600	Pf3D7_14_v3	2840696	2842391	1696	*	PF3D7_1469300
PmUG01_12_v1	1768859	1770476	1618	*	OG6_101294	PmUG01_12048200	Pf3D7_14_v3	2824250	2826936	2687	*	PF3D7_1468700
PmUG01_12_v1	1785655	1788003	2349	*	OG6_148954	PmUG01_12048500	Pf3D7_14_v3	2809460	2812520	3061	*	PF3D7_1468400
PmUG01_12_v1	1794613	1795692	1080	*	OG6_106382	PmUG01_12048600	Pf3D7_14_v3	2803593	2804613	1021	*	PF3D7_1468300
PmUG01_12_v1	1796447	1797073	627	*	OG6_103943	PmUG01_12048700	Pf3D7_14_v3	2800972	2803435	2464	*	PF3D7_1468200
PmUG01_12_v1	1834364	1835043	680	*	OG6_215382	PmUG01_12049100	Pf3D7_14_v3	2767400	2768020	621	*	PF3D7_1467800
PmUG01_12_v1	1836003	1836631	629	*	OG6_122964	PmUG01_12049200	Pf3D7_14_v3	2765528	2766792	1265	*	PF3D7_1467700
PmUG01_12_v1	1842856	1844394	1539	*	OG6_102520	PmUG01_12049400	Pf3D7_14_v3	2754609	2757177	2569	*	PF3D7_1467500
PmUG01_12_v1	1845738	1846622	885	*	OG6_101227	PmUG01_12049500	Pf3D7_14_v3	2752541	2754593	2053	*	PF3D7_1467400
PmUG01_12_v1	1847137	1848633	1497	*	OG6_105665	PmUG01_12049600	Pf3D7_14_v3	2750164	2752514	2351	*	PF3D7_1467300
PmUG01_12_v1	1870598	1871419	822	*	OG6_103778	PmUG01_12050300	Pf3D7_14_v3	2726800	2727642	843	*	PF3D7_1466600
PmUG01_12_v1	1871859	1873123	1265	*	OG6_533212	PmUG01_12050400	Pf3D7_14_v3	2725021	2726694	1674	*	PF3D7_1466500
PmUG01_12_v1	1916685	1918089	1405	*	OG6_100514	PmUG01_12051000	Pf3D7_14_v3	2683497	2685654	2158	*	PF3D7_1465900
PmUG01_12_v1	1949960	1954174	4215	*	OG6_145632	PmUG01_12051400	Pf3D7_14_v3	2650755	2655140	4386	*	PF3D7_1465500
PmUG01_12_v1	1957787	1958363	577	*	OG6_179360	PmUG01_12051500	Pf3D7_14_v3	2646364	2648126	1763	*	PF3D7_1465400
PmUG01_12_v1	1964553	1965584	1032	*	OG6_146164	PmUG01_12051700	Pf3D7_14_v3	2640139	2642202	2064	*	PF3D7_1465200
PmUG01_12_v1	1966163	1968703	2541	*	OG6_102906	PmUG01_12051800	Pf3D7_14_v3	2637018	2640318	3301	*	PF3D7_1465100
PmUG01_12_v1	1969745	1970593	849	*	OG6_139492	PmUG01_12051900	Pf3D7_14_v3	2635372	2637005	1634	*	PF3D7_1465000
PmUG01_12_v1	1973753	1975870	2118	*	OG6_101196	PmUG01_12052000	Pf3D7_14_v3	2630071	2633518	3448	*	PF3D7_1464900
PmUG01_12_v1	1980434	1981582	1149	*	OG6_101546	PmUG01_12052200	Pf3D7_14_v3	2624850	2627233	2384	*	PF3D7_1464700
PmUG01_12_v1	1983036	1987052	4017	*	OG6_133982	PmUG01_12052300	Pf3D7_14_v3	2618743	2625130	6388	*	PF3D7_1464600
PmUG01_12_v1	2005411	2006766	1356	*	OG6_201707	PmUG01_12052700	Pf3D7_14_v3	2598842	2600315	1474	*	PF3D7_1464200
PmUG01_12_v1	2022760	2023740	981	*	OG6_102792	PmUG01_12053200	Pf3D7_14_v3	2581273	2582816	1544	*	PF3D7_1463700
PmUG01_12_v1	2029322	2030367	1046	*	OG6_122843	PmUG01_12053500	Pf3D7_14_v3	2574832	2576807	1976	*	PF3D7_1463400
PmUG01_12_v1	2031563	2033194	1632	*	OG6_102459	PmUG01_12053600	Pf3D7_14_v3	2572705	2574812	2108	*	PF3D7_1463300
PmUG01_12_v1	2059934	2060875	942	*	OG6_532804	PmUG01_12053900	Pf3D7_14_v3	2565034	2566641	1608	*	PF3D7_1463000
PmUG01_12_v1	2062212	2064368	2157	*	OG6_533636	PmUG01_12054000	Pf3D7_14_v3	2560998	2563920	2923	*	PF3D7_1462900
PmUG01_12_v1	2065080	2066516	1437	*	OG6_100218	PmUG01_12054100	Pf3D7_14_v3	2558055	2560979	2925	*	PF3D7_1462800
PmUG01_12_v1	2074286	2076033	1748	*	OG6_533165	PmUG01_12054300	Pf3D7_14_v3	2550692	2552432	1741	*	PF3D7_1462600
PmUG01_12_v1	2102257	2106354	4098	*	OG6_117799	PmUG01_12054600	Pf3D7_14_v3	2524283	2529768	5486	*	PF3D7_1462300
PmUG01_12_v1	2107974	2108195	222	*	OG6_149567	PmUG01_12054700	Pf3D7_14_v3	2523606	2524550	945	*	PF3D7_1462200
PmUG01_12_v1	2109109	2112933	3825	*	OG6_533177	PmUG01_12054800	Pf3D7_14_v3	2519132	2523362	4231	*	PF3D7_1462100
PmUG01_12_v1	2113334	2113696	363	*	OG6_109211	PmUG01_12054900	Pf3D7_14_v3	2518392	2518757	366	*	PF3D7_1462000
PmUG01_12_v1	2114342	2117611	3270	*	OG6_100292	PmUG01_12055000	Pf3D7_14_v3	2514219	2518607	4389	*	PF3D7_1461900
PmUG01_12_v1	2130482	2131628	1147	*	OG6_533681	PmUG01_12055200	Pf3D7_14_v3	2500927	2502802	1876	*	PF3D7_1461700
PmUG01_12_v1	2142427	2142630	204	*	OG6_101185	PmUG01_12055600	Pf3D7_14_v3	2491624	2493185	1562	*	PF3D7_1461300
PmUG01_12_v1	2145111	2145662	552	*	OG6_102070	PmUG01_12055700	Pf3D7_14_v3	2489191	2490622	1432	*	PF3D7_1461200
PmUG01_12_v1	2161570	2162025	456	*	OG6_146150	PmUG01_12056300	Pf3D7_14_v3	2473732	2475410	1679	*	PF3D7_1460600
PmUG01_12_v1	2182866	2183840	975	*	OG6_130934	PmUG01_12056900	Pf3D7_14_v3	2454639	2456200	1562	*	PF3D7_1460100
PmUG01_12_v1	2187983	2188564	582	*	OG6_179359	PmUG01_12057000	Pf3D7_14_v3	2449937	2451312	1376	*	PF3D7_1459900
PmUG01_12_v1	2191303	2192883	1581	*	OG6_103839	PmUG01_12057100	Pf3D7_14_v3	2446763	2448620	1858	*	PF3D7_1459800
PmUG01_12_v1	2196942	2199632	2691	*	OG6_138217	PmUG01_12057300	Pf3D7_14_v3	2440293	2444201	3909	*	PF3D7_1459600
PmUG01_12_v1	2207028	2208074	1047	*	OG6_142794	PmUG01_12057500	Pf3D7_14_v3	2432882	2435344	2463	*	PF3D7_1459400
PmUG01_12_v1	2209219	2209794	576	*	OG6_103296	PmUG01_12057600	Pf3D7_14_v3	2431187	2433077	1891	*	PF3D7_1459300
PmUG01_12_v1	2224535	2225740	1206	*	OG6_101456	PmUG01_12058000	Pf3D7_14_v3	2418138	2419436	1299	*	PF3D7_1458900
PmUG01_12_v1	2227107	2229314	2208	*	OG6_102756	PmUG01_12058100	Pf3D7_14_v3	2414388	2418536	4149	*	PF3D7_1458800
PmUG01_12_v1	2231420	2232481	1062	*	OG6_106506	PmUG01_12058200	Pf3D7_14_v3	2410396	2414191	3796	*	PF3D7_1458700
PmUG01_12_v1	2245734	2246687	954	*	OG6_109057	PmUG01_12058500	Pf3D7_14_v3	2397349	2399312	1964	*	PF3D7_1458400
PmUG01_12_v1	2273507	2278030	4524	*	OG6_532770	PmUG01_12059200	Pf3D7_14_v3	2366520	2372154	5635	*	PF3D7_1457700
PmUG01_12_v1	2283372	2284676	1305	*	OG6_100670	PmUG01_12059400	Pf3D7_14_v3	2360336	2362691	2356	*	PF3D7_1457500
PmUG01_12_v1	2297957	2299774	1818	*	OG6_103300	PmUG01_12059600	Pf3D7_14_v3	2345717	2349411	3695	*	PF3D7_1457300
PmUG01_12_v1	2326985	2327830	846	*	OG6_137163	PmUG01_12060300	Pf3D7_14_v3	2321953	2322798	846	*	PF3D7_1456600
PmUG01_12_v1	2342400	2343632	1233	*	OG6_532564	PmUG01_12060600	Pf3D7_14_v3	2306546	2308637	2092	*	PF3D7_1456300
PmUG01_12_v1	2344211	2347027	2817	*	OG6_139489	PmUG01_12060700	Pf3D7_14_v3	2303352	2306919	3568	*	PF3D7_1456200
PmUG01_12_v1	2348153	2349544	1392	*	OG6_533449	PmUG01_12060800	Pf3D7_14_v3	2301208	2302942	1735	*	PF3D7_1456100
PmUG01_12_v1	2425026	2426468	1443	*	OG6_100975	PmUG01_12062300	Pf3D7_14_v3	2240977	2243543	2567	*	PF3D7_1454700
PmUG01_12_v1	2428946	2429647	702	*	OG6_134443	PmUG01_12062400	Pf3D7_14_v3	2239017	2240274	1258	*	PF3D7_1454600
PmUG01_12_v1	2430677	2431162	486	*	OG6_100973	PmUG01_12062500	Pf3D7_14_v3	2237754	2239406	1653	*	PF3D7_1454500
PmUG01_12_v1	2451485	2452121	637	*	OG6_102602	PmUG01_12062900	Pf3D7_14_v3	2221060	2222279	1220	*	PF3D7_1454100
PmUG01_12_v1	2452858	2454678	1821	*	OG6_103640	PmUG01_12063000	Pf3D7_14_v3	2218537	2220914	2378	*	PF3D7_1454000
PmUG01_12_v1	2462222	2464897	2676	*	OG6_100726	PmUG01_12063200	Pf3D7_14_v3	2209313	2213595	4283	*	PF3D7_1453800
PmUG01_12_v1	2467452	2468927	1476	*	OG6_101574	PmUG01_12063300	Pf3D7_14_v3	2206046	2209273	3228	*	PF3D7_1453700
PmUG01_12_v1	2479019	2483053	4035	*	OG6_101345	PmUG01_12063500	Pf3D7_14_v3	2194694	2198480	3787	*	PF3D7_1453500
PmUG01_12_v1	2490587	2490817	231	*	OG6_103811	PmUG01_12063700	Pf3D7_14_v3	2187385	2187615	231	*	PF3D7_1453300
PmUG01_12_v1	2500488	2502698	2211	*	OG6_533007	PmUG01_12063900	Pf3D7_14_v3	2176837	2178729	1893	*	PF3D7_1453100
PmUG01_12_v1	2504193	2506778	2586	*	OG6_533238	PmUG01_12064000	Pf3D7_14_v3	2173011	2176425	3415	*	PF3D7_1453000
PmUG01_12_v1	2507417	2508100	684	*	OG6_146153	PmUG01_12064100	Pf3D7_14_v3	2171480	2172584	1105	*	PF3D7_1452900
PmUG01_12_v1	2508443	2509756	1314	*	OG6_116079	PmUG01_12064200	Pf3D7_14_v3	2170012	2171844	1833	*	PF3D7_1452800
PmUG01_12_v1	2527264	2529127	1864	*	OG6_101619	PmUG01_12064500	Pf3D7_14_v3	2151389	2154604	3216	*	PF3D7_1452500
PmUG01_12_v1	2535073	2536137	1065	*	OG6_160757	PmUG01_12064700	Pf3D7_14_v3	2144927	2146499	1573	*	PF3D7_1452300
PmUG01_12_v1	2536642	2538273	1632	*	OG6_102468	PmUG01_12064800	Pf3D7_14_v3	2143083	2144911	1829	*	PF3D7_1452200
PmUG01_12_v1	2539128	2540159	1032	*	OG6_107201	PmUG01_12064900	Pf3D7_14_v3	2141381	2142754	1374	*	PF3D7_1452100
PmUG01_12_v1	2570686	2571123	438	*	OG6_103244	PmUG01_12065500	Pf3D7_14_v3	2113167	2114460	1294	*	PF3D7_1451500
PmUG01_12_v1	2577607	2580079	2473	*	OG6_120803	PmUG01_12065700	Pf3D7_14_v3	2104693	2107407	2715	*	PF3D7_1451300
PmUG01_12_v1	2604447	2605778	1332	*	OG6_215381	PmUG01_12066200	Pf3D7_14_v3	2080781	2082574	1794	*	PF3D7_1450800
PmUG01_12_v1	2628639	2631215	2577	*	OG6_100390	PmUG01_12066700	Pf3D7_14_v3	2056641	2059885	3245	*	PF3D7_1450300
PmUG01_12_v1	2631352	2631993	642	*	OG6_532637	PmUG01_12066800	Pf3D7_14_v3	2055238	2056437	1200	*	PF3D7_1450200
PmUG01_12_v1	2634447	2635949	1503	*	OG6_100507	PmUG01_12066900	Pf3D7_14_v3	2051429	2053788	2360	*	PF3D7_1450100
PmUG01_12_v1	2644710	2645198	489	*	OG6_118076	PmUG01_12067200	Pf3D7_14_v3	2042131	2043795	1665	*	PF3D7_1449800
PmUG01_12_v1	2651936	2653331	1396	*	OG6_158751	PmUG01_12067400	Pf3D7_14_v3	2034617	2036674	2058	*	PF3D7_1449600
PmUG01_12_v1	2669965	2672622	2658	*	OG6_101494	PmUG01_12067700	Pf3D7_14_v3	2016601	2020055	3455	*	PF3D7_1449300
PmUG01_12_v1	2689402	2689940	539	*	OG6_146155	PmUG01_12068100	Pf3D7_14_v3	2002360	2003426	1067	*	PF3D7_1448900
PmUG01_12_v1	2690741	2691866	1126	*	OG6_100645	PmUG01_12068200	Pf3D7_14_v3	2001083	2002106	1024	*	PF3D7_1448800
PmUG01_12_v1	2692726	2693697	972	*	OG6_156428	PmUG01_12068300	Pf3D7_14_v3	1999072	2000982	1911	*	PF3D7_1448700
PmUG01_12_v1	2694930	2695601	672	*	OG6_106463	PmUG01_12068400	Pf3D7_14_v3	1997036	1998336	1301	*	PF3D7_1448600
PmUG01_12_v1	2729732	2730250	519	*	OG6_532528	PmUG01_12068900	Pf3D7_14_v3	1964979	1966119	1141	*	PF3D7_1448100
PmUG01_12_v1	2754153	2755178	1026	*	OG6_108921	PmUG01_12069300	Pf3D7_14_v3	1943918	1945580	1663	*	PF3D7_1447700
PmUG01_12_v1	2758650	2759345	696	*	OG6_533757	PmUG01_12069500	Pf3D7_14_v3	1941056	1941686	631	*	PF3D7_1447500
PmUG01_12_v1	2761365	2762748	1384	*	OG6_533648	PmUG01_12069600	Pf3D7_14_v3	1937479	1939238	1760	*	PF3D7_1447400
PmUG01_12_v1	2763181	2763839	659	*	OG6_137732	PmUG01_12069700	Pf3D7_14_v3	1936324	1937700	1377	*	PF3D7_1447300
PmUG01_12_v1	2768102	2769020	919	*	OG6_532316	PmUG01_12069900	Pf3D7_14_v3	1931917	1933434	1518	*	PF3D7_1447100
PmUG01_12_v1	2801191	2802420	1230	*	OG6_101309	PmUG01_12070600	Pf3D7_14_v3	1902569	1905593	3025	*	PF3D7_1446400
PmUG01_12_v1	2810959	2812752	1794	*	OG6_100682	PmUG01_12070800	Pf3D7_14_v3	1892457	1895957	3501	*	PF3D7_1446200
PmUG01_12_v1	2843626	2844075	450	*	OG6_103626	PmUG01_12071500	Pf3D7_14_v3	1866106	1868844	2739	*	PF3D7_1445500
PmUG01_12_v1	2846072	2848507	2436	*	OG6_100708	PmUG01_12071600	Pf3D7_14_v3	1862507	1866212	3706	*	PF3D7_1445400
PmUG01_12_v1	2863955	2865148	1194	*	OG6_124625	PmUG01_12072000	Pf3D7_14_v3	1849172	1850395	1224	*	PF3D7_1445000
PmUG01_12_v1	2866005	2866544	540	*	OG6_533355	PmUG01_12072100	Pf3D7_14_v3	1847896	1848877	982	*	PF3D7_1444900
PmUG01_12_v1	2868687	2870899	2213	*	OG6_100527	PmUG01_12072200	Pf3D7_14_v3	1843368	1846989	3622	*	PF3D7_1444800
PmUG01_12_v1	2872593	2873559	967	*	OG6_532314	PmUG01_12072300	Pf3D7_14_v3	1841602	1843256	1655	*	PF3D7_1444700
PmUG01_12_v1	2874079	2874649	571	*	OG6_533140	PmUG01_12072400	Pf3D7_14_v3	1841029	1841592	564	*	PF3D7_1444600
PmUG01_12_v1	2927416	2928623	1208	*	OG6_101308	PmUG01_12073300	Pf3D7_14_v3	1791629	1793782	2154	*	PF3D7_1443700
PmUG01_12_v1	2970457	2971710	1254	*	OG6_533595	PmUG01_12074200	Pf3D7_14_v3	1750209	1751417	1209	*	PF3D7_1442800
PmUG01_12_v1	3013470	3015071	1602	*	OG6_100893	PmUG01_12074700	Pf3D7_14_v3	1712163	1714843	2681	*	PF3D7_1442300
PmUG01_12_v1	3020329	3021307	979	*	OG6_103793	PmUG01_12074900	Pf3D7_14_v3	1706027	1707710	1684	*	PF3D7_1442100
PmUG01_12_v1	3027584	3028984	1401	*	OG6_102968	PmUG01_12075300	Pf3D7_14_v3	1700587	1702266	1680	*	PF3D7_1441700
PmUG01_12_v1	3056963	3058130	1168	*	OG6_100869	PmUG01_12075800	Pf3D7_14_v3	1677565	1680894	3330	*	PF3D7_1441200
PmUG01_12_v1	3064972	3066738	1767	*	OG6_532349	PmUG01_12076000	Pf3D7_14_v3	1669946	1673071	3126	*	PF3D7_1441000
PmUG01_12_v1	3125434	3126357	924	*	OG6_101143	PmUG01_12077200	Pf3D7_14_v3	1618070	1620337	2268	*	PF3D7_1439800
PmUG01_12_v1	3132470	3133012	543	*	OG6_160756	PmUG01_12077400	Pf3D7_14_v3	1612049	1613376	1328	*	PF3D7_1439600
PmUG01_12_v1	3143355	3144428	1074	*	OG6_101749	PmUG01_12077600	Pf3D7_14_v3	1600284	1602646	2363	*	PF3D7_1439400
PmUG01_12_v1	3189538	3190365	828	*	OG6_103135	PmUG01_12078400	Pf3D7_14_v3	1561526	1563812	2287	*	PF3D7_1438600
PmUG01_12_v1	3211520	3213294	1775	*	OG6_106907	PmUG01_12078900	Pf3D7_14_v3	1540920	1543553	2634	*	PF3D7_1438100
PmUG01_12_v1	3231181	3233939	2759	*	OG6_102812	PmUG01_12079200	Pf3D7_14_v3	3040666	3043907	3242	*	PF3D7_1474300
PmUG01_12_v1	3246369	3248225	1857	*	OG6_102246	PmUG01_12079400	Pf3D7_14_v3	3055333	3059095	3763	*	PF3D7_1474500
PmUG01_12_v1	3252478	3255001	2524	*	OG6_127997	PmUG01_12079600	Pf3D7_14_v3	3063191	3065763	2573	*	PF3D7_1474700
PmUG01_12_v1	3256539	3257758	1220	*	OG6_102143	PmUG01_12079700	Pf3D7_14_v3	3066856	3069024	2169	*	PF3D7_1474800
PmUG01_12_v1	3261946	3262899	954	*	OG6_102881	PmUG01_12079800	Pf3D7_14_v3	3069615	3073847	4233	*	PF3D7_1474900
PmUG01_12_v1	3264911	3265300	390	*	OG6_103162	PmUG01_12079900	Pf3D7_14_v3	3075788	3076186	399	*	PF3D7_1475000
PmUG01_12_v1	3270838	3273687	2850	*	OG6_533062	PmUG01_12080100	Pf3D7_14_v3	3081750	3084635	2886	*	PF3D7_1475200
PmUG01_12_v1	3274786	3275472	687	*	OG6_102743	PmUG01_12080200	Pf3D7_14_v3	3085179	3087302	2124	*	PF3D7_1475300
PmUG01_12_v1	3295407	3300221	4815	*	OG6_120266	PmUG01_12080400	Pf3D7_14_v3	3106516	3111987	5472	*	PF3D7_1475500
PmUG01_12_v1	3307662	3309158	1497	*	OG6_105183	PmUG01_12080600	Pf3D7_14_v3	3117392	3118951	1560	*	PF3D7_1475700
PmUG01_12_v1	3316494	3318323	1830	*	OG6_532884	PmUG01_12080800	Pf3D7_14_v3	3124298	3126709	2412	*	PF3D7_1475900
PmUG01_12_v1	3326154	3326693	540	*	OG6_533634	PmUG01_12081000	Pf3D7_14_v3	3131104	3131637	534	*	PF3D7_1476100
PmUG01_12_v1	3337959	3338851	893	*	OG6_533000	PmUG01_12081200	Pf3D7_11_v3	1940627	1942588	1962	*	PF3D7_1148800
PmUG01_13_v1	132436	133158	723	*	OG6_119840	PmUG01_13011400	Pf3D7_08_v3	83838	89909	6072	*	PF3D7_0801000
PmUG01_13_v1	166049	166939	891	*	OG6_532556	PmUG01_13011900	Pf3D7_12_v3	101030	102674	1645	*	PF3D7_1201600
PmUG01_13_v1	168753	169325	573	*	OG6_532689	PmUG01_13012000	Pf3D7_12_v3	103318	104985	1668	*	PF3D7_1201700
PmUG01_13_v1	182751	183722	972	*	OG6_101022	PmUG01_13012500	Pf3D7_12_v3	116013	118202	2190	*	PF3D7_1202200
PmUG01_13_v1	212963	215920	2958	*	OG6_102135	PmUG01_13012800	Pf3D7_12_v3	144046	148030	3985	*	PF3D7_1202500
PmUG01_13_v1	230955	231453	499	*	OG6_533382	PmUG01_13013100	Pf3D7_12_v3	160614	162188	1575	*	PF3D7_1202800
PmUG01_13_v1	233239	233562	324	*	OG6_100324	PmUG01_13013200	Pf3D7_12_v3	161330	163926	2597	*	PF3D7_1202900
PmUG01_13_v1	239757	242915	3159	*	OG6_100406	PmUG01_13013300	Pf3D7_12_v3	167665	171905	4241	*	PF3D7_1203000
PmUG01_13_v1	245021	245644	624	*	OG6_103910	PmUG01_13013500	Pf3D7_12_v3	172574	173502	929	*	PF3D7_1203200
PmUG01_13_v1	261614	262823	1210	*	OG6_100833	PmUG01_13014000	Pf3D7_12_v3	185860	188842	2983	*	PF3D7_1203700
PmUG01_13_v1	275020	276616	1597	*	OG6_118129	PmUG01_13014200	Pf3D7_12_v3	197509	198830	1322	*	PF3D7_1204000
PmUG01_13_v1	284027	284512	486	*	OG6_100628	PmUG01_13014500	Pf3D7_12_v3	204215	207469	3255	*	PF3D7_1204300
PmUG01_13_v1	294337	295425	1089	*	OG6_103273	PmUG01_13014800	Pf3D7_12_v3	212829	214204	1376	*	PF3D7_1204600
PmUG01_13_v1	317258	318307	1050	*	OG6_215358	PmUG01_13015300	Pf3D7_12_v3	230037	231763	1727	*	PF3D7_1205300
PmUG01_13_v1	404091	405599	1509	*	OG6_101859	PmUG01_13016700	Pf3D7_12_v3	300662	306899	6238	*	PF3D7_1206700
PmUG01_13_v1	443210	444224	1015	*	OG6_146123	PmUG01_13017400	Pf3D7_12_v3	347896	349423	1528	*	PF3D7_1207500
PmUG01_13_v1	444773	446377	1605	*	OG6_100923	PmUG01_13017500	Pf3D7_12_v3	348927	351790	2864	*	PF3D7_1207600
PmUG01_13_v1	454076	455452	1377	*	OG6_107492	PmUG01_13017800	Pf3D7_12_v3	357855	359377	1523	*	PF3D7_1207900
PmUG01_13_v1	456082	456689	608	*	OG6_144417	PmUG01_13017900	Pf3D7_12_v3	359995	360499	505	*	PF3D7_1208000
PmUG01_13_v1	484799	485484	686	*	OG6_167103	PmUG01_13018200	Pf3D7_12_v3	387833	389498	1666	*	PF3D7_1208300
PmUG01_13_v1	498488	498715	228	*	OG6_103064	PmUG01_13018500	Pf3D7_12_v3	401950	402905	956	*	PF3D7_1208600
PmUG01_13_v1	545321	546703	1383	*	OG6_101048	PmUG01_13019500	Pf3D7_12_v3	443680	445148	1469	*	PF3D7_1209600
PmUG01_13_v1	549753	550322	570	*	OG6_102875	PmUG01_13019700	Pf3D7_12_v3	446709	448061	1353	*	PF3D7_1209800
PmUG01_13_v1	574381	575280	900	*	OG6_134698	PmUG01_13020100	Pf3D7_12_v3	454764	457276	2513	*	PF3D7_1210100
PmUG01_13_v1	584814	585437	624	*	OG6_533393	PmUG01_13020300	Pf3D7_12_v3	465011	466098	1088	*	PF3D7_1210300
PmUG01_13_v1	594311	595774	1464	*	OG6_533161	PmUG01_13020600	Pf3D7_12_v3	470028	471828	1801	*	PF3D7_1210500
PmUG01_13_v1	639994	641172	1179	*	OG6_101408	PmUG01_13021500	Pf3D7_12_v3	507320	509574	2255	*	PF3D7_1211500
PmUG01_13_v1	696982	699948	2967	*	OG6_105058	PmUG01_13022600	Pf3D7_14_v3	1525117	1528540	3424	*	PF3D7_1437700
PmUG01_13_v1	701304	703058	1755	*	OG6_533395	PmUG01_13022700	Pf3D7_14_v3	1522980	1525078	2099	*	PF3D7_1437600
PmUG01_13_v1	705004	705804	801	*	OG6_532461	PmUG01_13022800	Pf3D7_14_v3	1521105	1521920	816	*	PF3D7_1437500
PmUG01_13_v1	732862	733727	866	*	OG6_101676	PmUG01_13023400	Pf3D7_14_v3	1499927	1501739	1813	*	PF3D7_1436900
PmUG01_13_v1	734604	735329	726	*	OG6_113660	PmUG01_13023500	Pf3D7_14_v3	1498758	1499902	1145	*	PF3D7_1436800
PmUG01_13_v1	781605	782537	933	*	OG6_156378	PmUG01_13024400	Pf3D7_14_v3	1454227	1455651	1425	*	PF3D7_1435900
PmUG01_13_v1	782992	784563	1572	*	OG6_101468	PmUG01_13024500	Pf3D7_14_v3	1452234	1454205	1972	*	PF3D7_1435800
PmUG01_13_v1	806355	806927	573	*	OG6_102320	PmUG01_13024900	Pf3D7_14_v3	1433279	1434985	1707	*	PF3D7_1435400
PmUG01_13_v1	825598	826641	1044	*	OG6_156391	PmUG01_13025200	Pf3D7_14_v3	1415760	1417286	1527	*	PF3D7_1435100
PmUG01_13_v1	827700	828992	1293	*	OG6_102761	PmUG01_13025300	Pf3D7_14_v3	1413760	1415729	1970	*	PF3D7_1435000
PmUG01_13_v1	832913	833671	759	*	OG6_105073	PmUG01_13025500	Pf3D7_14_v3	1409197	1411400	2204	*	PF3D7_1434800
PmUG01_13_v1	835797	836285	489	*	OG6_101935	PmUG01_13025600	Pf3D7_14_v3	1406574	1408705	2132	*	PF3D7_1434700
PmUG01_13_v1	837925	839598	1674	*	OG6_100815	PmUG01_13025700	Pf3D7_14_v3	1403360	1407209	3850	*	PF3D7_1434600
PmUG01_13_v1	876237	877436	1200	*	OG6_103114	PmUG01_13026200	Pf3D7_14_v3	1366575	1368634	2060	*	PF3D7_1434100
PmUG01_13_v1	899870	906387	6518	*	OG6_533328	PmUG01_13026600	Pf3D7_14_v3	1341313	1349600	8288	*	PF3D7_1433700
PmUG01_13_v1	906701	907433	733	*	OG6_103297	PmUG01_13026700	Pf3D7_14_v3	1341334	1342539	1206	*	PF3D7_1433600
PmUG01_13_v1	973114	974678	1565	*	OG6_102561	PmUG01_13027800	Pf3D7_14_v3	1283342	1285383	2042	*	PF3D7_1432500
PmUG01_13_v1	1018942	1020339	1398	*	OG6_100409	PmUG01_13028600	Pf3D7_14_v3	1242924	1245905	2982	*	PF3D7_1431600
PmUG01_13_v1	1044412	1044930	519	*	OG6_103253	PmUG01_13029200	Pf3D7_14_v3	1216478	1217316	839	*	PF3D7_1430900
PmUG01_13_v1	1057151	1058470	1320	*	OG6_532975	PmUG01_13029600	Pf3D7_14_v3	1205088	1206416	1329	*	PF3D7_1430500
PmUG01_13_v1	1099985	1100623	639	*	OG6_533549	PmUG01_13030500	Pf3D7_14_v3	1167130	1168075	946	*	PF3D7_1429600
PmUG01_13_v1	1102409	1104400	1992	*	OG6_103331	PmUG01_13030600	Pf3D7_14_v3	1164239	1166791	2553	*	PF3D7_1429500
PmUG01_13_v1	1129044	1129646	603	*	OG6_103121	PmUG01_13031100	Pf3D7_14_v3	1140579	1141292	714	*	PF3D7_1429000
PmUG01_13_v1	1136300	1137746	1447	*	OG6_133547	PmUG01_13031300	Pf3D7_14_v3	1132046	1134562	2517	*	PF3D7_1428800
PmUG01_13_v1	1168568	1169968	1401	*	OG6_101895	PmUG01_13031800	Pf3D7_14_v3	1104979	1107504	2526	*	PF3D7_1428300
PmUG01_13_v1	1182453	1183283	831	*	OG6_102163	PmUG01_13032200	Pf3D7_14_v3	1090631	1094286	3656	*	PF3D7_1427900
PmUG01_13_v1	1187049	1187789	741	*	OG6_101074	PmUG01_13032300	Pf3D7_14_v3	1088099	1089750	1652	*	PF3D7_1427800
PmUG01_13_v1	1188883	1189074	192	*	OG6_532835	PmUG01_13032400	Pf3D7_14_v3	1087040	1087805	766	*	PF3D7_1427700
PmUG01_13_v1	1198029	1200613	2585	*	OG6_171442	PmUG01_13032700	Pf3D7_14_v3	1077001	1080178	3178	*	PF3D7_1427400
PmUG01_13_v1	1209590	1214704	5115	*	OG6_167120	PmUG01_13032800	Pf3D7_14_v3	1064142	1069386	5245	*	PF3D7_1427300
PmUG01_13_v1	1216368	1216844	477	*	OG6_532709	PmUG01_13032900	Pf3D7_14_v3	1061328	1063299	1972	*	PF3D7_1427200
PmUG01_13_v1	1229870	1230136	267	*	OG6_102683	PmUG01_13033200	Pf3D7_14_v3	1049648	1050707	1060	*	PF3D7_1426900
PmUG01_13_v1	1243366	1246857	3492	*	OG6_104577	PmUG01_13033400	Pf3D7_14_v3	1035905	1042216	6312	*	PF3D7_1426700
PmUG01_13_v1	1254097	1256085	1989	*	OG6_100076	PmUG01_13033600	Pf3D7_14_v3	1027682	1030025	2344	*	PF3D7_1426500
PmUG01_13_v1	1259294	1261204	1911	*	OG6_104087	PmUG01_13033800	Pf3D7_14_v3	1023202	1025765	2564	*	PF3D7_1426300
PmUG01_13_v1	1262759	1264009	1251	*	OG6_101444	PmUG01_13033900	Pf3D7_14_v3	1020917	1023165	2249	*	PF3D7_1426200
PmUG01_13_v1	1266780	1267298	519	*	OG6_101091	PmUG01_13034000	Pf3D7_14_v3	1018646	1020564	1919	*	PF3D7_1426100
PmUG01_13_v1	1270568	1271053	486	*	OG6_100663	PmUG01_13034100	Pf3D7_14_v3	1015470	1017199	1730	*	PF3D7_1426000
PmUG01_13_v1	1309851	1311140	1290	*	OG6_102410	PmUG01_13034900	Pf3D7_14_v3	982400	984901	2502	*	PF3D7_1425200
PmUG01_13_v1	1383334	1384854	1521	*	OG6_101829	PmUG01_13036000	Pf3D7_14_v3	924840	927108	2269	*	PF3D7_1423000
PmUG01_13_v1	1385861	1387648	1788	*	OG6_532865	PmUG01_13036100	Pf3D7_14_v3	922368	924402	2035	*	PF3D7_1422900
PmUG01_13_v1	1391274	1392971	1698	*	OG6_129938	PmUG01_13036200	Pf3D7_14_v3	918026	920067	2042	*	PF3D7_1422800
PmUG01_13_v1	1418477	1419454	978	*	OG6_532515	PmUG01_13036700	Pf3D7_14_v3	897267	899556	2290	*	PF3D7_1422300
PmUG01_13_v1	1421257	1422147	891	*	OG6_532559	PmUG01_13036800	Pf3D7_14_v3	895874	897254	1381	*	PF3D7_1422200
PmUG01_13_v1	1428563	1428922	360	*	OG6_117238	PmUG01_13037100	Pf3D7_14_v3	890541	891622	1082	*	PF3D7_1421900
PmUG01_13_v1	1485095	1485901	807	*	OG6_103202	PmUG01_13038600	Pf3D7_14_v3	843380	844973	1594	*	PF3D7_1420300
PmUG01_13_v1	1487161	1490853	3693	*	OG6_103191	PmUG01_13038700	Pf3D7_14_v3	838158	842717	4560	*	PF3D7_1420200
PmUG01_13_v1	1512875	1514371	1497	*	OG6_102747	PmUG01_13039200	Pf3D7_14_v3	819039	821674	2636	*	PF3D7_1419700
PmUG01_13_v1	1521652	1522287	636	*	OG6_532938	PmUG01_13039400	Pf3D7_14_v3	813569	814898	1330	*	PF3D7_1419500
PmUG01_13_v1	1533594	1534402	809	*	OG6_100172	PmUG01_13039600	Pf3D7_14_v3	801242	804083	2842	*	PF3D7_1419300
PmUG01_13_v1	1564531	1564941	411	*	OG6_532893	PmUG01_13040100	Pf3D7_14_v3	776390	777202	813	*	PF3D7_1418300
PmUG01_13_v1	1584726	1585757	1032	*	OG6_149566	PmUG01_13040500	Pf3D7_14_v3	756645	758888	2244	*	PF3D7_1417900
PmUG01_13_v1	1586604	1589733	3130	*	OG6_101336	PmUG01_13040600	Pf3D7_14_v3	752903	757053	4151	*	PF3D7_1417800
PmUG01_13_v1	1652824	1653660	837	*	OG6_533484	PmUG01_13041300	Pf3D7_14_v3	690145	692507	2363	*	PF3D7_1417100
PmUG01_13_v1	1655267	1656427	1161	*	OG6_532471	PmUG01_13041400	Pf3D7_14_v3	688592	689740	1149	*	PF3D7_1417000
PmUG01_13_v1	1658929	1659907	979	*	OG6_102034	PmUG01_13041500	Pf3D7_14_v3	684962	686566	1605	*	PF3D7_1416900
PmUG01_13_v1	1663623	1664806	1184	*	OG6_215377	PmUG01_13041700	Pf3D7_14_v3	680612	682264	1653	*	PF3D7_1416700
PmUG01_13_v1	1707965	1708717	753	*	OG6_171487	PmUG01_13042500	Pf3D7_14_v3	641606	642984	1379	*	PF3D7_1415900
PmUG01_13_v1	1715239	1716957	1719	*	OG6_100700	PmUG01_13042700	Pf3D7_14_v3	634236	637046	2811	*	PF3D7_1415700
PmUG01_13_v1	1724671	1728411	3741	*	OG6_532821	PmUG01_13042900	Pf3D7_14_v3	623840	628505	4666	*	PF3D7_1415500
PmUG01_13_v1	1738080	1739090	1011	*	OG6_103746	PmUG01_13043100	Pf3D7_14_v3	613736	616628	2893	*	PF3D7_1415300
PmUG01_13_v1	1742861	1743748	888	*	OG6_102491	PmUG01_13043200	Pf3D7_14_v3	611486	613217	1732	*	PF3D7_1415200
PmUG01_13_v1	1749570	1750517	948	*	OG6_101690	PmUG01_13043400	Pf3D7_14_v3	606246	607405	1160	*	PF3D7_1415000
PmUG01_13_v1	1751509	1754919	3411	*	OG6_100411	PmUG01_13043500	Pf3D7_14_v3	601981	605559	3579	*	PF3D7_1414900
PmUG01_13_v1	1767532	1768995	1464	*	OG6_101990	PmUG01_13043800	Pf3D7_14_v3	590603	592740	2138	*	PF3D7_1414600
PmUG01_13_v1	1790317	1790976	660	*	OG6_100701	PmUG01_13044100	Pf3D7_14_v3	570027	571644	1618	*	PF3D7_1414300
PmUG01_13_v1	1817381	1818901	1521	*	OG6_101267	PmUG01_13044600	Pf3D7_14_v3	546796	549599	2804	*	PF3D7_1413800
PmUG01_13_v1	1834512	1835594	1083	*	OG6_104295	PmUG01_13044900	Pf3D7_14_v3	536446	538247	1802	*	PF3D7_1413500
PmUG01_13_v1	1869727	1871061	1335	*	OG6_101093	PmUG01_13045800	Pf3D7_14_v3	509238	511218	1981	*	PF3D7_1412600
PmUG01_13_v1	1892901	1895787	2887	*	OG6_533104	PmUG01_13046200	Pf3D7_14_v3	487436	490380	2945	*	PF3D7_1412200
PmUG01_13_v1	1908583	1910361	1779	*	OG6_102749	PmUG01_13046700	Pf3D7_14_v3	474972	477365	2394	*	PF3D7_1411700
PmUG01_13_v1	1918810	1924476	5667	*	OG6_103182	PmUG01_13047000	Pf3D7_14_v3	460578	467594	7017	*	PF3D7_1411400
PmUG01_13_v1	1925749	1927841	2093	*	OG6_112454	PmUG01_13047100	Pf3D7_14_v3	457646	461237	3592	*	PF3D7_1411300
PmUG01_13_v1	1949716	1952129	2414	*	OG6_101125	PmUG01_13047500	Pf3D7_14_v3	436329	440098	3770	*	PF3D7_1410900
PmUG01_13_v1	1961648	1963045	1398	*	OG6_101121	PmUG01_13047800	Pf3D7_14_v3	425584	429101	3518	*	PF3D7_1410600
PmUG01_13_v1	1966132	1966646	515	*	OG6_533259	PmUG01_13047900	Pf3D7_14_v3	423495	424842	1348	*	PF3D7_1410500
PmUG01_13_v1	1968205	1970490	2286	*	OG6_533244	PmUG01_13048000	Pf3D7_14_v3	419442	423481	4040	*	PF3D7_1410400
PmUG01_13_v1	1989935	1992484	2550	*	OG6_100470	PmUG01_13048200	Pf3D7_14_v3	399105	403567	4463	*	PF3D7_1410200
PmUG01_13_v1	1999444	2000325	882	*	OG6_102350	PmUG01_13048400	Pf3D7_14_v3	392855	394689	1835	*	PF3D7_1410000
PmUG01_13_v1	2002242	2004101	1860	*	OG6_101561	PmUG01_13048500	Pf3D7_14_v3	387792	392617	4826	*	PF3D7_1409900
PmUG01_13_v1	2016052	2018382	2331	*	OG6_533230	PmUG01_13048700	Pf3D7_14_v3	377013	380614	3602	*	PF3D7_1409700
PmUG01_13_v1	2041184	2042290	1107	*	OG6_101685	PmUG01_13049200	Pf3D7_14_v3	362619	364640	2022	*	PF3D7_1409300
PmUG01_13_v1	2046693	2049797	3105	*	OG6_137333	PmUG01_13049400	Pf3D7_14_v3	355859	360616	4758	*	PF3D7_1409100
PmUG01_13_v1	2051199	2053007	1809	*	OG6_532315	PmUG01_13049500	Pf3D7_14_v3	352521	355754	3234	*	PF3D7_1409000
PmUG01_13_v1	2054217	2055245	1029	*	OG6_101867	PmUG01_13049600	Pf3D7_14_v3	350700	352431	1732	*	PF3D7_1408900
PmUG01_13_v1	2086987	2087712	726	*	OG6_533530	PmUG01_13050000	Pf3D7_14_v3	319847	321454	1608	*	PF3D7_1408500
PmUG01_13_v1	2117006	2118640	1635	*	OG6_215374	PmUG01_13050500	Pf3D7_14_v3	279176	280673	1498	*	PF3D7_1407700
PmUG01_13_v1	2131254	2131892	639	*	OG6_533709	PmUG01_13050800	Pf3D7_14_v3	267209	269438	2230	*	PF3D7_1407400
PmUG01_13_v1	2145552	2149355	3804	*	OG6_113093	PmUG01_13051200	Pf3D7_14_v3	253542	257360	3819	*	PF3D7_1407000
PmUG01_13_v1	2160672	2161247	576	*	OG6_101343	PmUG01_13051500	Pf3D7_14_v3	244331	246273	1943	*	PF3D7_1406700
PmUG01_13_v1	2174144	2175859	1716	*	OG6_117842	PmUG01_13051800	Pf3D7_14_v3	230607	232875	2269	*	PF3D7_1406400
PmUG01_13_v1	2216048	2217097	1050	*	OG6_100537	PmUG01_13052700	Pf3D7_14_v3	192727	194345	1619	*	PF3D7_1405600
PmUG01_13_v1	2243104	2243997	894	*	OG6_532417	PmUG01_13053400	Pf3D7_14_v3	168515	171941	3427	*	PF3D7_1404900
PmUG01_13_v1	2252900	2253880	981	*	OG6_533138	PmUG01_13053600	Pf3D7_14_v3	160928	162542	1615	*	PF3D7_1404700
PmUG01_13_v1	2267928	2268443	516	*	OG6_533594	PmUG01_13054000	Pf3D7_14_v3	150000	150608	609	*	PF3D7_1404300
PmUG01_13_v1	2274554	2275334	781	*	OG6_532998	PmUG01_13054300	Pf3D7_14_v3	143936	144696	761	*	PF3D7_1404000
PmUG01_13_v1	2303599	2304654	1056	*	OG6_533099	PmUG01_13055100	Pf3D7_14_v3	119995	121405	1411	*	PF3D7_1403200
PmUG01_13_v1	2317317	2319626	2310	*	OG6_533065	PmUG01_13055400	Pf3D7_14_v3	106341	109299	2959	*	PF3D7_1402900
PmUG01_13_v1	2335605	2337377	1773	*	OG6_106550	PmUG01_13055900	Pf3D7_14_v3	89265	91389	2125	*	PF3D7_1402400
PmUG01_13_v1	2338903	2340747	1845	*	OG6_101896	PmUG01_13056000	Pf3D7_14_v3	85517	89001	3485	*	PF3D7_1402300
PmUG01_13_v1	2341491	2342054	564	*	OG6_146106	PmUG01_13056100	Pf3D7_14_v3	84195	85840	1646	*	PF3D7_1402200
PmUG01_13_v1	2343757	2346093	2337	*	OG6_101927	PmUG01_13056200	Pf3D7_14_v3	80732	83840	3109	*	PF3D7_1402100
PmUG01_13_v1	2356166	2357494	1329	*	OG6_120902	PmUG01_13056500	Pf3D7_14_v3	69339	74061	4723	*	PF3D7_1401800
PmUG01_13_v1	2363636	2364379	744	*	OG6_532405	PmUG01_13056600	Pf3D7_14_v3	66269	67081	813	*	PF3D7_1401700
PmUG01_14_v1	416315	417325	1011	*	OG6_532394	PmUG01_14016300	Pf3D7_13_v3	112224	115251	3028	*	PF3D7_1302000
PmUG01_14_v1	480351	480992	642	*	OG6_532346	PmUG01_14018800	Pf3D7_13_v3	123360	124429	1070	*	PF3D7_1302200
PmUG01_14_v1	483825	484494	670	*	OG6_533354	PmUG01_14018900	Pf3D7_13_v3	125679	128432	2754	*	PF3D7_1302300
PmUG01_14_v1	486758	488144	1387	*	OG6_140581	PmUG01_14019000	Pf3D7_13_v3	129717	131086	1370	*	PF3D7_1302400
PmUG01_14_v1	501410	502450	1041	*	OG6_101312	PmUG01_14019200	Pf3D7_13_v3	142833	144141	1309	*	PF3D7_1302600
PmUG01_14_v1	509643	510442	800	*	OG6_101127	PmUG01_14019400	Pf3D7_13_v3	150591	153017	2427	*	PF3D7_1302800
PmUG01_14_v1	513173	515854	2682	*	OG6_156431	PmUG01_14019500	Pf3D7_13_v3	154555	157791	3237	*	PF3D7_1302900
PmUG01_14_v1	516822	517671	850	*	OG6_146157	PmUG01_14019600	Pf3D7_13_v3	158048	158778	731	*	PF3D7_1303000
PmUG01_14_v1	518027	519043	1017	*	OG6_101563	PmUG01_14019700	Pf3D7_13_v3	159024	160416	1393	*	PF3D7_1303100
PmUG01_14_v1	522827	523786	960	*	OG6_104035	PmUG01_14019900	Pf3D7_13_v3	162566	164742	2177	*	PF3D7_1303300
PmUG01_14_v1	540328	541025	698	*	OG6_160745	PmUG01_14020200	Pf3D7_13_v3	178433	179882	1450	*	PF3D7_1303600
PmUG01_14_v1	583663	586674	3012	*	OG6_100906	PmUG01_14020700	Pf3D7_13_v3	221623	225748	4126	*	PF3D7_1304100
PmUG01_14_v1	588231	590001	1771	*	OG6_132831	PmUG01_14020800	Pf3D7_13_v3	226669	229688	3020	*	PF3D7_1304200
PmUG01_14_v1	592296	592865	570	*	OG6_532944	PmUG01_14020900	Pf3D7_13_v3	230753	231760	1008	*	PF3D7_1304300
PmUG01_14_v1	593653	595554	1902	*	OG6_126530	PmUG01_14021000	Pf3D7_13_v3	232308	234498	2191	*	PF3D7_1304400
PmUG01_14_v1	619594	623622	4029	*	OG6_532794	PmUG01_14021700	Pf3D7_13_v3	246965	252322	5358	*	PF3D7_1305000
PmUG01_14_v1	624630	625865	1236	*	OG6_171414	PmUG01_14021800	Pf3D7_13_v3	252020	254299	2280	*	PF3D7_1305100
PmUG01_14_v1	627232	628230	999	*	OG6_146117	PmUG01_14021900	Pf3D7_13_v3	254971	256226	1256	*	PF3D7_1305200
PmUG01_14_v1	641195	643159	1965	*	OG6_103436	PmUG01_14022100	Pf3D7_13_v3	268764	270974	2211	*	PF3D7_1305400
PmUG01_14_v1	644101	646359	2259	*	OG6_172069	PmUG01_14022200	Pf3D7_13_v3	270846	273772	2927	*	PF3D7_1305500
PmUG01_14_v1	650997	651578	582	*	OG6_533502	PmUG01_14022400	Pf3D7_13_v3	277139	277729	591	*	PF3D7_1305700
PmUG01_14_v1	652482	653324	843	*	OG6_532776	PmUG01_14022500	Pf3D7_13_v3	278294	279133	840	*	PF3D7_1305800
PmUG01_14_v1	664811	665218	408	*	OG6_532568	PmUG01_14022800	Pf3D7_13_v3	287950	288637	688	*	PF3D7_1306100
PmUG01_14_v1	666330	667757	1428	*	OG6_146118	PmUG01_14022900	Pf3D7_13_v3	288740	291710	2971	*	PF3D7_1306200
PmUG01_14_v1	674238	675419	1182	*	OG6_101751	PmUG01_14023100	Pf3D7_13_v3	296681	299735	3055	*	PF3D7_1306400
PmUG01_14_v1	698578	699732	1155	*	OG6_102463	PmUG01_14023700	Pf3D7_13_v3	324598	326786	2189	*	PF3D7_1307000
PmUG01_14_v1	704215	705384	1170	*	OG6_103567	PmUG01_14023900	Pf3D7_13_v3	331110	333003	1894	*	PF3D7_1307200
PmUG01_14_v1	706089	708035	1947	*	OG6_105578	PmUG01_14024000	Pf3D7_13_v3	333485	335751	2267	*	PF3D7_1307300
PmUG01_14_v1	711193	711450	258	*	OG6_532452	PmUG01_14024200	Pf3D7_13_v3	337467	339281	1815	*	PF3D7_1307500
PmUG01_14_v1	735576	737648	2073	*	OG6_533548	PmUG01_14024700	Pf3D7_13_v3	355912	359788	3877	*	PF3D7_1308000
PmUG01_14_v1	739247	739684	438	*	OG6_171482	PmUG01_14024800	Pf3D7_13_v3	359803	360998	1196	*	PF3D7_1308100
PmUG01_14_v1	740490	747524	7035	*	OG6_100435	PmUG01_14024900	Pf3D7_13_v3	360703	371091	10389	*	PF3D7_1308200
PmUG01_14_v1	750063	750575	513	*	OG6_100584	PmUG01_14025000	Pf3D7_13_v3	370778	373004	2227	*	PF3D7_1308300
PmUG01_14_v1	770709	772016	1308	*	OG6_107127	PmUG01_14025200	Pf3D7_13_v3	393715	395881	2167	*	PF3D7_1308500
PmUG01_14_v1	796464	797546	1083	*	OG6_103111	PmUG01_14025700	Pf3D7_13_v3	415450	417742	2293	*	PF3D7_1309000
PmUG01_14_v1	818716	819309	594	*	OG6_102146	PmUG01_14026200	Pf3D7_13_v3	436154	437809	1656	*	PF3D7_1309500
PmUG01_14_v1	820533	821315	783	*	OG6_103441	PmUG01_14026300	Pf3D7_13_v3	438135	439566	1432	*	PF3D7_1309600
PmUG01_14_v1	830483	831037	555	*	OG6_102226	PmUG01_14026600	Pf3D7_13_v3	447096	448101	1006	*	PF3D7_1309900
PmUG01_14_v1	832132	832890	759	*	OG6_101031	PmUG01_14026700	Pf3D7_13_v3	448789	449862	1074	*	PF3D7_1310000
PmUG01_14_v1	834310	837432	3123	*	OG6_532458	PmUG01_14026800	Pf3D7_13_v3	450398	453415	3018	*	PF3D7_1310100
PmUG01_14_v1	840904	841650	747	*	OG6_215368	PmUG01_14027000	Pf3D7_13_v3	455314	457125	1812	*	PF3D7_1310300
PmUG01_14_v1	849630	850223	594	*	OG6_102814	PmUG01_14027200	Pf3D7_13_v3	462619	464337	1719	*	PF3D7_1310500
PmUG01_14_v1	857426	861405	3980	*	OG6_101869	PmUG01_14027500	Pf3D7_13_v3	470186	475454	5269	*	PF3D7_1310800
PmUG01_14_v1	862894	863793	900	*	OG6_137157	PmUG01_14027600	Pf3D7_13_v3	476019	477369	1351	*	PF3D7_1310900
PmUG01_14_v1	869976	871544	1569	*	OG6_103380	PmUG01_14027900	Pf3D7_13_v3	481029	483562	2534	*	PF3D7_1311200
PmUG01_14_v1	876983	878302	1320	*	OG6_101263	PmUG01_14028100	Pf3D7_13_v3	487208	489812	2605	*	PF3D7_1311400
PmUG01_14_v1	888577	889047	471	*	OG6_139429	PmUG01_14028400	Pf3D7_13_v3	497277	499849	2573	*	PF3D7_1311700
PmUG01_14_v1	892165	895470	3306	*	OG6_106799	PmUG01_14028500	Pf3D7_13_v3	500128	505330	5203	*	PF3D7_1311800
PmUG01_14_v1	898800	900635	1836	*	OG6_100902	PmUG01_14028600	Pf3D7_13_v3	506640	510354	3715	*	PF3D7_1311900
PmUG01_14_v1	903940	905127	1188	*	OG6_101327	PmUG01_14028700	Pf3D7_13_v3	510883	512714	1832	*	PF3D7_1312000
PmUG01_14_v1	913542	914333	792	*	OG6_139428	PmUG01_14029000	Pf3D7_13_v3	519563	520735	1173	*	PF3D7_1312300
PmUG01_14_v1	915354	918848	3495	*	OG6_139502	PmUG01_14029100	Pf3D7_13_v3	521022	524485	3464	*	PF3D7_1312400
PmUG01_14_v1	919932	920123	192	*	OG6_532580	PmUG01_14029200	Pf3D7_13_v3	525028	525219	192	*	PF3D7_1312450
PmUG01_14_v1	921806	922006	201	*	OG6_533185	PmUG01_14029300	Pf3D7_13_v3	525745	528762	3018	*	PF3D7_1312500
PmUG01_14_v1	925969	927261	1293	*	OG6_101723	PmUG01_14029400	Pf3D7_13_v3	529137	531966	2830	*	PF3D7_1312600
PmUG01_14_v1	964334	966439	2106	*	OG6_101497	PmUG01_14029900	Pf3D7_13_v3	565649	568253	2605	*	PF3D7_1313200
PmUG01_14_v1	987935	988837	903	*	OG6_101328	PmUG01_14030400	Pf3D7_13_v3	586557	587858	1302	*	PF3D7_1313700
PmUG01_14_v1	1003327	1004529	1203	*	OG6_165304	PmUG01_14030600	Pf3D7_13_v3	600666	602194	1529	*	PF3D7_1313900
PmUG01_14_v1	1024374	1025798	1425	*	OG6_143350	PmUG01_14031000	Pf3D7_13_v3	618973	620881	1909	*	PF3D7_1314300
PmUG01_14_v1	1031072	1032406	1335	*	OG6_101366	PmUG01_14031300	Pf3D7_13_v3	624510	626292	1783	*	PF3D7_1314600
PmUG01_14_v1	1037897	1038636	740	*	OG6_215369	PmUG01_14031500	Pf3D7_13_v3	629766	630444	679	*	PF3D7_1314800
PmUG01_14_v1	1048118	1048995	878	*	OG6_158748	PmUG01_14031700	Pf3D7_13_v3	635796	638125	2330	*	PF3D7_1315000
PmUG01_14_v1	1050286	1051389	1104	*	OG6_119552	PmUG01_14031800	Pf3D7_13_v3	638286	639389	1104	*	PF3D7_1315100
PmUG01_14_v1	1074574	1075506	933	*	OG6_100880	PmUG01_14032400	Pf3D7_13_v3	657523	659870	2348	*	PF3D7_1315700
PmUG01_14_v1	1076840	1078045	1206	*	OG6_533700	PmUG01_14032500	Pf3D7_13_v3	659980	662174	2195	*	PF3D7_1315800
PmUG01_14_v1	1101523	1102561	1039	*	OG6_532813	PmUG01_14032900	Pf3D7_13_v3	679376	681341	1966	*	PF3D7_1316200
PmUG01_14_v1	1103249	1104271	1023	*	OG6_533771	PmUG01_14033000	Pf3D7_13_v3	681363	682149	787	*	PF3D7_1316300
PmUG01_14_v1	1167481	1168098	618	*	OG6_533731	PmUG01_14034100	Pf3D7_13_v3	732710	734063	1354	*	PF3D7_1317400
PmUG01_14_v1	1169395	1169664	270	*	OG6_160747	PmUG01_14034200	Pf3D7_13_v3	734604	734999	396	*	PF3D7_1317500
PmUG01_14_v1	1174493	1174978	486	*	OG6_532708	PmUG01_14034400	Pf3D7_13_v3	738072	739888	1817	*	PF3D7_1317700
PmUG01_14_v1	1176442	1177311	870	*	OG6_100373	PmUG01_14034500	Pf3D7_13_v3	739823	741699	1877	*	PF3D7_1317800
PmUG01_14_v1	1183253	1183825	573	*	OG6_148529	PmUG01_14034700	Pf3D7_13_v3	745720	747765	2046	*	PF3D7_1318000
PmUG01_14_v1	1186544	1187116	573	*	OG6_106507	PmUG01_14034800	Pf3D7_13_v3	748160	749415	1256	*	PF3D7_1318100
PmUG01_14_v1	1188803	1190038	1236	*	OG6_114319	PmUG01_14034900	Pf3D7_13_v3	750316	751518	1203	*	PF3D7_1318200
PmUG01_14_v1	1207233	1208855	1623	*	OG6_150866	PmUG01_14035300	Pf3D7_13_v3	768049	769846	1798	*	PF3D7_1318600
PmUG01_14_v1	1220244	1222217	1974	*	OG6_533701	PmUG01_14035600	Pf3D7_13_v3	778097	781679	3583	*	PF3D7_1318900
PmUG01_14_v1	1229678	1231573	1896	*	OG6_102202	PmUG01_14035800	Pf3D7_13_v3	789267	792352	3086	*	PF3D7_1319100
PmUG01_14_v1	1264367	1264801	435	*	OG6_533503	PmUG01_14036500	Pf3D7_13_v3	819978	821219	1242	*	PF3D7_1319800
PmUG01_14_v1	1265960	1269949	3990	*	OG6_532810	PmUG01_14036600	Pf3D7_13_v3	822078	826547	4470	*	PF3D7_1319900
PmUG01_14_v1	1277871	1278975	1105	*	OG6_106777	PmUG01_14036800	Pf3D7_13_v3	833359	835735	2377	*	PF3D7_1320100
PmUG01_14_v1	1280358	1282277	1920	*	OG6_102218	PmUG01_14036900	Pf3D7_13_v3	836524	838735	2212	*	PF3D7_1320200
PmUG01_14_v1	1283076	1285379	2304	*	OG6_137492	PmUG01_14037000	Pf3D7_13_v3	838739	840965	2227	*	PF3D7_1320300
PmUG01_14_v1	1286522	1287517	996	*	OG6_100609	PmUG01_14037100	Pf3D7_13_v3	841671	843288	1618	*	PF3D7_1320400
PmUG01_14_v1	1303109	1303993	885	*	OG6_106640	PmUG01_14037600	Pf3D7_13_v3	857127	858368	1242	*	PF3D7_1320900
PmUG01_14_v1	1335050	1340250	5201	*	OG6_100946	PmUG01_14038200	Pf3D7_13_v3	889872	895607	5736	*	PF3D7_1321500
PmUG01_14_v1	1361512	1362599	1088	*	OG6_138265	PmUG01_14038800	Pf3D7_07_v3	623870	625625	1756	*	PF3D7_0713800
PmUG01_14_v1	1393446	1397185	3740	*	OG6_100625	PmUG01_14039300	Pf3D7_07_v3	656565	662123	5559	*	PF3D7_0714300
PmUG01_14_v1	1411792	1412766	975	*	OG6_100677	PmUG01_14040000	Pf3D7_07_v3	673042	674476	1435	*	PF3D7_0715000
PmUG01_14_v1	1429331	1431679	2349	*	OG6_103683	PmUG01_14040600	Pf3D7_07_v3	690902	693820	2919	*	PF3D7_0715600
PmUG01_14_v1	1433034	1433393	360	*	OG6_146173	PmUG01_14040700	Pf3D7_07_v3	694095	695200	1106	*	PF3D7_0715700
PmUG01_14_v1	1434260	1435555	1296	*	OG6_110001	PmUG01_14040800	Pf3D7_07_v3	695091	697180	2090	*	PF3D7_0715800
PmUG01_14_v1	1438069	1439787	1719	*	OG6_100508	PmUG01_14040900	Pf3D7_07_v3	697965	701574	3610	*	PF3D7_0715900
PmUG01_14_v1	1448438	1451071	2634	*	OG6_101642	PmUG01_14041100	Pf3D7_08_v3	715597	720744	5148	*	PF3D7_0815200
PmUG01_14_v1	1468607	1469788	1182	*	OG6_179335	PmUG01_14041600	Pf3D7_08_v3	703502	704683	1182	*	PF3D7_0814600
PmUG01_14_v1	1497539	1498457	919	*	OG6_100961	PmUG01_14042200	Pf3D7_08_v3	679355	681960	2606	*	PF3D7_0814000
PmUG01_14_v1	1500372	1501357	986	*	OG6_100841	PmUG01_14042300	Pf3D7_08_v3	677696	679757	2062	*	PF3D7_0813900
PmUG01_14_v1	1502476	1503543	1068	*	OG6_101732	PmUG01_14042400	Pf3D7_08_v3	676314	677698	1385	*	PF3D7_0813800
PmUG01_14_v1	1533464	1535042	1579	*	OG6_106504	PmUG01_14043000	Pf3D7_08_v3	650932	654029	3098	*	PF3D7_0813200
PmUG01_14_v1	1558939	1559625	687	*	OG6_102948	PmUG01_14043500	Pf3D7_08_v3	633221	635112	1892	*	PF3D7_0812700
PmUG01_14_v1	1573808	1575448	1641	*	OG6_100442	PmUG01_14043800	Pf3D7_08_v3	621441	624649	3209	*	PF3D7_0812400
PmUG01_14_v1	1577857	1579170	1314	*	OG6_532617	PmUG01_14043900	Pf3D7_08_v3	618843	620228	1386	*	PF3D7_0812300
PmUG01_14_v1	1586620	1593879	7260	*	OG6_102446	PmUG01_14044200	Pf3D7_08_v3	604520	613359	8840	*	PF3D7_0812100
PmUG01_14_v1	1603859	1605424	1566	*	OG6_533188	PmUG01_14044500	Pf3D7_08_v3	592954	595639	2686	*	PF3D7_0811800
PmUG01_14_v1	1619308	1621890	2583	*	OG6_139447	PmUG01_14044800	Pf3D7_08_v3	579007	582905	3899	*	PF3D7_0811500
PmUG01_14_v1	1645134	1646981	1848	*	OG6_103707	PmUG01_14045200	Pf3D7_08_v3	557333	560018	2686	*	PF3D7_0811100
PmUG01_14_v1	1662218	1664899	2682	*	OG6_100461	PmUG01_14045700	Pf3D7_08_v3	538956	545974	7019	*	PF3D7_0810600
PmUG01_14_v1	1672107	1674074	1968	*	OG6_533220	PmUG01_14045900	Pf3D7_08_v3	532220	534031	1812	*	PF3D7_0810400
PmUG01_14_v1	1683022	1685742	2721	*	OG6_101512	PmUG01_14046100	Pf3D7_08_v3	521170	524750	3581	*	PF3D7_0810200
PmUG01_14_v1	1686836	1687437	602	*	OG6_107404	PmUG01_14046200	Pf3D7_08_v3	519144	520724	1581	*	PF3D7_0810100
PmUG01_14_v1	1725803	1726117	315	*	OG6_102943	PmUG01_14046800	Pf3D7_08_v3	478028	478942	915	*	PF3D7_0809500
PmUG01_14_v1	1726892	1729564	2673	*	OG6_171514	PmUG01_14046900	Pf3D7_08_v3	475439	478480	3042	*	PF3D7_0809400
PmUG01_14_v1	1750015	1751766	1752	*	OG6_105381	PmUG01_14047400	Pf3D7_12_v3	551620	554600	2981	*	PF3D7_1212500
PmUG01_14_v1	1765272	1766225	954	*	OG6_100664	PmUG01_14047700	Pf3D7_12_v3	565355	568225	2871	*	PF3D7_1212800
PmUG01_14_v1	1778848	1779702	855	*	OG6_171396	PmUG01_14048000	Pf3D7_12_v3	577198	578445	1248	*	PF3D7_1213200
PmUG01_14_v1	1790105	1790386	282	*	OG6_101264	PmUG01_14048400	Pf3D7_12_v3	586314	587973	1660	*	PF3D7_1213600
PmUG01_14_v1	1794119	1796461	2343	*	OG6_100749	PmUG01_14048600	Pf3D7_12_v3	589729	593777	4049	*	PF3D7_1213800
PmUG01_14_v1	1803153	1803870	718	*	OG6_160743	PmUG01_14048800	Pf3D7_12_v3	598933	602185	3253	*	PF3D7_1214000
PmUG01_14_v1	1805136	1809469	4334	*	OG6_102855	PmUG01_14048900	Pf3D7_12_v3	602281	607441	5161	*	PF3D7_1214100
PmUG01_14_v1	1810095	1810806	712	*	OG6_115588	PmUG01_14049000	Pf3D7_12_v3	606589	608091	1503	*	PF3D7_1214200
PmUG01_14_v1	1811769	1813622	1854	*	OG6_156439	PmUG01_14049100	Pf3D7_12_v3	608122	610094	1973	*	PF3D7_1214300
PmUG01_14_v1	1813803	1814393	591	*	OG6_103722	PmUG01_14049200	Pf3D7_12_v3	610135	611142	1008	*	PF3D7_1214400
PmUG01_14_v1	1820086	1820550	465	*	OG6_139499	PmUG01_14049500	Pf3D7_12_v3	614967	616351	1385	*	PF3D7_1214700
PmUG01_14_v1	1832784	1833614	831	*	OG6_139500	PmUG01_14050000	Pf3D7_12_v3	626798	628578	1781	*	PF3D7_1215200
PmUG01_14_v1	1841350	1841811	462	*	OG6_104552	PmUG01_14050400	Pf3D7_12_v3	635035	635495	461	*	PF3D7_1215600
PmUG01_14_v1	1850436	1852235	1800	*	OG6_101701	PmUG01_14050700	Pf3D7_12_v3	641233	643840	2608	*	PF3D7_1215900
PmUG01_14_v1	1856847	1857686	840	*	OG6_152553	PmUG01_14050900	Pf3D7_12_v3	646979	647860	882	*	PF3D7_1216100
PmUG01_14_v1	1870613	1871170	558	*	OG6_533504	PmUG01_14051400	Pf3D7_12_v3	659738	660286	549	*	PF3D7_1216600
PmUG01_14_v1	1886764	1887186	423	*	OG6_532552	PmUG01_14051800	Pf3D7_12_v3	674321	675112	792	*	PF3D7_1217000
PmUG01_14_v1	1896498	1899122	2625	*	OG6_103479	PmUG01_14052100	Pf3D7_12_v3	682326	686101	3776	*	PF3D7_1217300
PmUG01_14_v1	1907107	1907757	651	*	OG6_533544	PmUG01_14052300	Pf3D7_12_v3	691395	694623	3229	*	PF3D7_1217500
PmUG01_14_v1	1913828	1914073	246	*	OG6_103160	PmUG01_14052600	Pf3D7_12_v3	698771	699388	618	*	PF3D7_1217800
PmUG01_14_v1	1915584	1917429	1846	*	OG6_102579	PmUG01_14052700	Pf3D7_12_v3	700202	702357	2156	*	PF3D7_1217900
PmUG01_14_v1	1919668	1920702	1035	*	OG6_533298	PmUG01_14052800	Pf3D7_12_v3	703859	706124	2266	*	PF3D7_1218000
PmUG01_14_v1	1923041	1924944	1904	*	OG6_533624	PmUG01_14052900	Pf3D7_12_v3	706227	708196	1970	*	PF3D7_1218100
PmUG01_14_v1	1935752	1937569	1818	*	OG6_138668	PmUG01_14053100	Pf3D7_12_v3	716700	720665	3966	*	PF3D7_1218300
PmUG01_14_v1	1961585	1963879	2295	*	OG6_533091	PmUG01_14053700	Pf3D7_12_v3	740675	743452	2778	*	PF3D7_1218900
PmUG01_14_v1	1979348	1985182	5835	*	OG6_101144	PmUG01_14053900	Pf3D7_12_v3	757218	764201	6984	*	PF3D7_1219100
PmUG01_14_v1	1994808	1995380	573	*	OG6_132528	PmUG01_14054100	Pf3D7_12_v3	792877	793449	573	*	PF3D7_1219700
PmUG01_14_v1	1997279	1997440	162	*	OG6_532539	PmUG01_14054200	Pf3D7_12_v3	795157	795318	162	*	PF3D7_1219800
PmUG01_14_v1	1999235	1999918	684	*	OG6_100819	PmUG01_14054300	Pf3D7_12_v3	796233	797465	1233	*	PF3D7_1219900
PmUG01_14_v1	2001399	2002832	1434	*	OG6_532598	PmUG01_14054400	Pf3D7_12_v3	798304	799611	1308	*	PF3D7_1220000
PmUG01_14_v1	2027290	2028816	1527	*	OG6_103311	PmUG01_14054800	Pf3D7_12_v3	816430	819402	2973	*	PF3D7_1220400
PmUG01_14_v1	2031626	2033419	1794	*	OG6_147971	PmUG01_14055000	Pf3D7_12_v3	820586	822198	1613	*	PF3D7_1220600
PmUG01_14_v1	2042808	2043626	819	*	OG6_124216	PmUG01_14055200	Pf3D7_12_v3	830802	833569	2768	*	PF3D7_1220900
PmUG01_14_v1	2072455	2073987	1533	*	OG6_162858	PmUG01_14055700	Pf3D7_12_v3	856817	859199	2383	*	PF3D7_1221400
PmUG01_14_v1	2076511	2079006	2496	*	OG6_160744	PmUG01_14055800	Pf3D7_12_v3	859958	863117	3160	*	PF3D7_1221500
PmUG01_14_v1	2086282	2088561	2280	*	OG6_134710	PmUG01_14056100	Pf3D7_12_v3	868784	872311	3528	*	PF3D7_1221800
PmUG01_14_v1	2097192	2098718	1527	*	OG6_215361	PmUG01_14056400	Pf3D7_12_v3	879217	881186	1970	*	PF3D7_1222100
PmUG01_14_v1	2146841	2147410	570	*	OG6_533315	PmUG01_14057000	Pf3D7_12_v3	918280	920560	2281	*	PF3D7_1222700
PmUG01_14_v1	2151992	2153725	1734	*	OG6_533536	PmUG01_14057200	Pf3D7_12_v3	923314	925896	2583	*	PF3D7_1222900
PmUG01_14_v1	2162802	2164166	1365	*	OG6_109555	PmUG01_14057500	Pf3D7_12_v3	932071	934404	2334	*	PF3D7_1223200
PmUG01_14_v1	2279471	2280088	618	*	OG6_533469	PmUG01_14059700	Pf3D7_12_v3	1031628	1032790	1163	*	PF3D7_1225400
PmUG01_14_v1	2302904	2305105	2202	*	OG6_532437	PmUG01_14060200	Pf3D7_12_v3	1050169	1053192	3024	*	PF3D7_1225900
PmUG01_14_v1	2330508	2334779	4272	*	OG6_130931	PmUG01_14060800	Pf3D7_12_v3	1072459	1076976	4518	*	PF3D7_1226500
PmUG01_14_v1	2340936	2342858	1923	*	OG6_102033	PmUG01_14061000	Pf3D7_12_v3	1079971	1083396	3426	*	PF3D7_1226700
PmUG01_14_v1	2355503	2355979	477	*	OG6_533409	PmUG01_14061300	Pf3D7_12_v3	1091142	1092853	1712	*	PF3D7_1227000
PmUG01_14_v1	2406761	2410345	3585	*	OG6_100741	PmUG01_14062100	Pf3D7_12_v3	1133799	1137718	3920	*	PF3D7_1227800
PmUG01_14_v1	2413921	2414364	444	*	OG6_146148	PmUG01_14062300	Pf3D7_12_v3	1140794	1142233	1440	*	PF3D7_1228000
PmUG01_14_v1	2493867	2494494	628	*	OG6_104199	PmUG01_14063600	Pf3D7_12_v3	1208198	1209870	1673	*	PF3D7_1229400
PmUG01_14_v1	2504990	2505682	693	*	OG6_149556	PmUG01_14063900	Pf3D7_12_v3	1217961	1219134	1174	*	PF3D7_1229700
PmUG01_14_v1	2589687	2592533	2847	*	OG6_103131	PmUG01_14065600	Pf3D7_12_v3	1286273	1289606	3334	*	PF3D7_1231300
PmUG01_14_v1	2612210	2612588	379	*	OG6_179347	PmUG01_14066000	Pf3D7_12_v3	1305782	1307427	1646	*	PF3D7_1231700
PmUG01_14_v1	2658198	2659259	1062	*	OG6_532995	PmUG01_14066900	Pf3D7_12_v3	1344039	1345894	1856	*	PF3D7_1232600
PmUG01_14_v1	2672907	2675065	2159	*	OG6_100770	PmUG01_14067300	Pf3D7_12_v3	1355049	1358076	3028	*	PF3D7_1233000
PmUG01_14_v1	2731098	2732714	1617	*	OG6_533033	PmUG01_14067900	Pf3D7_12_v3	1402635	1405063	2429	*	PF3D7_1233700
PmUG01_14_v1	2733071	2734097	1027	*	OG6_149557	PmUG01_14068000	Pf3D7_12_v3	1405062	1406293	1232	*	PF3D7_1233800
PmUG01_14_v1	2741807	2743299	1493	*	OG6_149558	PmUG01_14068200	Pf3D7_12_v3	1411288	1413290	2003	*	PF3D7_1234000
PmUG01_14_v1	2773483	2774589	1107	*	OG6_532704	PmUG01_14068700	Pf3D7_12_v3	1439751	1441606	1856	*	PF3D7_1234500
PmUG01_14_v1	2797554	2799317	1764	*	OG6_104875	PmUG01_14069200	Pf3D7_12_v3	1459834	1461486	1653	*	PF3D7_1235000
PmUG01_14_v1	2828086	2829915	1830	*	OG6_100262	PmUG01_14069800	Pf3D7_12_v3	1483501	1486097	2597	*	PF3D7_1235600
PmUG01_14_v1	2831738	2833384	1647	*	OG6_100608	PmUG01_14069900	Pf3D7_12_v3	1486145	1489166	3022	*	PF3D7_1235700
PmUG01_14_v1	2854648	2855904	1257	*	OG6_132616	PmUG01_14070300	Pf3D7_12_v3	1506849	1509721	2873	*	PF3D7_1236100
PmUG01_14_v1	2875991	2876326	336	*	OG6_348510	PmUG01_14070850	Pf3D7_12_v3	1529134	1529453	320	*	PF3D7_1236650
PmUG01_14_v1	2940355	2941041	687	*	OG6_104999	PmUG01_14072300	Pf3D7_12_v3	1583244	1584842	1599	*	PF3D7_1238100
PmUG01_14_v1	2979227	2980744	1518	*	OG6_106626	PmUG01_14073100	Pf3D7_12_v3	1612601	1618965	6365	*	PF3D7_1238900
PmUG01_14_v1	2985115	2987505	2391	*	OG6_100615	PmUG01_14073200	Pf3D7_12_v3	1620278	1625196	4919	*	PF3D7_1239000
PmUG01_14_v1	2990633	2991828	1196	*	OG6_132727	PmUG01_14073300	Pf3D7_12_v3	1626020	1628546	2527	*	PF3D7_1239100
PmUG01_14_v1	3006819	3007430	612	*	OG6_148538	PmUG01_14073500	Pf3D7_12_v3	1644546	1646283	1738	*	PF3D7_1239300
PmUG01_14_v1	3008468	3009022	555	*	OG6_179350	PmUG01_14073600	Pf3D7_12_v3	1646612	1647151	540	*	PF3D7_1239400
PmUG01_14_v1	3045435	3047054	1620	*	OG6_102025	PmUG01_14074200	Pf3D7_12_v3	1682613	1684787	2175	*	PF3D7_1240000
PmUG01_14_v1	3047851	3049600	1750	*	OG6_102397	PmUG01_14074300	Pf3D7_12_v3	1746049	1748494	2446	*	PF3D7_1241100
PmUG01_14_v1	3060243	3062006	1764	*	OG6_145649	PmUG01_14074500	Pf3D7_12_v3	1757506	1759613	2108	*	PF3D7_1241300
PmUG01_14_v1	3095534	3097078	1545	*	OG6_102428	PmUG01_14075200	Pf3D7_12_v3	1786955	1788989	2035	*	PF3D7_1242000
PmUG01_14_v1	3099198	3099401	204	*	OG6_533255	PmUG01_14075300	Pf3D7_12_v3	1790348	1790763	416	*	PF3D7_1242100
PmUG01_14_v1	3109288	3110436	1149	*	OG6_139517	PmUG01_14075700	Pf3D7_12_v3	1798386	1800204	1819	*	PF3D7_1242500
PmUG01_14_v1	3115123	3115874	752	*	OG6_100832	PmUG01_14075900	Pf3D7_12_v3	1803130	1804735	1606	*	PF3D7_1242700
PmUG01_14_v1	3124087	3124998	912	*	OG6_101604	PmUG01_14076200	Pf3D7_12_v3	1811237	1812819	1583	*	PF3D7_1243000
PmUG01_14_v1	3126010	3126783	774	*	OG6_103136	PmUG01_14076300	Pf3D7_12_v3	1813319	1814381	1063	*	PF3D7_1243100
PmUG01_14_v1	3128700	3128951	252	*	OG6_532522	PmUG01_14076400	Pf3D7_12_v3	1815311	1815562	252	*	PF3D7_1243200
PmUG01_14_v1	3130183	3130632	450	*	OG6_532438	PmUG01_14076500	Pf3D7_12_v3	1816069	1816448	380	*	PF3D7_1243300
PmUG01_14_v1	3194162	3195121	960	*	OG6_102808	PmUG01_14077800	Pf3D7_12_v3	1868217	1870149	1933	*	PF3D7_1244600
PmUG01_14_v1	3207179	3208423	1245	*	OG6_101474	PmUG01_14078200	Pf3D7_12_v3	1879903	1881465	1563	*	PF3D7_1245000
PmUG01_14_v1	3276808	3277425	618	*	OG6_139446	PmUG01_14079600	Pf3D7_12_v3	1931257	1933545	2289	*	PF3D7_1246400
PmUG01_14_v1	3285809	3286960	1152	*	OG6_533732	PmUG01_14079900	Pf3D7_12_v3	1938255	1940352	2098	*	PF3D7_1246700
PmUG01_14_v1	3302833	3303330	498	*	OG6_104276	PmUG01_14080400	Pf3D7_12_v3	1950501	1951542	1042	*	PF3D7_1247200
PmUG01_14_v1	3307848	3308762	915	*	OG6_100299	PmUG01_14080600	Pf3D7_12_v3	1954020	1957694	3675	*	PF3D7_1247400
PmUG01_14_v1	3318708	3319730	1023	*	OG6_532500	PmUG01_14080900	Pf3D7_12_v3	1964582	1966234	1653	*	PF3D7_1247700
PmUG01_14_v1	3328151	3328795	645	*	OG6_156440	PmUG01_14081100	Pf3D7_12_v3	1971796	1973538	1743	*	PF3D7_1247900
PmUG01_14_v1	3329838	3330479	642	*	OG6_103858	PmUG01_14081200	Pf3D7_12_v3	1973559	1975093	1535	*	PF3D7_1248000
PmUG01_14_v1	3335069	3336292	1224	*	OG6_102614	PmUG01_14081400	Pf3D7_12_v3	1977477	1978969	1493	*	PF3D7_1248200
PmUG01_14_v1	3338058	3338471	414	*	OG6_119537	PmUG01_14081500	Pf3D7_12_v3	1979150	1980499	1350	*	PF3D7_1248300
PmUG01_14_v1	3340926	3341768	843	*	OG6_533571	PmUG01_14081600	Pf3D7_12_v3	1981753	1982857	1105	*	PF3D7_1248400
PmUG01_14_v1	3343174	3344052	879	*	OG6_100360	PmUG01_14081700	Pf3D7_12_v3	1983048	1986271	3224	*	PF3D7_1248500
PmUG01_14_v1	3368381	3368659	279	*	OG6_533189	PmUG01_14082000	Pf3D7_12_v3	2001987	2002271	285	*	PF3D7_1248800
PmUG01_14_v1	3369528	3370796	1269	*	OG6_101513	PmUG01_14082100	Pf3D7_12_v3	2002325	2004499	2175	*	PF3D7_1248900
PmUG01_14_v1	3388101	3388514	414	*	OG6_152219	PmUG01_14082600	Pf3D7_12_v3	2015949	2016893	945	*	PF3D7_1249400
PmUG01_14_v1	3421818	3422351	534	*	OG6_102946	PmUG01_14083200	Pf3D7_12_v3	2043650	2044974	1325	*	PF3D7_1250000
PmUG01_14_v1	3424024	3431610	7587	*	OG6_119490	PmUG01_14083300	Pf3D7_12_v3	2045070	2054429	9360	*	PF3D7_1250100
PmUG01_14_v1	3446504	3448453	1950	*	OG6_533020	PmUG01_14083600	Pf3D7_12_v3	2067229	2069794	2566	*	PF3D7_1250400
PmUG01_14_v1	3456194	3456856	663	*	OG6_202949	PmUG01_14083900	Pf3D7_12_v3	2074635	2077593	2959	*	PF3D7_1250700
PmUG01_14_v1	3463659	3466280	2622	*	OG6_533245	PmUG01_14084100	Pf3D7_12_v3	2083353	2084625	1273	*	PF3D7_1250900
PmUG01_14_v1	3474281	3476675	2395	*	OG6_100479	PmUG01_14084400	Pf3D7_12_v3	2091731	2094720	2990	*	PF3D7_1251200
PmUG01_14_v1	3480551	3481909	1359	*	OG6_533216	PmUG01_14084600	Pf3D7_12_v3	2097053	2098971	1919	*	PF3D7_1251400
PmUG01_14_v1	3483132	3485201	2070	*	OG6_102067	PmUG01_14084700	Pf3D7_12_v3	2099430	2102248	2819	*	PF3D7_1251500
PmUG01_14_v1	3487313	3489055	1743	*	OG6_532846	PmUG01_14084800	Pf3D7_12_v3	2102664	2105810	3147	*	PF3D7_1251600
PmUG01_14_v1	3490389	3492447	2059	*	OG6_101334	PmUG01_14084900	Pf3D7_12_v3	2105871	2108564	2694	*	PF3D7_1251700
PmUG01_14_v1	3515790	3516165	376	*	OG6_532482	PmUG01_14085500	Pf3D7_12_v3	2127090	2130230	3141	*	PF3D7_1252300
