# Supplementary material for: Population genomics of Plasmodium malariae from 4 African countries
Source: JCI Insight. 2026 May 5;11(12):e196322. doi: 10.1172/jci.insight.196322 (PMC13313561; doi:10.1172/jci.insight.196322)
Supplement: Supplemental data set 4 [file jciinsight-11-196322-s029.xls]

## Sheet: Sheet1
SRA	sample_name	organism	isolate	collected_by	collection_date	geo_loc_name (per http://www.insdc.org/documents/country-qualifier-vocabulary)	isolation_source	lat_lon	host	host_disease	library_ID	title	library_strategy	library_source	library_layout	platform	instrument_model	design_description	filetype	filename	filename2
SRR30562386	1010108_1-Pm_HC1	Plasmodium malariae	1010108_1-Pm_HC1	Kinshasa School of Public Health/PNLP	2015-02-07	Democratic Republic of Congo: Kinshasa: Bu: Bu	human blood	-4.3972306,15.919043784951262	Homo sapiens	Malaria	1010108_1-Pm_HC1_TCAATCGTCT-GACTATGTCA_S19_L004	Hybrid capture of Plasmodium malariae: dried blood spot	Targeted-Capture	GENOMIC	paired	ILLUMINA	Illumina NovaSeq 6000	Custom hybrid capture	fastq	1010108_1-Pm_HC1_TCAATCGTCT-GACTATGTCA_S19_L004_R1_001.fastq.gz	1010108_1-Pm_HC1_TCAATCGTCT-GACTATGTCA_S19_L004_R2_001.fastq.gz
SRR30562385	1010108_2-Pm_HC1	Plasmodium malariae	1010108_2-Pm_HC1	Kinshasa School of Public Health/PNLP	2015-07-13	Democratic Republic of Congo: Kinshasa: Bu: Bu	human blood	-4.3972306,15.919043784951262	Homo sapiens	Malaria	1010108_2-Pm_HC1_TTGTCTATGG-GTGTACTCAA_S20_L004	Hybrid capture of Plasmodium malariae: dried blood spot	Targeted-Capture	GENOMIC	paired	ILLUMINA	Illumina NovaSeq 6000	Custom hybrid capture	fastq	1010108_2-Pm_HC1_TTGTCTATGG-GTGTACTCAA_S20_L004_R1_001.fastq.gz	1010108_2-Pm_HC1_TTGTCTATGG-GTGTACTCAA_S20_L004_R2_001.fastq.gz
SRR30562374	1010108_3-Pm_HC7	Plasmodium malariae	1010108_3-Pm_HC7	Kinshasa School of Public Health/PNLP	2016-01-23	Democratic Republic of Congo: Kinshasa: Bu: Bu	human blood	-4.3972306,15.919043784951262	Homo sapiens	Malaria	1010108_3-Pm_HC7_TCATGCGCTA-CCGAGAAGGT_S21_L004	Hybrid capture of Plasmodium malariae: dried blood spot	Targeted-Capture	GENOMIC	paired	ILLUMINA	Illumina NovaSeq 6000	Custom hybrid capture	fastq	1010108_3-Pm_HC7_TCATGCGCTA-CCGAGAAGGT_S21_L004_R1_001.fastq.gz	1010108_3-Pm_HC7_TCATGCGCTA-CCGAGAAGGT_S21_L004_R2_001.fastq.gz
SRR30562363	1011405-Pm_HC2	Plasmodium malariae	1011405-Pm_HC2	Kinshasa School of Public Health/PNLP	2015-05-13	Democratic Republic of Congo: Kinshasa: Bu: Bu	human blood	-4.3972306,15.919043784951262	Homo sapiens	Malaria	1011405-Pm_HC2_TTGGACATCG-GACCAGATTC_S22_L004	Hybrid capture of Plasmodium malariae: dried blood spot	Targeted-Capture	GENOMIC	paired	ILLUMINA	Illumina NovaSeq 6000	Custom hybrid capture	fastq	1011405-Pm_HC2_TTGGACATCG-GACCAGATTC_S22_L004_R1_001.fastq.gz	1011405-Pm_HC2_TTGGACATCG-GACCAGATTC_S22_L004_R2_001.fastq.gz
SRR30562352	1013107_1-Pm_HC5	Plasmodium malariae	1013107_1-Pm_HC5	Kinshasa School of Public Health/PNLP	2016-01-15	Democratic Republic of Congo: Kinshasa: Bu: Bu	human blood	-4.3972306,15.919043784951262	Homo sapiens	Malaria	1013107_1-Pm_HC5_TTCATAGACC-GCATGTTGAA_S23_L004	Hybrid capture of Plasmodium malariae: dried blood spot	Targeted-Capture	GENOMIC	paired	ILLUMINA	Illumina NovaSeq 6000	Custom hybrid capture	fastq	1013107_1-Pm_HC5_TTCATAGACC-GCATGTTGAA_S23_L004_R1_001.fastq.gz	1013107_1-Pm_HC5_TTCATAGACC-GCATGTTGAA_S23_L004_R2_001.fastq.gz
SRR30562338	1013107_2-Pm_HC2	Plasmodium malariae	1013107_2-Pm_HC2	Kinshasa School of Public Health/PNLP	2016-07-04	Democratic Republic of Congo: Kinshasa: Bu: Bu	human blood	-4.3972306,15.919043784951262	Homo sapiens	Malaria	1013107_2-Pm_HC2_GGCCAGTGAA-CATTAGCAGA_S24_L004	Hybrid capture of Plasmodium malariae: dried blood spot	Targeted-Capture	GENOMIC	paired	ILLUMINA	Illumina NovaSeq 6000	Custom hybrid capture	fastq	1013107_2-Pm_HC2_GGCCAGTGAA-CATTAGCAGA_S24_L004_R1_001.fastq.gz	1013107_2-Pm_HC2_GGCCAGTGAA-CATTAGCAGA_S24_L004_R2_001.fastq.gz
SRR30562330	1013107_3-Pm_HC1	Plasmodium malariae	1013107_3-Pm_HC1	Kinshasa School of Public Health/PNLP	2016-08-12	Democratic Republic of Congo: Kinshasa: Bu: Bu	human blood	-4.3972306,15.919043784951262	Homo sapiens	Malaria	1013107_3-Pm_HC1_CGTTCTCTTG-CCACTTGGTG_S25_L004	Hybrid capture of Plasmodium malariae: dried blood spot	Targeted-Capture	GENOMIC	paired	ILLUMINA	Illumina NovaSeq 6000	Custom hybrid capture	fastq	1013107_3-Pm_HC1_CGTTCTCTTG-CCACTTGGTG_S25_L004_R1_001.fastq.gz	1013107_3-Pm_HC1_CGTTCTCTTG-CCACTTGGTG_S25_L004_R2_001.fastq.gz
SRR30562322	1023304-Pm_HC1	Plasmodium malariae	1023304-Pm_HC1	Kinshasa School of Public Health/PNLP	2016-07-28	Democratic Republic of Congo: Kinshasa: Bu: Impuru	human blood	-4.282769,15.9251081	Homo sapiens	Malaria	1023304-Pm_HC1_ACACTGGCTA-TCCAAGCAGG_S26_L004	Hybrid capture of Plasmodium malariae: dried blood spot	Targeted-Capture	GENOMIC	paired	ILLUMINA	Illumina NovaSeq 6000	Custom hybrid capture	fastq	1023304-Pm_HC1_ACACTGGCTA-TCCAAGCAGG_S26_L004_R1_001.fastq.gz	1023304-Pm_HC1_ACACTGGCTA-TCCAAGCAGG_S26_L004_R2_001.fastq.gz
SRR30562308	1030403-Pm_HC2	Plasmodium malariae	1030403-Pm_HC2	Kinshasa School of Public Health/PNLP	2016-06-24	Democratic Republic of Congo: Kinshasa: Bu: Pema	human blood	-4.2916101,15.9635785	Homo sapiens	Malaria	1030403-Pm_HC2_ATGTCTCCGG-CGAATAAGAG_S27_L004	Hybrid capture of Plasmodium malariae: dried blood spot	Targeted-Capture	GENOMIC	paired	ILLUMINA	Illumina NovaSeq 6000	Custom hybrid capture	fastq	1030403-Pm_HC2_ATGTCTCCGG-CGAATAAGAG_S27_L004_R1_001.fastq.gz	1030403-Pm_HC2_ATGTCTCCGG-CGAATAAGAG_S27_L004_R2_001.fastq.gz
SRR30562306	1031506_1-Pm_HC2	Plasmodium malariae	1031506_1-Pm_HC2	Kinshasa School of Public Health/PNLP	2016-09-27	Democratic Republic of Congo: Kinshasa: Bu: Pema	human blood	-4.2916101,15.9635785	Homo sapiens	Malaria	1031506_1-Pm_HC2_CCGATAACTT-GTATACGGAG_S28_L004	Hybrid capture of Plasmodium malariae: dried blood spot	Targeted-Capture	GENOMIC	paired	ILLUMINA	Illumina NovaSeq 6000	Custom hybrid capture	fastq	1031506_1-Pm_HC2_CCGATAACTT-GTATACGGAG_S28_L004_R1_001.fastq.gz	1031506_1-Pm_HC2_CCGATAACTT-GTATACGGAG_S28_L004_R2_001.fastq.gz
SRR30562384	1031506_2-Pm_HC4	Plasmodium malariae	1031506_2-Pm_HC4	Kinshasa School of Public Health/PNLP	2017-05-16	Democratic Republic of Congo: Kinshasa: Bu: Pema	human blood	-4.2916101,15.9635785	Homo sapiens	Malaria	1031506_2-Pm_HC4_TGCTTGTGGT-CCTCGGTAGT_S29_L004	Hybrid capture of Plasmodium malariae: dried blood spot	Targeted-Capture	GENOMIC	paired	ILLUMINA	Illumina NovaSeq 6000	Custom hybrid capture	fastq	1031506_2-Pm_HC4_TGCTTGTGGT-CCTCGGTAGT_S29_L004_R1_001.fastq.gz	1031506_2-Pm_HC4_TGCTTGTGGT-CCTCGGTAGT_S29_L004_R2_001.fastq.gz
SRR30562383	2041507_1-Pm_HC2	Plasmodium malariae	2041507_1-Pm_HC2	Kinshasa School of Public Health/PNLP	2016-02-04	Democratic Republic of Congo: Kinshasa: Kimpoko: Ngamanzo	human blood	-4.1853967,15.5492878	Homo sapiens	Malaria	2041507_1-Pm_HC2_GAAGGCGTTC-GCTAGAGGTG_S30_L004	Hybrid capture of Plasmodium malariae: dried blood spot	Targeted-Capture	GENOMIC	paired	ILLUMINA	Illumina NovaSeq 6000	Custom hybrid capture	fastq	2041507_1-Pm_HC2_GAAGGCGTTC-GCTAGAGGTG_S30_L004_R1_001.fastq.gz	2041507_1-Pm_HC2_GAAGGCGTTC-GCTAGAGGTG_S30_L004_R2_001.fastq.gz
SRR30562382	2041507_2-Pm_HC2	Plasmodium malariae	2041507_2-Pm_HC2	Kinshasa School of Public Health/PNLP	2017-02-18	Democratic Republic of Congo: Kinshasa: Kimpoko: Ngamanzo	human blood	-4.1853967,15.5492879	Homo sapiens	Malaria	2041507_2-Pm_HC2_AACGTTGAGA-TTACCGACCG_S31_L004	Hybrid capture of Plasmodium malariae: dried blood spot	Targeted-Capture	GENOMIC	paired	ILLUMINA	Illumina NovaSeq 6000	Custom hybrid capture	fastq	2041507_2-Pm_HC2_AACGTTGAGA-TTACCGACCG_S31_L004_R1_001.fastq.gz	2041507_2-Pm_HC2_AACGTTGAGA-TTACCGACCG_S31_L004_R2_001.fastq.gz
SRR30562381	2043406_1-Pm_HC4	Plasmodium malariae	2043406_1-Pm_HC4	Kinshasa School of Public Health/PNLP	2015-02-21	Democratic Republic of Congo: Kinshasa: Kimpoko: Ngamanzo	human blood	-4.1853967,15.5492880	Homo sapiens	Malaria	2043406_1-Pm_HC4_GCTAGAGGTG-GTGGTTCTCC_S32_L004	Hybrid capture of Plasmodium malariae: dried blood spot	Targeted-Capture	GENOMIC	paired	ILLUMINA	Illumina NovaSeq 6000	Custom hybrid capture	fastq	2043406_1-Pm_HC4_GCTAGAGGTG-GTGGTTCTCC_S32_L004_R1_001.fastq.gz	2043406_1-Pm_HC4_GCTAGAGGTG-GTGGTTCTCC_S32_L004_R2_001.fastq.gz
SRR30562380	2043406_2-Pm_HC5	Plasmodium malariae	2043406_2-Pm_HC5	Kinshasa School of Public Health/PNLP	2015-08-10	Democratic Republic of Congo: Kinshasa: Kimpoko: Ngamanzo	human blood	-4.1853967,15.5492881	Homo sapiens	Malaria	2043406_2-Pm_HC5_CGTAACAGAA-CCGCTATAGA_S33_L004	Hybrid capture of Plasmodium malariae: dried blood spot	Targeted-Capture	GENOMIC	paired	ILLUMINA	Illumina NovaSeq 6000	Custom hybrid capture	fastq	2043406_2-Pm_HC5_CGTAACAGAA-CCGCTATAGA_S33_L004_R1_001.fastq.gz	2043406_2-Pm_HC5_CGTAACAGAA-CCGCTATAGA_S33_L004_R2_001.fastq.gz
SRR30562379	2043406_3-Pm_HC7	Plasmodium malariae	2043406_3-Pm_HC7	Kinshasa School of Public Health/PNLP	2015-09-08	Democratic Republic of Congo: Kinshasa: Kimpoko: Ngamanzo	human blood	-4.1853967,15.5492882	Homo sapiens	Malaria	2043406_3-Pm_HC7_CTTGATATCC-AATGTCTGGA_S34_L004	Hybrid capture of Plasmodium malariae: dried blood spot	Targeted-Capture	GENOMIC	paired	ILLUMINA	Illumina NovaSeq 6000	Custom hybrid capture	fastq	2043406_3-Pm_HC7_CTTGATATCC-AATGTCTGGA_S34_L004_R1_001.fastq.gz	2043406_3-Pm_HC7_CTTGATATCC-AATGTCTGGA_S34_L004_R2_001.fastq.gz
SRR30562378	BUY-49-059-03-03-Pm_HC6	Plasmodium malariae	BUY-49-059-03-03-Pm_HC6	GANC	2021-07-02	Tanzania: Geita: Buzirayombo Dispensary	human blood	-2.7809456,31.7765604	Homo sapiens	Malaria	BUY-49-059-03-03-Pm_HC6_GGCCTTGTTA-CGTGGAACAC_S35_L004	Hybrid capture of Plasmodium malariae: dried blood spot	Targeted-Capture	GENOMIC	paired	ILLUMINA	Illumina NovaSeq 6000	Custom hybrid capture	fastq	BUY-49-059-03-03-Pm_HC6_GGCCTTGTTA-CGTGGAACAC_S35_L004_R1_001.fastq.gz	BUY-49-059-03-03-Pm_HC6_GGCCTTGTTA-CGTGGAACAC_S35_L004_R2_001.fastq.gz
SRR30562377	DOCW-LOJ-081-Test_Pm_HC	Plasmodium malariae	DOCW-LOJ-081-Test_Pm_HC	MSMT	2021-03-10	Tanzania: Dodoma: Loje	human blood	-6.8669732,36.0112779	Homo sapiens	Malaria	DOCW-LOJ-081-Test_Pm_HC_TATCTTCAGC-CGAATATTGG_S36_L004	Hybrid capture of Plasmodium malariae: dried blood spot	Targeted-Capture	GENOMIC	paired	ILLUMINA	Illumina NovaSeq 6000	Custom hybrid capture	fastq	DOCW-LOJ-081-Test_Pm_HC_TATCTTCAGC-CGAATATTGG_S36_L004_R1_001.fastq.gz	DOCW-LOJ-081-Test_Pm_HC_TATCTTCAGC-CGAATATTGG_S36_L004_R2_001.fastq.gz
SRR30562376	DOCW-LOJ-143-Pm_HC8	Plasmodium malariae	DOCW-LOJ-143-Pm_HC8	MSMT	2021-03-23	Tanzania: Dodoma: Loje	human blood	-6.8669732,36.0112779	Homo sapiens	Malaria	DOCW-LOJ-143-Pm_HC8_AACGCACGTA-TTGAATCAGG_S37_L004	Hybrid capture of Plasmodium malariae: dried blood spot	Targeted-Capture	GENOMIC	paired	ILLUMINA	Illumina NovaSeq 6000	Custom hybrid capture	fastq	DOCW-LOJ-143-Pm_HC8_AACGCACGTA-TTGAATCAGG_S37_L004_R1_001.fastq.gz	DOCW-LOJ-143-Pm_HC8_AACGCACGTA-TTGAATCAGG_S37_L004_R2_001.fastq.gz
SRR30562375	DOMP-MAL-087-Pm_HC8	Plasmodium malariae	DOMP-MAL-087-Pm_HC8	MSMT	2021-04-19	Tanzania: Dodoma: Malolo	human blood	-7.2851525,36.5025392	Homo sapiens	Malaria	DOMP-MAL-087-Pm_HC8_TTGCTCTTCT-TGCGACTTCG_S38_L004	Hybrid capture of Plasmodium malariae: dried blood spot	Targeted-Capture	GENOMIC	paired	ILLUMINA	Illumina NovaSeq 6000	Custom hybrid capture	fastq	DOMP-MAL-087-Pm_HC8_TTGCTCTTCT-TGCGACTTCG_S38_L004_R1_001.fastq.gz	DOMP-MAL-087-Pm_HC8_TTGCTCTTCT-TGCGACTTCG_S38_L004_R2_001.fastq.gz
SRR30562373	DOMP-MAL-088-Test_Pm_HC	Plasmodium malariae	DOMP-MAL-088-Test_Pm_HC	MSMT	2021-04-19	Tanzania: Dodoma: Malolo	human blood	-7.2851525,36.5025392	Homo sapiens	Malaria	DOMP-MAL-088-Test_Pm_HC_TGCACGGATA-GTTGTCTGCG_S39_L004	Hybrid capture of Plasmodium malariae: dried blood spot	Targeted-Capture	GENOMIC	paired	ILLUMINA	Illumina NovaSeq 6000	Custom hybrid capture	fastq	DOMP-MAL-088-Test_Pm_HC_TGCACGGATA-GTTGTCTGCG_S39_L004_R1_001.fastq.gz	DOMP-MAL-088-Test_Pm_HC_TGCACGGATA-GTTGTCTGCG_S39_L004_R2_001.fastq.gz
SRR30562372	Gam_1023-Pm_HC6	Plasmodium malariae	Gam_1023-Pm_HC6	LSHTM/University of Calabar	2018	Nigeria: Cross River State: Akpabuyo	human blood	4.89563435,8.480388103512073	Homo sapiens	Malaria	Gam_1023-Pm_HC6_AGGTAGTGCG-ATCAGCCTCC_S40_L004	Hybrid capture of Plasmodium malariae: dried blood spot	Targeted-Capture	GENOMIC	paired	ILLUMINA	Illumina NovaSeq 6000	Custom hybrid capture	fastq	Gam_1023-Pm_HC6_AGGTAGTGCG-ATCAGCCTCC_S40_L004_R1_001.fastq.gz	Gam_1023-Pm_HC6_AGGTAGTGCG-ATCAGCCTCC_S40_L004_R2_001.fastq.gz
SRR30562371	Gam_1164-Pm_HC4	Plasmodium malariae	Gam_1164-Pm_HC4	LSHTM/University of Calabar	2018	Nigeria: Cross River State: Akpabuyo	human blood	4.89563435,8.480388103512073	Homo sapiens	Malaria	Gam_1164-Pm_HC4_CTAACTGCAA-CTACGATGTG_S41_L004	Hybrid capture of Plasmodium malariae: dried blood spot	Targeted-Capture	GENOMIC	paired	ILLUMINA	Illumina NovaSeq 6000	Custom hybrid capture	fastq	Gam_1164-Pm_HC4_CTAACTGCAA-CTACGATGTG_S41_L004_R1_001.fastq.gz	Gam_1164-Pm_HC4_CTAACTGCAA-CTACGATGTG_S41_L004_R2_001.fastq.gz
SRR30562370	Gam_1198-Pm_HC7	Plasmodium malariae	Gam_1198-Pm_HC7	LSHTM/University of Calabar	2018	Nigeria: Cross River State: Akpabuyo	human blood	4.89563435,8.480388103512073	Homo sapiens	Malaria	Gam_1198-Pm_HC7_GACAGCCTTG-ATTACGGTTG_S42_L004	Hybrid capture of Plasmodium malariae: dried blood spot	Targeted-Capture	GENOMIC	paired	ILLUMINA	Illumina NovaSeq 6000	Custom hybrid capture	fastq	Gam_1198-Pm_HC7_GACAGCCTTG-ATTACGGTTG_S42_L004_R1_001.fastq.gz	Gam_1198-Pm_HC7_GACAGCCTTG-ATTACGGTTG_S42_L004_R2_001.fastq.gz
SRR30562369	Gam_1216-Pm_HC8	Plasmodium malariae	Gam_1216-Pm_HC8	LSHTM/University of Calabar	2018	Nigeria: Cross River State: Akpabuyo	human blood	4.89563435,8.480388103512073	Homo sapiens	Malaria	Gam_1216-Pm_HC8_TGTGCGTTAA-TCGGCATTAA_S43_L004	Hybrid capture of Plasmodium malariae: dried blood spot	Targeted-Capture	GENOMIC	paired	ILLUMINA	Illumina NovaSeq 6000	Custom hybrid capture	fastq	Gam_1216-Pm_HC8_TGTGCGTTAA-TCGGCATTAA_S43_L004_R1_001.fastq.gz	Gam_1216-Pm_HC8_TGTGCGTTAA-TCGGCATTAA_S43_L004_R2_001.fastq.gz
SRR30562368	Gam_1334-Pm_HC8	Plasmodium malariae	Gam_1334-Pm_HC8	LSHTM/University of Calabar	2018	Nigeria: Cross River State: Akpabuyo	human blood	4.89563435,8.480388103512073	Homo sapiens	Malaria	Gam_1334-Pm_HC8_ACTTCCGGCA-CGTGTAACTT_S44_L004	Hybrid capture of Plasmodium malariae: dried blood spot	Targeted-Capture	GENOMIC	paired	ILLUMINA	Illumina NovaSeq 6000	Custom hybrid capture	fastq	Gam_1334-Pm_HC8_ACTTCCGGCA-CGTGTAACTT_S44_L004_R1_001.fastq.gz	Gam_1334-Pm_HC8_ACTTCCGGCA-CGTGTAACTT_S44_L004_R2_001.fastq.gz
SRR30562367	Gam_1408-Pm_HC3	Plasmodium malariae	Gam_1408-Pm_HC3	LSHTM/University of Calabar	2018	Nigeria: Cross River State: Akpabuyo	human blood	4.89563435,8.480388103512073	Homo sapiens	Malaria	Gam_1408-Pm_HC3_GCAAGCACCT-CGTCAGGATA_S45_L004	Hybrid capture of Plasmodium malariae: dried blood spot	Targeted-Capture	GENOMIC	paired	ILLUMINA	Illumina NovaSeq 6000	Custom hybrid capture	fastq	Gam_1408-Pm_HC3_GCAAGCACCT-CGTCAGGATA_S45_L004_R1_001.fastq.gz	Gam_1408-Pm_HC3_GCAAGCACCT-CGTCAGGATA_S45_L004_R2_001.fastq.gz
SRR30562366	Gam_1533-Pm_HC5	Plasmodium malariae	Gam_1533-Pm_HC5	LSHTM/University of Calabar	2018	Nigeria: Cross River State: Akpabuyo	human blood	4.89563435,8.480388103512073	Homo sapiens	Malaria	Gam_1533-Pm_HC5_CCAACTCCGA-GCGTTACTCC_S46_L004	Hybrid capture of Plasmodium malariae: dried blood spot	Targeted-Capture	GENOMIC	paired	ILLUMINA	Illumina NovaSeq 6000	Custom hybrid capture	fastq	Gam_1533-Pm_HC5_CCAACTCCGA-GCGTTACTCC_S46_L004_R1_001.fastq.gz	Gam_1533-Pm_HC5_CCAACTCCGA-GCGTTACTCC_S46_L004_R2_001.fastq.gz
SRR30562365	Gam_1774-Pm_HC9	Plasmodium malariae	Gam_1774-Pm_HC9	LSHTM/University of Calabar	2018	Nigeria: Cross River State: Akpabuyo	human blood	4.89563435,8.480388103512073	Homo sapiens	Malaria	Gam_1774-Pm_HC9_TGGTTGTACA-GATGGTAGCG_S47_L004	Hybrid capture of Plasmodium malariae: dried blood spot	Targeted-Capture	GENOMIC	paired	ILLUMINA	Illumina NovaSeq 6000	Custom hybrid capture	fastq	Gam_1774-Pm_HC9_TGGTTGTACA-GATGGTAGCG_S47_L004_R1_001.fastq.gz	Gam_1774-Pm_HC9_TGGTTGTACA-GATGGTAGCG_S47_L004_R2_001.fastq.gz
SRR30562364	Gam_PE398-Pm_HC6	Plasmodium malariae	Gam_PE398-Pm_HC6	LSHTM/University of Buea	2021	Cameroon: East: Bertoua	human blood	4.5776155,13.6843792	Homo sapiens	Malaria	Gam_PE398-Pm_HC6_CTGAACCTCC-ACAATGCCTG_S48_L004	Hybrid capture of Plasmodium malariae: dried blood spot	Targeted-Capture	GENOMIC	paired	ILLUMINA	Illumina NovaSeq 6000	Custom hybrid capture	fastq	Gam_PE398-Pm_HC6_CTGAACCTCC-ACAATGCCTG_S48_L004_R1_001.fastq.gz	Gam_PE398-Pm_HC6_CTGAACCTCC-ACAATGCCTG_S48_L004_R2_001.fastq.gz
SRR30562362	Gam_PW24-Pm_HC1	Plasmodium malariae	Gam_PW24-Pm_HC1	LSHTM/University of Buea	2021	Cameroon: West: Bafoussam	human blood	5.4758844,10.4217852	Homo sapiens	Malaria	Gam_PW24-Pm_HC1_GATGGATACA-TACGGAACCG_S49_L004	Hybrid capture of Plasmodium malariae: dried blood spot	Targeted-Capture	GENOMIC	paired	ILLUMINA	Illumina NovaSeq 6000	Custom hybrid capture	fastq	Gam_PW24-Pm_HC1_GATGGATACA-TACGGAACCG_S49_L004_R1_001.fastq.gz	Gam_PW24-Pm_HC1_GATGGATACA-TACGGAACCG_S49_L004_R2_001.fastq.gz
SRR30562361	KGBI-KZB-019-Pm_HC1	Plasmodium malariae	KGBI-KZB-019-Pm_HC1	MSMT	2021-02-05	Tanzania: Kagera: Kasozibaka	human blood	missing	Homo sapiens	Malaria	KGBI-KZB-019-Pm_HC1_CACTTAGGCG-TAGGACCTCC_S50_L004	Hybrid capture of Plasmodium malariae: dried blood spot	Targeted-Capture	GENOMIC	paired	ILLUMINA	Illumina NovaSeq 6000	Custom hybrid capture	fastq	KGBI-KZB-019-Pm_HC1_CACTTAGGCG-TAGGACCTCC_S50_L004_R1_001.fastq.gz	KGBI-KZB-019-Pm_HC1_CACTTAGGCG-TAGGACCTCC_S50_L004_R2_001.fastq.gz
SRR30562360	KGBR-BTU-060-Pm_HC4	Plasmodium malariae	KGBR-BTU-060-Pm_HC4	MSMT	2021-02-16	Tanzania: Kagera: Butulage	human blood	-1.6140946,31.3944536	Homo sapiens	Malaria	KGBR-BTU-060-Pm_HC4_AATGACGCTG-GCACTCATCC_S51_L004	Hybrid capture of Plasmodium malariae: dried blood spot	Targeted-Capture	GENOMIC	paired	ILLUMINA	Illumina NovaSeq 6000	Custom hybrid capture	fastq	KGBR-BTU-060-Pm_HC4_AATGACGCTG-GCACTCATCC_S51_L004_R1_001.fastq.gz	KGBR-BTU-060-Pm_HC4_AATGACGCTG-GCACTCATCC_S51_L004_R2_001.fastq.gz
SRR30562359	KGBR-BTU-062-Pm_HC6	Plasmodium malariae	KGBR-BTU-062-Pm_HC6	MSMT	2021-02-16	Tanzania: Kagera: Butulage	human blood	-1.6140946,31.3944536	Homo sapiens	Malaria	KGBR-BTU-062-Pm_HC6_ACTTGTGACG-GGAGCTTGTG_S52_L004	Hybrid capture of Plasmodium malariae: dried blood spot	Targeted-Capture	GENOMIC	paired	ILLUMINA	Illumina NovaSeq 6000	Custom hybrid capture	fastq	KGBR-BTU-062-Pm_HC6_ACTTGTGACG-GGAGCTTGTG_S52_L004_R1_001.fastq.gz	KGBR-BTU-062-Pm_HC6_ACTTGTGACG-GGAGCTTGTG_S52_L004_R2_001.fastq.gz
SRR30562358	KGKA-BKG-052-Pm_HC3	Plasmodium malariae	KGKA-BKG-052-Pm_HC3	MSMT	2021-04-26	Tanzania: Kagera: Bukangara	human blood	-1.7140069,31.0248495	Homo sapiens	Malaria	KGKA-BKG-052-Pm_HC3_CTCTCGAGGT-TAAGGCATAG_S53_L004	Hybrid capture of Plasmodium malariae: dried blood spot	Targeted-Capture	GENOMIC	paired	ILLUMINA	Illumina NovaSeq 6000	Custom hybrid capture	fastq	KGKA-BKG-052-Pm_HC3_CTCTCGAGGT-TAAGGCATAG_S53_L004_R1_001.fastq.gz	KGKA-BKG-052-Pm_HC3_CTCTCGAGGT-TAAGGCATAG_S53_L004_R2_001.fastq.gz
SRR30562357	KGKA-BKG-277-Pm_HC6	Plasmodium malariae	KGKA-BKG-277-Pm_HC6	MSMT	2021-05-25	Tanzania: Kagera: Bukangara	human blood	-1.7140069,31.0248495	Homo sapiens	Malaria	KGKA-BKG-277-Pm_HC6_CGTGTAACTT-TTGTCACGTT_S54_L004	Hybrid capture of Plasmodium malariae: dried blood spot	Targeted-Capture	GENOMIC	paired	ILLUMINA	Illumina NovaSeq 6000	Custom hybrid capture	fastq	KGKA-BKG-277-Pm_HC6_CGTGTAACTT-TTGTCACGTT_S54_L004_R1_001.fastq.gz	KGKA-BKG-277-Pm_HC6_CGTGTAACTT-TTGTCACGTT_S54_L004_R2_001.fastq.gz
SRR30562356	KGKY-RWB-171-Pm_HC2	Plasmodium malariae	KGKY-RWB-171-Pm_HC2	MSMT	2021-03-19	Tanzania: Kagera: Rugasha	human blood	-1.10861,30.67361	Homo sapiens	Malaria	KGKY-RWB-171-Pm_HC2_TCGACACGAA-CGGCTTGCAT_S55_L004	Hybrid capture of Plasmodium malariae: dried blood spot	Targeted-Capture	GENOMIC	paired	ILLUMINA	Illumina NovaSeq 6000	Custom hybrid capture	fastq	KGKY-RWB-171-Pm_HC2_TCGACACGAA-CGGCTTGCAT_S55_L004_R1_001.fastq.gz	KGKY-RWB-171-Pm_HC2_TCGACACGAA-CGGCTTGCAT_S55_L004_R2_001.fastq.gz
SRR30562349	KGMU-NSB-075-Pm_HC7	Plasmodium malariae	KGMU-NSB-075-Pm_HC7	MSMT	2021-02-17	Tanzania: Kagera: Nshamba	human blood	-1.8010969,31.5485025	Homo sapiens	Malaria	KGMU-NSB-075-Pm_HC7_CCTTGTAGCG-GCTGGCTCAA_S56_L004	Hybrid capture of Plasmodium malariae: dried blood spot	Targeted-Capture	GENOMIC	paired	ILLUMINA	Illumina NovaSeq 6000	Custom hybrid capture	fastq	KGMU-NSB-075-Pm_HC7_CCTTGTAGCG-GCTGGCTCAA_S56_L004_R1_001.fastq.gz	KGMU-NSB-075-Pm_HC7_CCTTGTAGCG-GCTGGCTCAA_S56_L004_R2_001.fastq.gz
SRR30562350	KGMU-NSB-196-Pm_HC9	Plasmodium malariae	KGMU-NSB-196-Pm_HC9	MSMT	2021-02-25	Tanzania: Kagera: Nshamba	human blood	-1.8010969,31.5485025	Homo sapiens	Malaria	KGMU-NSB-196-Pm_HC9_CGTGGAACAC-GAACAGATGG_S57_L004	Hybrid capture of Plasmodium malariae: dried blood spot	Targeted-Capture	GENOMIC	paired	ILLUMINA	Illumina NovaSeq 6000	Custom hybrid capture	fastq	KGMU-NSB-196-Pm_HC9_CGTGGAACAC-GAACAGATGG_S57_L004_R1_001.fastq.gz	KGMU-NSB-196-Pm_HC9_CGTGGAACAC-GAACAGATGG_S57_L004_R2_001.fastq.gz
SRR30562351	KGNG-CVU-011-Pm_HC5	Plasmodium malariae	KGNG-CVU-011-Pm_HC5	MSMT	2021-02-03	Tanzania: Kagera: Chivu	human blood	-2.4976636,30.5978571	Homo sapiens	Malaria	KGNG-CVU-011-Pm_HC5_TGAAGGTGAA-AACGAGGCGT_S58_L004	Hybrid capture of Plasmodium malariae: dried blood spot	Targeted-Capture	GENOMIC	paired	ILLUMINA	Illumina NovaSeq 6000	Custom hybrid capture	fastq	KGNG-CVU-011-Pm_HC5_TGAAGGTGAA-AACGAGGCGT_S58_L004_R1_001.fastq.gz	KGNG-CVU-011-Pm_HC5_TGAAGGTGAA-AACGAGGCGT_S58_L004_R2_001.fastq.gz
SRR30562353	KGNG-CVU-048-Test_Pm_HC	Plasmodium malariae	KGNG-CVU-048-Test_Pm_HC	MSMT	2021-02-08	Tanzania: Kagera: Chivu	human blood	-2.4976636,30.5978571	Homo sapiens	Malaria	KGNG-CVU-048-Test_Pm_HC_GGTTGATAGA-TCTGCTCCGA_S59_L004	Hybrid capture of Plasmodium malariae: dried blood spot	Targeted-Capture	GENOMIC	paired	ILLUMINA	Illumina NovaSeq 6000	Custom hybrid capture	fastq	KGNG-CVU-048-Test_Pm_HC_GGTTGATAGA-TCTGCTCCGA_S59_L004_R1_001.fastq.gz	KGNG-CVU-048-Test_Pm_HC_GGTTGATAGA-TCTGCTCCGA_S59_L004_R2_001.fastq.gz
SRR30562354	KGNG-CVU-155-Test_Pm_HC	Plasmodium malariae	KGNG-CVU-155-Test_Pm_HC	MSMT	2021-03-02	Tanzania: Kagera: Chivu	human blood	-2.4976636,30.5978571	Homo sapiens	Malaria	KGNG-CVU-155-Test_Pm_HC_ACTCCTGCCT-CTACGGACTC_S60_L004	Hybrid capture of Plasmodium malariae: dried blood spot	Targeted-Capture	GENOMIC	paired	ILLUMINA	Illumina NovaSeq 6000	Custom hybrid capture	fastq	KGNG-CVU-155-Test_Pm_HC_ACTCCTGCCT-CTACGGACTC_S60_L004_R1_001.fastq.gz	KGNG-CVU-155-Test_Pm_HC_ACTCCTGCCT-CTACGGACTC_S60_L004_R2_001.fastq.gz
SRR30562355	KLHA-LYM-298-Pm_HC9	Plasmodium malariae	KLHA-LYM-298-Pm_HC9	MSMT	2021-06-11	Tanzania: Kilimanjaro: Lyamungo	human blood	-3.2324919,37.2378254	Homo sapiens	Malaria	KLHA-LYM-298-Pm_HC9_ACTAGTGCTT-ACTCTGTTCT_S61_L004	Hybrid capture of Plasmodium malariae: dried blood spot	Targeted-Capture	GENOMIC	paired	ILLUMINA	Illumina NovaSeq 6000	Custom hybrid capture	fastq	KLHA-LYM-298-Pm_HC9_ACTAGTGCTT-ACTCTGTTCT_S61_L004_R1_001.fastq.gz	KLHA-LYM-298-Pm_HC9_ACTAGTGCTT-ACTCTGTTCT_S61_L004_R2_001.fastq.gz
SRR30562331	KLSA-HDR-229-Pm_HC1	Plasmodium malariae	KLSA-HDR-229-Pm_HC1	MSMT	2021-06-15	Tanzania: Kilimanjaro: Hedaru	human blood	-4.5015329,37.9144474	Homo sapiens	Malaria	KLSA-HDR-229-Pm_HC1_ATCGCCACTG-CTGACGTGAA_S62_L004	Hybrid capture of Plasmodium malariae: dried blood spot	Targeted-Capture	GENOMIC	paired	ILLUMINA	Illumina NovaSeq 6000	Custom hybrid capture	fastq	KLSA-HDR-229-Pm_HC1_ATCGCCACTG-CTGACGTGAA_S62_L004_R1_001.fastq.gz	KLSA-HDR-229-Pm_HC1_ATCGCCACTG-CTGACGTGAA_S62_L004_R2_001.fastq.gz
SRR30562332	LUN-5211490-Pm_HC4	Plasmodium malariae	LUN-5211490-Pm_HC4	MSMT	2021-05-31	Tanzania: Ruvuma: Lundo	human blood	-11.1640776,34.7388155	Homo sapiens	Malaria	LUN-5211490-Pm_HC4_CTCGTTGCGT-TACGACACTT_S63_L004	Hybrid capture of Plasmodium malariae: dried blood spot	Targeted-Capture	GENOMIC	paired	ILLUMINA	Illumina NovaSeq 6000	Custom hybrid capture	fastq	LUN-5211490-Pm_HC4_CTCGTTGCGT-TACGACACTT_S63_L004_R1_001.fastq.gz	LUN-5211490-Pm_HC4_CTCGTTGCGT-TACGACACTT_S63_L004_R2_001.fastq.gz
SRR30562333	MAB-6212764-Pm_HC7	Plasmodium malariae	MAB-6212764-Pm_HC7	MSMT	2021-06-09	Tanzania: Tanga: Mamboleo	human blood	-5.1573341,38.725494	Homo sapiens	Malaria	MAB-6212764-Pm_HC7_ACTCCGTCCA-GTTGGCGTCT_S64_L004	Hybrid capture of Plasmodium malariae: dried blood spot	Targeted-Capture	GENOMIC	paired	ILLUMINA	Illumina NovaSeq 6000	Custom hybrid capture	fastq	MAB-6212764-Pm_HC7_ACTCCGTCCA-GTTGGCGTCT_S64_L004_R1_001.fastq.gz	MAB-6212764-Pm_HC7_ACTCCGTCCA-GTTGGCGTCT_S64_L004_R2_001.fastq.gz
SRR30562334	MABU-NYG-090-Pm_HC4	Plasmodium malariae	MABU-NYG-090-Pm_HC4	MSMT	2021-03-12	Tanzania: Mara: Nyagere	human blood	missing	Homo sapiens	Malaria	MABU-NYG-090-Pm_HC4_TGTAAGCACA-AGAACACATC_S65_L004	Hybrid capture of Plasmodium malariae: dried blood spot	Targeted-Capture	GENOMIC	paired	ILLUMINA	Illumina NovaSeq 6000	Custom hybrid capture	fastq	MABU-NYG-090-Pm_HC4_TGTAAGCACA-AGAACACATC_S65_L004_R1_001.fastq.gz	MABU-NYG-090-Pm_HC4_TGTAAGCACA-AGAACACATC_S65_L004_R2_001.fastq.gz
SRR30562335	MABU-NYG-405-Pm_HC8	Plasmodium malariae	MABU-NYG-405-Pm_HC8	MSMT	2021-04-30	Tanzania: Mara: Nyagere	human blood	missing	Homo sapiens	Malaria	MABU-NYG-405-Pm_HC8_TTACTGCAGG-GCACGTTCTA_S66_L004	Hybrid capture of Plasmodium malariae: dried blood spot	Targeted-Capture	GENOMIC	paired	ILLUMINA	Illumina NovaSeq 6000	Custom hybrid capture	fastq	MABU-NYG-405-Pm_HC8_TTACTGCAGG-GCACGTTCTA_S66_L004_R1_001.fastq.gz	MABU-NYG-405-Pm_HC8_TTACTGCAGG-GCACGTTCTA_S66_L004_R2_001.fastq.gz
SRR30562336	MAMS-CTR-074-Pm_HC1	Plasmodium malariae	MAMS-CTR-074-Pm_HC1	MSMT	2021-02-15	Tanzania: Mara: Chitare	human blood	-1.89993415,33.39399995	Homo sapiens	Malaria	MAMS-CTR-074-Pm_HC1_CTGACGTGAA-AGGCTATGTT_S67_L004	Hybrid capture of Plasmodium malariae: dried blood spot	Targeted-Capture	GENOMIC	paired	ILLUMINA	Illumina NovaSeq 6000	Custom hybrid capture	fastq	MAMS-CTR-074-Pm_HC1_CTGACGTGAA-AGGCTATGTT_S67_L004_R1_001.fastq.gz	MAMS-CTR-074-Pm_HC1_CTGACGTGAA-AGGCTATGTT_S67_L004_R2_001.fastq.gz
SRR30562337	MARO-PNK-016-Pm_HC3	Plasmodium malariae	MARO-PNK-016-Pm_HC3	MSMT	2021-02-02	Tanzania: Mara: Pnyakoo	human blood	missing	Homo sapiens	Malaria	MARO-PNK-016-Pm_HC3_TCCGCATAGC-TGCCTTGCGT_S68_L004	Hybrid capture of Plasmodium malariae: dried blood spot	Targeted-Capture	GENOMIC	paired	ILLUMINA	Illumina NovaSeq 6000	Custom hybrid capture	fastq	MARO-PNK-016-Pm_HC3_TCCGCATAGC-TGCCTTGCGT_S68_L004_R1_001.fastq.gz	MARO-PNK-016-Pm_HC3_TCCGCATAGC-TGCCTTGCGT_S68_L004_R2_001.fastq.gz
SRR30562339	MARO-PNK-026-Pm_HC8	Plasmodium malariae	MARO-PNK-026-Pm_HC8	MSMT	2021-02-03	Tanzania: Mara: Pnyakoo	human blood	missing	Homo sapiens	Malaria	MARO-PNK-026-Pm_HC8_CCAGTTGAGG-ACCTTGCGAA_S69_L004	Hybrid capture of Plasmodium malariae: dried blood spot	Targeted-Capture	GENOMIC	paired	ILLUMINA	Illumina NovaSeq 6000	Custom hybrid capture	fastq	MARO-PNK-026-Pm_HC8_CCAGTTGAGG-ACCTTGCGAA_S69_L004_R1_001.fastq.gz	MARO-PNK-026-Pm_HC8_CCAGTTGAGG-ACCTTGCGAA_S69_L004_R2_001.fastq.gz
SRR30562340	MARO-PNK-069-Test_Pm_HC	Plasmodium malariae	MARO-PNK-069-Test_Pm_HC	MSMT	2021-02-10	Tanzania: Mara: Pnyakoo	human blood	missing	Homo sapiens	Malaria	MARO-PNK-069-Test_Pm_HC_CCGATAGTCG-ACGTGAACAT_S70_L004	Hybrid capture of Plasmodium malariae: dried blood spot	Targeted-Capture	GENOMIC	paired	ILLUMINA	Illumina NovaSeq 6000	Custom hybrid capture	fastq	MARO-PNK-069-Test_Pm_HC_CCGATAGTCG-ACGTGAACAT_S70_L004_R1_001.fastq.gz	MARO-PNK-069-Test_Pm_HC_CCGATAGTCG-ACGTGAACAT_S70_L004_R2_001.fastq.gz
SRR30562341	MARO-PNK-102-Pm_HC4	Plasmodium malariae	MARO-PNK-102-Pm_HC4	MSMT	2021-02-12	Tanzania: Mara: Pnyakoo	human blood	missing	Homo sapiens	Malaria	MARO-PNK-102-Pm_HC4_AAGCGGAGAA-AGTTCGTACA_S71_L004	Hybrid capture of Plasmodium malariae: dried blood spot	Targeted-Capture	GENOMIC	paired	ILLUMINA	Illumina NovaSeq 6000	Custom hybrid capture	fastq	MARO-PNK-102-Pm_HC4_AAGCGGAGAA-AGTTCGTACA_S71_L004_R1_001.fastq.gz	MARO-PNK-102-Pm_HC4_AAGCGGAGAA-AGTTCGTACA_S71_L004_R2_001.fastq.gz
SRR30562342	MATA-NYA-018-Pm_HC7	Plasmodium malariae	MATA-NYA-018-Pm_HC7	MSMT	2021-02-05	Tanzania: Mara: Nyasho	human blood	-1.5043895,33.80560374249292	Homo sapiens	Malaria	MATA-NYA-018-Pm_HC7_ACATACGTGA-TCTGTAACGC_S72_L004	Hybrid capture of Plasmodium malariae: dried blood spot	Targeted-Capture	GENOMIC	paired	ILLUMINA	Illumina NovaSeq 6000	Custom hybrid capture	fastq	MATA-NYA-018-Pm_HC7_ACATACGTGA-TCTGTAACGC_S72_L004_R1_001.fastq.gz	MATA-NYA-018-Pm_HC7_ACATACGTGA-TCTGTAACGC_S72_L004_R2_001.fastq.gz
SRR30562343	MPY-6212255-Pm_HC5	Plasmodium malariae	MPY-6212255-Pm_HC5	MSMT	2021-06-06	Tanzania: Tanga: Mpapayu	human blood	-5.2084771,38.8489942	Homo sapiens	Malaria	MPY-6212255-Pm_HC5_TTGGTACGCG-TGTCCTACTA_S73_L004	Hybrid capture of Plasmodium malariae: dried blood spot	Targeted-Capture	GENOMIC	paired	ILLUMINA	Illumina NovaSeq 6000	Custom hybrid capture	fastq	MPY-6212255-Pm_HC5_TTGGTACGCG-TGTCCTACTA_S73_L004_R1_001.fastq.gz	MPY-6212255-Pm_HC5_TTGGTACGCG-TGTCCTACTA_S73_L004_R2_001.fastq.gz
SRR30562344	MPY-6212432-Pm_HC8	Plasmodium malariae	MPY-6212432-Pm_HC8	MSMT	2021-06-07	Tanzania: Tanga: Mpapayu	human blood	-5.2084771,38.8489942	Homo sapiens	Malaria	MPY-6212432-Pm_HC8_GTGAAGCTGC-CTCACATTGC_S74_L004	Hybrid capture of Plasmodium malariae: dried blood spot	Targeted-Capture	GENOMIC	paired	ILLUMINA	Illumina NovaSeq 6000	Custom hybrid capture	fastq	MPY-6212432-Pm_HC8_GTGAAGCTGC-CTCACATTGC_S74_L004_R1_001.fastq.gz	MPY-6212432-Pm_HC8_GTGAAGCTGC-CTCACATTGC_S74_L004_R2_001.fastq.gz
SRR30562345	MqTZ-0577-Test_Pm_HC	Plasmodium malariae	MqTZ-0577-Test_Pm_HC	MUHAS	2019-04-26	Tanzania: Pwani: Bagamoyo	human blood	-6.4373885,38.90787354632481	Homo sapiens	Malaria	MqTZ-0577-Test_Pm_HC_ATACGGATAG-CTCTGCGCTT_S75_L004	Hybrid capture of Plasmodium malariae: dried blood spot	Targeted-Capture	GENOMIC	paired	ILLUMINA	Illumina NovaSeq 6000	Custom hybrid capture	fastq	MqTZ-0577-Test_Pm_HC_ATACGGATAG-CTCTGCGCTT_S75_L004_R1_001.fastq.gz	MqTZ-0577-Test_Pm_HC_ATACGGATAG-CTCTGCGCTT_S75_L004_R2_001.fastq.gz
SRR30562346	MTNE-MPL-028-Test_Pm_HC	Plasmodium malariae	MTNE-MPL-028-Test_Pm_HC	MSMT	2021-03-03	Tanzania: Mtwara: Mtimbwilimbwi	human blood	-10.5382385,39.8809445	Homo sapiens	Malaria	MTNE-MPL-028-Test_Pm_HC_AGGCTCCTTC-TGCACGGATA_S76_L004	Hybrid capture of Plasmodium malariae: dried blood spot	Targeted-Capture	GENOMIC	paired	ILLUMINA	Illumina NovaSeq 6000	Custom hybrid capture	fastq	MTNE-MPL-028-Test_Pm_HC_AGGCTCCTTC-TGCACGGATA_S76_L004_R1_001.fastq.gz	MTNE-MPL-028-Test_Pm_HC_AGGCTCCTTC-TGCACGGATA_S76_L004_R2_001.fastq.gz
SRR30562347	MYKI-KJG-126-Pm_HC3	Plasmodium malariae	MYKI-KJG-126-Pm_HC3	MSMT	2021-05-05	Tanzania: Manyara: Kijungu	human blood	-5.3967904,37.1817536	Homo sapiens	Malaria	MYKI-KJG-126-Pm_HC3_GCCTGTCCTA-AGCGGTCTTC_S77_L004	Hybrid capture of Plasmodium malariae: dried blood spot	Targeted-Capture	GENOMIC	paired	ILLUMINA	Illumina NovaSeq 6000	Custom hybrid capture	fastq	MYKI-KJG-126-Pm_HC3_GCCTGTCCTA-AGCGGTCTTC_S77_L004_R1_001.fastq.gz	MYKI-KJG-126-Pm_HC3_GCCTGTCCTA-AGCGGTCTTC_S77_L004_R2_001.fastq.gz
SRR30562348	NJLU-LIA-003-Pm_HC4	Plasmodium malariae	NJLU-LIA-003-Pm_HC4	MSMT	2021-03-12	Tanzania: Njombe: Lifua	human blood	-10.3756528,34.7843247	Homo sapiens	Malaria	NJLU-LIA-003-Pm_HC4_CGTCCATGTA-CGAGCACTTA_S78_L004	Hybrid capture of Plasmodium malariae: dried blood spot	Targeted-Capture	GENOMIC	paired	ILLUMINA	Illumina NovaSeq 6000	Custom hybrid capture	fastq	NJLU-LIA-003-Pm_HC4_CGTCCATGTA-CGAGCACTTA_S78_L004_R1_001.fastq.gz	NJLU-LIA-003-Pm_HC4_CGTCCATGTA-CGAGCACTTA_S78_L004_R2_001.fastq.gz
SRR30562329	NJLU-LIA-094-Pm_HC5	Plasmodium malariae	NJLU-LIA-094-Pm_HC5	MSMT	2021-03-25	Tanzania: Njombe: Lifua	human blood	-10.3756528,34.7843247	Homo sapiens	Malaria	NJLU-LIA-094-Pm_HC5_AAGGCCATAA-TGTCCATCGG_S79_L004	Hybrid capture of Plasmodium malariae: dried blood spot	Targeted-Capture	GENOMIC	paired	ILLUMINA	Illumina NovaSeq 6000	Custom hybrid capture	fastq	NJLU-LIA-094-Pm_HC5_AAGGCCATAA-TGTCCATCGG_S79_L004_R1_001.fastq.gz	NJLU-LIA-094-Pm_HC5_AAGGCCATAA-TGTCCATCGG_S79_L004_R2_001.fastq.gz
SRR30562328	NJNJ-IKD-044-Pm_HC8	Plasmodium malariae	NJNJ-IKD-044-Pm_HC8	MSMT	2021-04-12	Tanzania: Njombe: Ikondo	human blood	-9.0789609,35.2405215	Homo sapiens	Malaria	NJNJ-IKD-044-Pm_HC8_TACTCCACGG-GTTCTCATAG_S80_L004	Hybrid capture of Plasmodium malariae: dried blood spot	Targeted-Capture	GENOMIC	paired	ILLUMINA	Illumina NovaSeq 6000	Custom hybrid capture	fastq	NJNJ-IKD-044-Pm_HC8_TACTCCACGG-GTTCTCATAG_S80_L004_R1_001.fastq.gz	NJNJ-IKD-044-Pm_HC8_TACTCCACGG-GTTCTCATAG_S80_L004_R2_001.fastq.gz
SRR30562327	NYA-5210348-Pm_HC5	Plasmodium malariae	NYA-5210348-Pm_HC5	MSMT	2021-05-23	Tanzania: Kigoma: Nyankoronko	human blood	-4.48824045,29.889680724856355	Homo sapiens	Malaria	NYA-5210348-Pm_HC5_CACGAGTATG-CGCTAAGGCT_S81_L004	Hybrid capture of Plasmodium malariae: dried blood spot	Targeted-Capture	GENOMIC	paired	ILLUMINA	Illumina NovaSeq 6000	Custom hybrid capture	fastq	NYA-5210348-Pm_HC5_CACGAGTATG-CGCTAAGGCT_S81_L004_R1_001.fastq.gz	NYA-5210348-Pm_HC5_CACGAGTATG-CGCTAAGGCT_S81_L004_R2_001.fastq.gz
SRR30562316	NYE-16-021-92-02-Pm_HC7	Plasmodium malariae	NYE-16-021-92-02-Pm_HC7	GANC	2021-06-11	Tanzania: Geita: Nyamalimbe Dispensary	human blood	-3.0827184,32.3706704	Homo sapiens	Malaria	NYE-16-021-92-02-Pm_HC7_CGGTTATCTG-CAACGCATAA_S82_L004	Hybrid capture of Plasmodium malariae: dried blood spot	Targeted-Capture	GENOMIC	paired	ILLUMINA	Illumina NovaSeq 6000	Custom hybrid capture	fastq	NYE-16-021-92-02-Pm_HC7_CGGTTATCTG-CAACGCATAA_S82_L004_R1_001.fastq.gz	NYE-16-021-92-02-Pm_HC7_CGGTTATCTG-CAACGCATAA_S82_L004_R2_001.fastq.gz
SRR30562315	PF231-Pm_HC9	Plasmodium malariae	PF231-Pm_HC9	LSHTM/University of Buea	2021	Cameroon: Adamawa: Meiganga	human blood	6.5172123,14.2947879	Homo sapiens	Malaria	PF231-Pm_HC9_ATGGAAGTGG-CACCTACGAA_S83_L004	Hybrid capture of Plasmodium malariae: dried blood spot	Targeted-Capture	GENOMIC	paired	ILLUMINA	Illumina NovaSeq 6000	Custom hybrid capture	fastq	PF231-Pm_HC9_ATGGAAGTGG-CACCTACGAA_S83_L004_R1_001.fastq.gz	PF231-Pm_HC9_ATGGAAGTGG-CACCTACGAA_S83_L004_R2_001.fastq.gz
SRR30562314	PK093-Pm_HC9	Plasmodium malariae	PK093-Pm_HC9	LSHTM/University of Buea	2021	Cameroon: South: Kribi	human blood	2.9434098,9.9126989	Homo sapiens	Malaria	PK093-Pm_HC9_GTCCTTGGTG-CCTCTTGACA_S84_L004	Hybrid capture of Plasmodium malariae: dried blood spot	Targeted-Capture	GENOMIC	paired	ILLUMINA	Illumina NovaSeq 6000	Custom hybrid capture	fastq	PK093-Pm_HC9_GTCCTTGGTG-CCTCTTGACA_S84_L004_R1_001.fastq.gz	PK093-Pm_HC9_GTCCTTGGTG-CCTCTTGACA_S84_L004_R2_001.fastq.gz
SRR30562326	PL058-Pm_HC9	Plasmodium malariae	PL058-Pm_HC9	LSHTM/University of Buea	2021	Cameroon: West: Haut Nkam: Bafang	human blood	5.158664,10.179748	Homo sapiens	Malaria	PL058-Pm_HC9_GAGCGTGGAA-GTACCTTAGA_S85_L004	Hybrid capture of Plasmodium malariae: dried blood spot	Targeted-Capture	GENOMIC	paired	ILLUMINA	Illumina NovaSeq 6000	Custom hybrid capture	fastq	PL058-Pm_HC9_GAGCGTGGAA-GTACCTTAGA_S85_L004_R1_001.fastq.gz	PL058-Pm_HC9_GAGCGTGGAA-GTACCTTAGA_S85_L004_R2_001.fastq.gz
SRR30562325	PP069-Pm_HC10	Plasmodium malariae	PP069-Pm_HC10	LSHTM/University of Buea	2021	Cameroon: Southwest: Mutengene	human blood	4.09011,9.3169578	Homo sapiens	Malaria	PP069-Pm_HC10_ATCACTCACA-GTTACCGTAA_S86_L004	Hybrid capture of Plasmodium malariae: dried blood spot	Targeted-Capture	GENOMIC	paired	ILLUMINA	Illumina NovaSeq 6000	Custom hybrid capture	fastq	PP069-Pm_HC10_ATCACTCACA-GTTACCGTAA_S86_L004_R1_001.fastq.gz	PP069-Pm_HC10_ATCACTCACA-GTTACCGTAA_S86_L004_R2_001.fastq.gz
SRR30562324	PP370-Pm_HC9	Plasmodium malariae	PP370-Pm_HC9	LSHTM/University of Buea	2021	Cameroon: Southwest: Mutengene	human blood	4.09011,9.3169578	Homo sapiens	Malaria	PP370-Pm_HC9_TGAGATCACA-TGTACCGTGC_S87_L004	Hybrid capture of Plasmodium malariae: dried blood spot	Targeted-Capture	GENOMIC	paired	ILLUMINA	Illumina NovaSeq 6000	Custom hybrid capture	fastq	PP370-Pm_HC9_TGAGATCACA-TGTACCGTGC_S87_L004_R1_001.fastq.gz	PP370-Pm_HC9_TGAGATCACA-TGTACCGTGC_S87_L004_R2_001.fastq.gz
SRR30562323	SOSO-UDD-085-Pm_HC3	Plasmodium malariae	SOSO-UDD-085-Pm_HC3	MSMT	2021-04-06	Tanzania: Songwe: Udinde	human blood	-8.0936436,32.614834	Homo sapiens	Malaria	SOSO-UDD-085-Pm_HC3_ACTGTCTATC-GTCCACGTTG_S88_L004	Hybrid capture of Plasmodium malariae: dried blood spot	Targeted-Capture	GENOMIC	paired	ILLUMINA	Illumina NovaSeq 6000	Custom hybrid capture	fastq	SOSO-UDD-085-Pm_HC3_ACTGTCTATC-GTCCACGTTG_S88_L004_R1_001.fastq.gz	SOSO-UDD-085-Pm_HC3_ACTGTCTATC-GTCCACGTTG_S88_L004_R2_001.fastq.gz
SRR30562321	SOSO-UDD-130-Pm_HC9	Plasmodium malariae	SOSO-UDD-130-Pm_HC9	MSMT	2021-04-12	Tanzania: Songwe: Udinde	human blood	-8.0936436,32.614834	Homo sapiens	Malaria	SOSO-UDD-130-Pm_HC9_CACACGCTGT-GTCTCCGTTC_S89_L004	Hybrid capture of Plasmodium malariae: dried blood spot	Targeted-Capture	GENOMIC	paired	ILLUMINA	Illumina NovaSeq 6000	Custom hybrid capture	fastq	SOSO-UDD-130-Pm_HC9_CACACGCTGT-GTCTCCGTTC_S89_L004_R1_001.fastq.gz	SOSO-UDD-130-Pm_HC9_CACACGCTGT-GTCTCCGTTC_S89_L004_R2_001.fastq.gz
SRR30562320	TBNU-MIG-127-Test_Pm_HC	Plasmodium malariae	TBNU-MIG-127-Test_Pm_HC	MSMT	2021-03-01	Tanzania: Tabora: Miguwa	human blood	-4.1928579,33.2907152	Homo sapiens	Malaria	TBNU-MIG-127-Test_Pm_HC_CAAGATCGAA-AACCATCGAA_S90_L004	Hybrid capture of Plasmodium malariae: dried blood spot	Targeted-Capture	GENOMIC	paired	ILLUMINA	Illumina NovaSeq 6000	Custom hybrid capture	fastq	TBNU-MIG-127-Test_Pm_HC_CAAGATCGAA-AACCATCGAA_S90_L004_R1_001.fastq.gz	TBNU-MIG-127-Test_Pm_HC_CAAGATCGAA-AACCATCGAA_S90_L004_R2_001.fastq.gz
SRR30562319	TBUY-MGG-006-Pm_HC3	Plasmodium malariae	TBUY-MGG-006-Pm_HC3	MSMT	2021-02-10	Tanzania: Tabora: Migungumalo	human blood	-4.9538003,32.5259685	Homo sapiens	Malaria	TBUY-MGG-006-Pm_HC3_CTTATGGCAA-ACGTCTCCTC_S91_L004	Hybrid capture of Plasmodium malariae: dried blood spot	Targeted-Capture	GENOMIC	paired	ILLUMINA	Illumina NovaSeq 6000	Custom hybrid capture	fastq	TBUY-MGG-006-Pm_HC3_CTTATGGCAA-ACGTCTCCTC_S91_L004_R1_001.fastq.gz	TBUY-MGG-006-Pm_HC3_CTTATGGCAA-ACGTCTCCTC_S91_L004_R2_001.fastq.gz
SRR30562313	TransMIT_146-Pm_HC7	Plasmodium malariae	TransMIT_146-Pm_HC7	MUHAS	2018-10-18	Tanzania: Pwani: Bagamoyo	human blood	-6.4373885,38.90787354632481	Homo sapiens	Malaria	TransMIT_146-Pm_HC7_CAGCCGATGT-AAGAGTTCGA_S92_L004	Hybrid capture of Plasmodium malariae: dried blood spot	Targeted-Capture	GENOMIC	paired	ILLUMINA	Illumina NovaSeq 6000	Custom hybrid capture	fastq	TransMIT_146-Pm_HC7_CAGCCGATGT-AAGAGTTCGA_S92_L004_R1_001.fastq.gz	TransMIT_146-Pm_HC7_CAGCCGATGT-AAGAGTTCGA_S92_L004_R2_001.fastq.gz
SRR30562312	TransMIT_1958-Pm_HC5	Plasmodium malariae	TransMIT_1958-Pm_HC5	MUHAS	2019-07-10	Tanzania: Pwani: Bagamoyo	human blood	-6.4373885,38.90787354632481	Homo sapiens	Malaria	TransMIT_1958-Pm_HC5_GTAGTGGCTT-AACAGCGGTG_S93_L004	Hybrid capture of Plasmodium malariae: dried blood spot	Targeted-Capture	GENOMIC	paired	ILLUMINA	Illumina NovaSeq 6000	Custom hybrid capture	fastq	TransMIT_1958-Pm_HC5_GTAGTGGCTT-AACAGCGGTG_S93_L004_R1_001.fastq.gz	TransMIT_1958-Pm_HC5_GTAGTGGCTT-AACAGCGGTG_S93_L004_R2_001.fastq.gz
SRR30562318	TransMIT_2269-Pm_HC6	Plasmodium malariae	TransMIT_2269-Pm_HC6	MUHAS	2019-10-22	Tanzania: Pwani: Bagamoyo	human blood	-6.4373885,38.90787354632481	Homo sapiens	Malaria	TransMIT_2269-Pm_HC6_TTAACGCAGA-GGCGGATCAA_S94_L004	Hybrid capture of Plasmodium malariae: dried blood spot	Targeted-Capture	GENOMIC	paired	ILLUMINA	Illumina NovaSeq 6000	Custom hybrid capture	fastq	TransMIT_2269-Pm_HC6_TTAACGCAGA-GGCGGATCAA_S94_L004_R1_001.fastq.gz	TransMIT_2269-Pm_HC6_TTAACGCAGA-GGCGGATCAA_S94_L004_R2_001.fastq.gz
SRR30562317	TransMIT_2341-Pm_HC6	Plasmodium malariae	TransMIT_2341-Pm_HC6	MUHAS	2019-10-22	Tanzania: Pwani: Bagamoyo	human blood	-6.4373885,38.90787354632481	Homo sapiens	Malaria	TransMIT_2341-Pm_HC6_CCGCTACCAA-ACTGAGGTAA_S95_L004	Hybrid capture of Plasmodium malariae: dried blood spot	Targeted-Capture	GENOMIC	paired	ILLUMINA	Illumina NovaSeq 6000	Custom hybrid capture	fastq	TransMIT_2341-Pm_HC6_CCGCTACCAA-ACTGAGGTAA_S95_L004_R1_001.fastq.gz	TransMIT_2341-Pm_HC6_CCGCTACCAA-ACTGAGGTAA_S95_L004_R2_001.fastq.gz
SRR30562311	TransMIT_2389-Pm_HC3	Plasmodium malariae	TransMIT_2389-Pm_HC3	MUHAS	2019-10-24	Tanzania: Pwani: Bagamoyo	human blood	-6.4373885,38.90787354632481	Homo sapiens	Malaria	TransMIT_2389-Pm_HC3_CTGTACGGTA-CGTACCTTCC_S96_L004	Hybrid capture of Plasmodium malariae: dried blood spot	Targeted-Capture	GENOMIC	paired	ILLUMINA	Illumina NovaSeq 6000	Custom hybrid capture	fastq	TransMIT_2389-Pm_HC3_CTGTACGGTA-CGTACCTTCC_S96_L004_R1_001.fastq.gz	TransMIT_2389-Pm_HC3_CTGTACGGTA-CGTACCTTCC_S96_L004_R2_001.fastq.gz
SRR30562310	TransMIT_274-Pm_HC6	Plasmodium malariae	TransMIT_274-Pm_HC6	MUHAS	2018-11-01	Tanzania: Pwani: Bagamoyo	human blood	-6.4373885,38.90787354632481	Homo sapiens	Malaria	TransMIT_274-Pm_HC6_CCATGCGTTG-GACAACACGG_S97_L004	Hybrid capture of Plasmodium malariae: dried blood spot	Targeted-Capture	GENOMIC	paired	ILLUMINA	Illumina NovaSeq 6000	Custom hybrid capture	fastq	TransMIT_274-Pm_HC6_CCATGCGTTG-GACAACACGG_S97_L004_R1_001.fastq.gz	TransMIT_274-Pm_HC6_CCATGCGTTG-GACAACACGG_S97_L004_R2_001.fastq.gz
SRR30562309	TransMIT_401-Pm_HC2	Plasmodium malariae	TransMIT_401-Pm_HC2	MUHAS	2018-11-12	Tanzania: Pwani: Bagamoyo	human blood	-6.4373885,38.90787354632481	Homo sapiens	Malaria	TransMIT_401-Pm_HC2_CTACGTTCTT-CAGGTCGTAA_S98_L004	Hybrid capture of Plasmodium malariae: dried blood spot	Targeted-Capture	GENOMIC	paired	ILLUMINA	Illumina NovaSeq 6000	Custom hybrid capture	fastq	TransMIT_401-Pm_HC2_CTACGTTCTT-CAGGTCGTAA_S98_L004_R1_001.fastq.gz	TransMIT_401-Pm_HC2_CTACGTTCTT-CAGGTCGTAA_S98_L004_R2_001.fastq.gz
SRR30562307	TransMIT_566-Pm_HC3	Plasmodium malariae	TransMIT_566-Pm_HC3	MUHAS	2019-04-04	Tanzania: Pwani: Bagamoyo	human blood	-6.4373885,38.90787354632481	Homo sapiens	Malaria	TransMIT_566-Pm_HC3_TGTTCCTAGA-CGGTAAGTAA_S99_L004	Hybrid capture of Plasmodium malariae: dried blood spot	Targeted-Capture	GENOMIC	paired	ILLUMINA	Illumina NovaSeq 6000	Custom hybrid capture	fastq	TransMIT_566-Pm_HC3_TGTTCCTAGA-CGGTAAGTAA_S99_L004_R1_001.fastq.gz	TransMIT_566-Pm_HC3_TGTTCCTAGA-CGGTAAGTAA_S99_L004_R2_001.fastq.gz
	MUHAS = Muhimbili University of Health and Allied Sciences; MSMT = Molecular Surveillance of Malaria in Tanzania; GANC = Group Antenatal Care; LSHTM = London School of Tropical Medicine and Hygiene; PNLP = Programme National de Lutte contre le Paludisme
