# Supplementary material for: Population genomics of Plasmodium malariae from 4 African countries
Source: JCI Insight. 2026 May 5;11(12):e196322. doi: 10.1172/jci.insight.196322 (PMC13313561; doi:10.1172/jci.insight.196322)
Supplement: Supporting data values [file jciinsight-11-196322-s030.xls]

## Sheet: Fig. 1A
rounded_COI	Country
1	DRC
1	DRC
1	DRC
1	DRC
1	DRC
1	DRC
1	DRC
1	DRC
1	DRC
1	DRC
1	DRC
1	DRC
1	DRC
1	DRC
1	DRC
1	DRC
1	Tanzania
1	Tanzania
1	Tanzania
1	Tanzania
1	Tanzania
1	Nigeria
1	Nigeria
2	Nigeria
1	Nigeria
1	Cameroon
1	Cameroon
2	Tanzania
1	Tanzania
1	Tanzania
1	Tanzania
1	Tanzania
2	Tanzania
1	Tanzania
1	Tanzania
1	Tanzania
2	Tanzania
1	Tanzania
1	Tanzania
1	Tanzania
1	Tanzania
1	Tanzania
1	Tanzania
1	Tanzania
1	Tanzania
1	Tanzania
1	Tanzania
3	Tanzania
1	Tanzania
1	Tanzania
1	Tanzania
1	Tanzania
1	Tanzania
1	Tanzania
1	Tanzania
1	Tanzania
1	Tanzania
1	Tanzania
1	Tanzania
1	Tanzania
1	Cameroon
1	Cameroon
1	Cameroon
1	Cameroon
1	Cameroon
1	Tanzania
1	Tanzania
1	Tanzania
1	Tanzania
1	Tanzania
1	Tanzania
1	Tanzania
1	Tanzania
2	Tanzania
1	Tanzania
1	Tanzania
1	Tanzania

## Sheet: Fig. 1B
Sample	mean_COI	Country	Species
QG0007-C	2	DRC	Pf
QG0008-C	2	DRC	Pf
QG0009-C	2	DRC	Pf
QG0010-C	1	DRC	Pf
QG0011-C	2	DRC	Pf
QG0012-C	2	DRC	Pf
QG0013-C	1	DRC	Pf
QG0014-C	1	DRC	Pf
QG0015-C	2	DRC	Pf
QG0016-C	2	DRC	Pf
QG0017-C	1	DRC	Pf
QG0018-C	2	DRC	Pf
QG0020-C	2	DRC	Pf
QG0021-C	1	DRC	Pf
QG0023-C	1	DRC	Pf
QG0024-C	1	DRC	Pf
QG0025-C	1	DRC	Pf
QG0026-C	1	DRC	Pf
QG0027-C	3	DRC	Pf
QG0028-C	1	DRC	Pf
QG0029-C	1	DRC	Pf
QG0031-C	1	DRC	Pf
QG0032-C	2	DRC	Pf
QG0033-C	3	DRC	Pf
QG0034-C	2	DRC	Pf
QG0035-C	2	DRC	Pf
QG0036-C	2	DRC	Pf
QG0037-C	1	DRC	Pf
QG0038-C	1	DRC	Pf
QG0039-C	2	DRC	Pf
QG0040-C	1	DRC	Pf
QG0041-C	3	DRC	Pf
QG0042-C	1	DRC	Pf
QG0043-C	1	DRC	Pf
QG0044-C	1	DRC	Pf
QG0045-C	3	DRC	Pf
QG0046-C	2	DRC	Pf
QG0047-C	1	DRC	Pf
QG0049-C	3	DRC	Pf
QG0051-C	2	DRC	Pf
QG0052-C	2	DRC	Pf
QG0053-C	3	DRC	Pf
QG0055-C	4	DRC	Pf
QG0056-C	1	DRC	Pf
QG0057-C	2	DRC	Pf
QG0059-C	2	DRC	Pf
QG0060-C	1	DRC	Pf
QG0062-C	1	DRC	Pf
QG0063-C	3	DRC	Pf
QG0064-C	1	DRC	Pf
QG0066-C	2	DRC	Pf
QG0067-C	1	DRC	Pf
QG0068-C	2	DRC	Pf
QG0069-C	2	DRC	Pf
QG0070-C	1	DRC	Pf
QG0071-C	2	DRC	Pf
QG0072-C	3	DRC	Pf
QG0074-C	1	DRC	Pf
QG0075-C	1	DRC	Pf
QG0076-C	2	DRC	Pf
QG0078-C	4	DRC	Pf
QG0081-C	1	DRC	Pf
QG0082-C	3	DRC	Pf
QG0083-C	1	DRC	Pf
QG0087-C	3	DRC	Pf
QG0088-C	1	DRC	Pf
QG0089-C	1	DRC	Pf
QG0093-C	1	DRC	Pf
QG0094-C	1	DRC	Pf
QG0095-C	1	DRC	Pf
QG0096-C	1	DRC	Pf
QG0097-C	1	DRC	Pf
QG0098-C	2	DRC	Pf
QG0099-C	1	DRC	Pf
QG0101-C	2	DRC	Pf
QG0102-C	1	DRC	Pf
QG0105-C	2	DRC	Pf
QG0107-C	2	DRC	Pf
QG0108-C	2	DRC	Pf
QG0109-C	2	DRC	Pf
QG0110-C	2	DRC	Pf
QG0113-C	2	DRC	Pf
QG0114-C	1	DRC	Pf
QG0116-C	1	DRC	Pf
QG0117-C	1	DRC	Pf
QG0119-C	1	DRC	Pf
QG0120-C	1	DRC	Pf
QG0121-C	1	DRC	Pf
QG0124-C	3	DRC	Pf
QG0125-C	1	DRC	Pf
QG0126-C	2	DRC	Pf
QG0127-C	2	DRC	Pf
QG0128-C	2	DRC	Pf
QG0130-C	1	DRC	Pf
QG0133-C	1	DRC	Pf
QG0134-C	1	DRC	Pf
QG0135-C	1	DRC	Pf
QG0136-C	1	DRC	Pf
QG0138-C	2	DRC	Pf
QG0140-C	2	DRC	Pf
QG0141-C	3	DRC	Pf
QG0145-C	1	DRC	Pf
QG0146-C	1	DRC	Pf
QG0147-C	1	DRC	Pf
QG0148-C	1	DRC	Pf
QG0150-C	1	DRC	Pf
QG0152-C	3	DRC	Pf
QG0154-C	2	DRC	Pf
QG0155-C	3	DRC	Pf
QG0156-C	1	DRC	Pf
QG0157-C	1	DRC	Pf
QG0158-C	1	DRC	Pf
QG0159-C	2	DRC	Pf
QG0164-C	1	DRC	Pf
QG0165-C	1	DRC	Pf
QG0167-C	1	DRC	Pf
QG0169-C	1	DRC	Pf
QG0172-C	2	DRC	Pf
QG0173-C	4	DRC	Pf
QG0175-C	3	DRC	Pf
QG0176-C	1	DRC	Pf
QG0178-C	1	DRC	Pf
QG0179-C	2	DRC	Pf
QG0180-C	1	DRC	Pf
QG0181-C	1	DRC	Pf
QG0182-C	2	DRC	Pf
QG0189-C	3	DRC	Pf
QG0190-C	1	DRC	Pf
QG0191-C	3	DRC	Pf
QG0192-C	3	DRC	Pf
QG0193-C	2	DRC	Pf
QG0196-C	2	DRC	Pf
QG0197-C	3	DRC	Pf
QG0201-C	1	DRC	Pf
QG0203-C	2	DRC	Pf
QG0205-C	1	DRC	Pf
QG0207-C	2	DRC	Pf
QG0208-C	1	DRC	Pf
QG0209-C	1	DRC	Pf
QG0211-C	1	DRC	Pf
QG0213-C	2	DRC	Pf
QG0215-C	1	DRC	Pf
QG0216-C	1	DRC	Pf
QG0217-C	2	DRC	Pf
QG0218-C	1	DRC	Pf
QG0234-C	2	DRC	Pf
QG0236-C	1	DRC	Pf
QG0238-C	2	DRC	Pf
QG0245-C	1	DRC	Pf
QG0246-C	1	DRC	Pf
QG0253-C	2	DRC	Pf
QG0257-C	1	DRC	Pf
QG0262-C	1	DRC	Pf
QG0265-C	1	DRC	Pf
QG0266-C	4	DRC	Pf
QG0269-C	1	DRC	Pf
QG0270-C	1	DRC	Pf
QG0271-C	1	DRC	Pf
QG0277-C	1	DRC	Pf
QG0279-C	3	DRC	Pf
QG0280-C	1	DRC	Pf
QG0281-C	1	DRC	Pf
QG0284-C	4	DRC	Pf
QG0299-C	1	DRC	Pf
QG0307-C	1	DRC	Pf
QG0312-C	1	DRC	Pf
QG0325-C	1	DRC	Pf
QG0360-C	1	DRC	Pf
QG0426-C	1	DRC	Pf
QG0449-C	2	DRC	Pf
PE0002-CW	2	Tanzania	Pf
PE0009-CW	1	Tanzania	Pf
PE0010-C	1	Tanzania	Pf
PE0011-C	1	Tanzania	Pf
PE0012-C	1	Tanzania	Pf
PE0013-C	1	Tanzania	Pf
PE0016-C	2	Tanzania	Pf
PE0017-CW	2	Tanzania	Pf
PE0018-C	1	Tanzania	Pf
PE0019-C	1	Tanzania	Pf
PE0020-C	1	Tanzania	Pf
PE0021-C	1	Tanzania	Pf
PE0022-C	1	Tanzania	Pf
PE0023-C	2	Tanzania	Pf
PE0024-C	1	Tanzania	Pf
PE0025-C	2	Tanzania	Pf
PE0027-C	3	Tanzania	Pf
PE0028-C	1	Tanzania	Pf
PE0030-C	2	Tanzania	Pf
PE0087-C	1	Tanzania	Pf
PE0088-C	3	Tanzania	Pf
PE0089-C	1	Tanzania	Pf
PE0090-C	1	Tanzania	Pf
PE0091-C	1	Tanzania	Pf
PE0092-C	1	Tanzania	Pf
PE0096-C	1	Tanzania	Pf
PE0098-C	1	Tanzania	Pf
PE0105-C	1	Tanzania	Pf
PE0109-C	2	Tanzania	Pf
PE0113-C	1	Tanzania	Pf
PE0116-C	1	Tanzania	Pf
PE0117-C	2	Tanzania	Pf
PE0119-C	1	Tanzania	Pf
PE0121-C	2	Tanzania	Pf
PE0122-C	2	Tanzania	Pf
PE0123-C	1	Tanzania	Pf
PE0124-C	1	Tanzania	Pf
PE0125-C	1	Tanzania	Pf
PE0126-C	1	Tanzania	Pf
PE0127-C	5	Tanzania	Pf
PE0128-C	2	Tanzania	Pf
PE0129-C	3	Tanzania	Pf
PE0130-C	1	Tanzania	Pf
PE0131-C	1	Tanzania	Pf
PE0132-C	2	Tanzania	Pf
PE0133-C	1	Tanzania	Pf
PE0134-C	1	Tanzania	Pf
PE0135-C	1	Tanzania	Pf
PE0136-C	2	Tanzania	Pf
PE0137-C	1	Tanzania	Pf
PE0138-C	1	Tanzania	Pf
PE0139-C	1	Tanzania	Pf
PE0140-C	2	Tanzania	Pf
PE0141-C	1	Tanzania	Pf
PE0142-C	3	Tanzania	Pf
PE0143-C	2	Tanzania	Pf
PE0144-C	2	Tanzania	Pf
PE0145-C	2	Tanzania	Pf
PE0146-C	2	Tanzania	Pf
PE0147-C	1	Tanzania	Pf
PE0148-C	2	Tanzania	Pf
PE0151-C	1	Tanzania	Pf
PE0156-C	1	Tanzania	Pf
PE0158-C	1	Tanzania	Pf
PE0160-C	1	Tanzania	Pf
PE0161-C	1	Tanzania	Pf
PE0162-C	1	Tanzania	Pf
PE0164-C	1	Tanzania	Pf
PE0166-C	2	Tanzania	Pf
PE0172-C	1	Tanzania	Pf
PE0173-C	1	Tanzania	Pf
PE0177-C	1	Tanzania	Pf
PE0179-C	1	Tanzania	Pf
PE0180-C	1	Tanzania	Pf
PE0184-C	1	Tanzania	Pf
PE0185-C	3	Tanzania	Pf
PE0187-C	1	Tanzania	Pf
PE0189-C	2	Tanzania	Pf
PE0190-C	1	Tanzania	Pf
PE0195-C	1	Tanzania	Pf
PE0197-C	1	Tanzania	Pf
PE0198-C	2	Tanzania	Pf
PE0199-C	1	Tanzania	Pf
PE0200-C	1	Tanzania	Pf
PE0201-C	1	Tanzania	Pf
PE0202-C	1	Tanzania	Pf
PE0206-C	2	Tanzania	Pf
PE0207-C	1	Tanzania	Pf
PE0213-C	1	Tanzania	Pf
PE0215-C	2	Tanzania	Pf
PE0218-C	2	Tanzania	Pf
PE0219-C	2	Tanzania	Pf
PE0221-C	2	Tanzania	Pf
PE0223-C	1	Tanzania	Pf
PE0226-C	1	Tanzania	Pf
PE0229-C	2	Tanzania	Pf
PE0230-C	1	Tanzania	Pf
PE0231-C	2	Tanzania	Pf
PE0234-C	3	Tanzania	Pf
PE0237-C	1	Tanzania	Pf
PE0245-C	2	Tanzania	Pf
PE0247-C	1	Tanzania	Pf
PE0251-C	1	Tanzania	Pf
PE0252-C	1	Tanzania	Pf
PE0254-C	1	Tanzania	Pf
PE0255-C	1	Tanzania	Pf
PE0256-C	2	Tanzania	Pf
PE0258-C	1	Tanzania	Pf
PE0261-C	1	Tanzania	Pf
PE0262-C	2	Tanzania	Pf
PE0265-C	1	Tanzania	Pf
PE0266-C	2	Tanzania	Pf
PE0267-C	2	Tanzania	Pf
PE0268-C	1	Tanzania	Pf
PE0269-C	3	Tanzania	Pf
PE0270-C	2	Tanzania	Pf
PE0271-C	1	Tanzania	Pf
PE0272-C	2	Tanzania	Pf
PE0273-C	1	Tanzania	Pf
PE0274-C	2	Tanzania	Pf
PE0275-C	2	Tanzania	Pf
PE0278-C	1	Tanzania	Pf
PE0279-C	3	Tanzania	Pf
PE0281-C	1	Tanzania	Pf
PE0282-C	1	Tanzania	Pf
PE0283-C	1	Tanzania	Pf
PE0284-C	3	Tanzania	Pf
PE0285-C	1	Tanzania	Pf
PE0286-C	2	Tanzania	Pf
PE0288-C	1	Tanzania	Pf
PE0290-C	1	Tanzania	Pf
PE0291-C	2	Tanzania	Pf
PE0292-C	1	Tanzania	Pf
PE0294-C	1	Tanzania	Pf
PE0296-C	3	Tanzania	Pf
PE0297-C	1	Tanzania	Pf
PE0298-C	1	Tanzania	Pf
PE0299-C	2	Tanzania	Pf
PE0300-C	2	Tanzania	Pf
PE0301-C	1	Tanzania	Pf
PE0302-C	2	Tanzania	Pf
PE0303-C	1	Tanzania	Pf
PE0305-C	1	Tanzania	Pf
PE0307-C	1	Tanzania	Pf
PE0308-C	1	Tanzania	Pf
PE0309-C	1	Tanzania	Pf
PE0310-C	1	Tanzania	Pf
PE0312-C	3	Tanzania	Pf
PE0314-C	1	Tanzania	Pf
PE0315-C	1	Tanzania	Pf
PE0317-C	1	Tanzania	Pf
PE0319-C	2	Tanzania	Pf
PE0329-C	1	Tanzania	Pf
PE0330-C	1	Tanzania	Pf
PE0333-C	1	Tanzania	Pf
PE0335-C	1	Tanzania	Pf
PE0336-C	1	Tanzania	Pf
PE0337-C	1	Tanzania	Pf
PE0338-C	2	Tanzania	Pf
PE0339-C	1	Tanzania	Pf
PE0340-C	1	Tanzania	Pf
PE0341-C	1	Tanzania	Pf
PE0342-C	2	Tanzania	Pf
PE0343-C	3	Tanzania	Pf
PE0347-C	2	Tanzania	Pf
PE0348-C	1	Tanzania	Pf
PE0349-C	1	Tanzania	Pf
PE0350-C	1	Tanzania	Pf
PE0351-C	1	Tanzania	Pf
PE0354-C	2	Tanzania	Pf
PE0362-C	1	Tanzania	Pf
PE0366-C	1	Tanzania	Pf
PE0368-C	2	Tanzania	Pf
PE0369-C	2	Tanzania	Pf
PE0370-C	2	Tanzania	Pf
PE0372-C	3	Tanzania	Pf
PE0377-C	1	Tanzania	Pf
PE0378-C	1	Tanzania	Pf
PE0382-C	1	Tanzania	Pf
PE0383-C	1	Tanzania	Pf
PE0385-C	1	Tanzania	Pf
PE0386-C	2	Tanzania	Pf
PE0387-C	1	Tanzania	Pf
PE0390-C	1	Tanzania	Pf
PE0391-C	2	Tanzania	Pf
PE0393-C	1	Tanzania	Pf
PE0395-C	3	Tanzania	Pf
PE0397-C	1	Tanzania	Pf
PE0399-C	3	Tanzania	Pf
PE0400-C	2	Tanzania	Pf
PE0401-C	2	Tanzania	Pf
PE0403-C	1	Tanzania	Pf
PE0405-C	1	Tanzania	Pf
PE0406-C	1	Tanzania	Pf
PE0409-C	2	Tanzania	Pf
PE0411-C	1	Tanzania	Pf
PE0412-C	1	Tanzania	Pf
PE0415-C	2	Tanzania	Pf
PE0416-C	1	Tanzania	Pf
PE0419-C	1	Tanzania	Pf
PE0420-C	2	Tanzania	Pf
PE0421-C	2	Tanzania	Pf
PE0423-C	5	Tanzania	Pf
PE0424-C	1	Tanzania	Pf
PE0425-C	1	Tanzania	Pf
PE0426-C	1	Tanzania	Pf
PE0429-C	1	Tanzania	Pf
PE0430-C	1	Tanzania	Pf
PE0431-C	1	Tanzania	Pf
PE0432-C	3	Tanzania	Pf
PE0434-C	2	Tanzania	Pf
PE0435-C	2	Tanzania	Pf
PE0436-C	1	Tanzania	Pf
PE0437-C	1	Tanzania	Pf
PE0438-C	3	Tanzania	Pf
PE0439-C	2	Tanzania	Pf
PE0440-C	1	Tanzania	Pf
PE0441-C	4	Tanzania	Pf
PE0442-C	1	Tanzania	Pf
PE0444-C	2	Tanzania	Pf
PE0445-C	2	Tanzania	Pf
PE0447-C	1	Tanzania	Pf
PE0448-C	2	Tanzania	Pf
PE0452-C	5	Tanzania	Pf
PE0453-C	4	Tanzania	Pf
PE0454-C	1	Tanzania	Pf
PE0456-C	1	Tanzania	Pf
PE0462-C	3	Tanzania	Pf
PE0465-C	1	Tanzania	Pf
PE0466-C	2	Tanzania	Pf
PE0467-C	1	Tanzania	Pf
PE0468-C	3	Tanzania	Pf
PE0469-C	4	Tanzania	Pf
PE0470-C	2	Tanzania	Pf
PE0471-C	1	Tanzania	Pf
PE0476-C	1	Tanzania	Pf
PE0477-C	1	Tanzania	Pf
PE0479-C	1	Tanzania	Pf
PE0480-C	2	Tanzania	Pf
PE0482-C	2	Tanzania	Pf
PE0485-C	1	Tanzania	Pf
PE0487-C	1	Tanzania	Pf
PE0490-C	1	Tanzania	Pf
PE0492-C	1	Tanzania	Pf
PE0493-C	1	Tanzania	Pf
PE0494-C	1	Tanzania	Pf
PE0496-C	1	Tanzania	Pf
PE0499-C	2	Tanzania	Pf
PE0500-C	2	Tanzania	Pf
PE0501-C	1	Tanzania	Pf
PE0504-C	1	Tanzania	Pf
PE0505-C	1	Tanzania	Pf
PE0508-C	1	Tanzania	Pf
PE0510-C	1	Tanzania	Pf
PE0512-C	2	Tanzania	Pf
PE0515-C	2	Tanzania	Pf
PE0516-C	1	Tanzania	Pf
PE0521-C	1	Tanzania	Pf
PE0529-C	1	Tanzania	Pf
PE0530-C	2	Tanzania	Pf
PE0532-C	4	Tanzania	Pf
PE0538-C	1	Tanzania	Pf
PE0540-C	1	Tanzania	Pf
PE0541-C	2	Tanzania	Pf
PE0542-C	2	Tanzania	Pf
PE0543-C	1	Tanzania	Pf
PE0544-C	1	Tanzania	Pf
PE0547-C	1	Tanzania	Pf
PE0548-C	1	Tanzania	Pf
PE0550-C	1	Tanzania	Pf
PE0553-C	1	Tanzania	Pf
PE0554-C	2	Tanzania	Pf
PE0555-C	1	Tanzania	Pf
PE0558-C	2	Tanzania	Pf
QP0001-C	1	Cameroon	Pf
QP0002-C	1	Cameroon	Pf
QP0003-C	3	Cameroon	Pf
QP0004-C	2	Cameroon	Pf
QP0005-C	2	Cameroon	Pf
QP0006-C	2	Cameroon	Pf
QP0009-C	1	Cameroon	Pf
QP0010-C	1	Cameroon	Pf
QP0011-C	1	Cameroon	Pf
QP0012-C	1	Cameroon	Pf
QP0013-C	3	Cameroon	Pf
QP0014-C	1	Cameroon	Pf
QP0015-C	2	Cameroon	Pf
QP0016-C	2	Cameroon	Pf
QP0017-C	2	Cameroon	Pf
QP0018-C	1	Cameroon	Pf
QP0019-C	1	Cameroon	Pf
QP0020-C	2	Cameroon	Pf
QP0021-C	2	Cameroon	Pf
QP0023-C	2	Cameroon	Pf
QP0024-C	2	Cameroon	Pf
QP0025-C	2	Cameroon	Pf
QP0026-C	1	Cameroon	Pf
QP0027-C	1	Cameroon	Pf
QP0028-C	2	Cameroon	Pf
QP0029-C	2	Cameroon	Pf
QP0030-C	3	Cameroon	Pf
QP0031-C	1	Cameroon	Pf
QP0032-C	1	Cameroon	Pf
QP0033-C	2	Cameroon	Pf
QP0034-C	1	Cameroon	Pf
QP0035-C	1	Cameroon	Pf
QP0036-C	1	Cameroon	Pf
QP0037-C	1	Cameroon	Pf
QP0038-C	1	Cameroon	Pf
QP0039-C	1	Cameroon	Pf
QP0040-C	2	Cameroon	Pf
QP0041-C	1	Cameroon	Pf
QP0042-C	1	Cameroon	Pf
QP0043-C	1	Cameroon	Pf
QP0044-C	2	Cameroon	Pf
QP0045-C	1	Cameroon	Pf
QP0047-C	1	Cameroon	Pf
QP0048-C	3	Cameroon	Pf
QP0050-C	5	Cameroon	Pf
QP0051-C	1	Cameroon	Pf
QP0054-C	3	Cameroon	Pf
QP0055-C	1	Cameroon	Pf
QP0056-C	1	Cameroon	Pf
QP0057-C	1	Cameroon	Pf
QP0058-C	3	Cameroon	Pf
QP0060-C	2	Cameroon	Pf
QP0062-C	2	Cameroon	Pf
QP0063-C	3	Cameroon	Pf
QP0064-C	1	Cameroon	Pf
QP0065-C	2	Cameroon	Pf
QP0068-C	1	Cameroon	Pf
QP0069-C	2	Cameroon	Pf
QP0071-C	2	Cameroon	Pf
QP0072-C	2	Cameroon	Pf
QP0073-C	1	Cameroon	Pf
QP0074-C	3	Cameroon	Pf
QP0075-C	2	Cameroon	Pf
QP0076-C	1	Cameroon	Pf
QP0077-C	2	Cameroon	Pf
QP0079-C	2	Cameroon	Pf
QP0080-C	1	Cameroon	Pf
QP0081-C	1	Cameroon	Pf
QP0083-C	1	Cameroon	Pf
QP0084-C	1	Cameroon	Pf
QP0085-C	1	Cameroon	Pf
QP0086-C	1	Cameroon	Pf
QP0087-C	2	Cameroon	Pf
QP0088-C	2	Cameroon	Pf
QP0089-C	3	Cameroon	Pf
QP0090-C	3	Cameroon	Pf
QP0091-C	1	Cameroon	Pf
QP0093-C	1	Cameroon	Pf
QP0094-C	1	Cameroon	Pf
QP0095-C	3	Cameroon	Pf
QP0096-C	2	Cameroon	Pf
QP0098-C	2	Cameroon	Pf
QP0099-C	2	Cameroon	Pf
QP0100-C	2	Cameroon	Pf
QP0101-C	1	Cameroon	Pf
QP0102-C	1	Cameroon	Pf
QP0103-C	1	Cameroon	Pf
QP0104-C	2	Cameroon	Pf
QP0105-C	1	Cameroon	Pf
QP0106-C	2	Cameroon	Pf
QP0107-C	1	Cameroon	Pf
QP0108-C	1	Cameroon	Pf
QP0110-C	1	Cameroon	Pf
QP0111-C	2	Cameroon	Pf
QP0112-C	1	Cameroon	Pf
QP0113-C	1	Cameroon	Pf
QP0114-C	1	Cameroon	Pf
QP0115-C	1	Cameroon	Pf
QP0116-C	1	Cameroon	Pf
QP0117-C	2	Cameroon	Pf
QP0118-C	1	Cameroon	Pf
QP0119-C	1	Cameroon	Pf
QP0120-C	4	Cameroon	Pf
QP0121-C	2	Cameroon	Pf
QP0122-C	4	Cameroon	Pf
QP0123-C	1	Cameroon	Pf
QP0124-C	1	Cameroon	Pf
QP0125-C	1	Cameroon	Pf
QP0126-C	1	Cameroon	Pf
QP0127-C	1	Cameroon	Pf
QP0128-C	1	Cameroon	Pf
QP0129-C	1	Cameroon	Pf
QP0130-C	1	Cameroon	Pf
QP0131-C	2	Cameroon	Pf
QP0132-C	1	Cameroon	Pf
QP0133-C	1	Cameroon	Pf
QP0134-C	1	Cameroon	Pf
QP0137-C	1	Cameroon	Pf
QP0138-C	1	Cameroon	Pf
QP0139-C	2	Cameroon	Pf
QP0140-C	1	Cameroon	Pf
QP0142-C	2	Cameroon	Pf
QP0144-C	3	Cameroon	Pf
QP0146-C	1	Cameroon	Pf
QP0147-C	2	Cameroon	Pf
QP0148-C	3	Cameroon	Pf
QP0149-C	2	Cameroon	Pf
QP0150-C	1	Cameroon	Pf
QP0151-C	4	Cameroon	Pf
QP0152-C	5	Cameroon	Pf
QP0153-C	1	Cameroon	Pf
QP0154-C	2	Cameroon	Pf
QP0156-C	2	Cameroon	Pf
QP0157-C	2	Cameroon	Pf
QP0158-C	1	Cameroon	Pf
QP0159-C	2	Cameroon	Pf
QP0160-C	2	Cameroon	Pf
QP0161-C	3	Cameroon	Pf
QP0162-C	2	Cameroon	Pf
QP0163-C	1	Cameroon	Pf
QP0164-C	1	Cameroon	Pf
QP0166-C	1	Cameroon	Pf
QP0168-C	2	Cameroon	Pf
QP0169-C	1	Cameroon	Pf
QP0170-C	1	Cameroon	Pf
QP0171-C	1	Cameroon	Pf
QP0172-C	1	Cameroon	Pf
QP0174-C	1	Cameroon	Pf
QP0175-C	1	Cameroon	Pf
QP0176-C	2	Cameroon	Pf
QP0177-C	1	Cameroon	Pf
QP0178-C	1	Cameroon	Pf
QP0179-C	2	Cameroon	Pf
QP0180-C	2	Cameroon	Pf
QP0181-C	2	Cameroon	Pf
QP0182-C	2	Cameroon	Pf
QP0183-C	1	Cameroon	Pf
QP0185-C	2	Cameroon	Pf
QP0186-C	1	Cameroon	Pf
QP0187-C	1	Cameroon	Pf
QP0188-C	1	Cameroon	Pf
QP0189-C	4	Cameroon	Pf
QP0191-C	1	Cameroon	Pf
QP0192-C	1	Cameroon	Pf
QP0193-C	3	Cameroon	Pf
QP0195-C	1	Cameroon	Pf
QP0196-C	1	Cameroon	Pf
QP0197-C	1	Cameroon	Pf
QP0198-C	1	Cameroon	Pf
QP0199-C	1	Cameroon	Pf
QP0200-C	2	Cameroon	Pf
QP0201-C	4	Cameroon	Pf
QP0202-C	2	Cameroon	Pf
QP0203-C	1	Cameroon	Pf
QP0204-C	4	Cameroon	Pf
QP0205-C	1	Cameroon	Pf
QP0206-C	1	Cameroon	Pf
QP0207-C	1	Cameroon	Pf
QP0208-C	3	Cameroon	Pf
QP0209-C	3	Cameroon	Pf
QP0210-C	2	Cameroon	Pf
QP0212-C	1	Cameroon	Pf
QP0213-C	2	Cameroon	Pf
QP0214-C	2	Cameroon	Pf
QP0215-C	3	Cameroon	Pf
QP0217-C	3	Cameroon	Pf
QP0218-C	2	Cameroon	Pf
QP0219-C	1	Cameroon	Pf
QP0220-C	1	Cameroon	Pf
QP0222-C	1	Cameroon	Pf
QP0223-C	2	Cameroon	Pf
QP0224-C	1	Cameroon	Pf
QP0225-C	4	Cameroon	Pf
QP0226-C	1	Cameroon	Pf
QP0227-C	2	Cameroon	Pf
QP0228-C	1	Cameroon	Pf
QP0229-C	1	Cameroon	Pf
QP0230-C	1	Cameroon	Pf
QP0232-C	2	Cameroon	Pf
QP0233-C	1	Cameroon	Pf
QP0234-C	1	Cameroon	Pf
QP0235-C	1	Cameroon	Pf
QP0236-C	2	Cameroon	Pf
QP0237-C	1	Cameroon	Pf
QP0238-C	2	Cameroon	Pf
QP0239-C	2	Cameroon	Pf
QP0240-C	1	Cameroon	Pf
QP0241-C	2	Cameroon	Pf
QP0242-C	2	Cameroon	Pf
QP0243-C	1	Cameroon	Pf
QP0244-C	1	Cameroon	Pf
QP0245-C	1	Cameroon	Pf
QP0246-C	1	Cameroon	Pf
QP0249-C	2	Cameroon	Pf
QP0253-C	1	Cameroon	Pf
QP0254-C	1	Cameroon	Pf
QP0255-C	1	Cameroon	Pf
QP0258-C	1	Cameroon	Pf
1010108_1-Pm_HC1	1	DRC	Pm
1010108_2-Pm_HC1	1	DRC	Pm
1010108_3-Pm_HC7	1	DRC	Pm
1011405-Pm_HC2	1	DRC	Pm
1013107_1-Pm_HC5	1	DRC	Pm
1013107_2-Pm_HC2	1	DRC	Pm
1013107_3-Pm_HC1	1	DRC	Pm
1023304-Pm_HC1	1	DRC	Pm
1030403-Pm_HC2	1	DRC	Pm
1031506_1-Pm_HC2	1	DRC	Pm
1031506_2-Pm_HC4	1	DRC	Pm
2041507_1-Pm_HC2	1	DRC	Pm
2041507_2-Pm_HC2	1	DRC	Pm
2043406_1-Pm_HC4	1	DRC	Pm
2043406_2-Pm_HC5	1	DRC	Pm
2043406_3-Pm_HC7	1	DRC	Pm
BUY-49-059-03-03-Pm_HC6	1	Tanzania	Pm
DOCW-LOJ-081-Test_Pm_HC	1	Tanzania	Pm
DOCW-LOJ-143-Pm_HC8	1	Tanzania	Pm
DOMP-MAL-087-Pm_HC8	1	Tanzania	Pm
DOMP-MAL-088-Test_Pm_HC	1	Tanzania	Pm
Gam_1216-Pm_HC8	1	Nigeria	Pm
Gam_1334-Pm_HC8	1	Nigeria	Pm
Gam_1408-Pm_HC3	2	Nigeria	Pm
Gam_1774-Pm_HC9	1	Nigeria	Pm
Gam_PE398-Pm_HC6	1	Cameroon	Pm
Gam_PW24-Pm_HC1	1	Cameroon	Pm
KGBI-KZB-019-Pm_HC1	2	Tanzania	Pm
KGBR-BTU-060-Pm_HC4	1	Tanzania	Pm
KGBR-BTU-062-Pm_HC6	1	Tanzania	Pm
KGKA-BKG-052-Pm_HC3	1	Tanzania	Pm
KGKA-BKG-277-Pm_HC6	1	Tanzania	Pm
KGKY-RWB-171-Pm_HC2	2	Tanzania	Pm
KGMU-NSB-075-Pm_HC7	1	Tanzania	Pm
KGMU-NSB-196-Pm_HC9	1	Tanzania	Pm
KGNG-CVU-011-Pm_HC5	1	Tanzania	Pm
KGNG-CVU-048-Test_Pm_HC	2	Tanzania	Pm
KGNG-CVU-155-Test_Pm_HC	1	Tanzania	Pm
KLHA-LYM-298-Pm_HC9	1	Tanzania	Pm
KLSA-HDR-229-Pm_HC1	1	Tanzania	Pm
LUN-5211490-Pm_HC4	1	Tanzania	Pm
MAB-6212764-Pm_HC7	1	Tanzania	Pm
MABU-NYG-090-Pm_HC4	1	Tanzania	Pm
MABU-NYG-405-Pm_HC8	1	Tanzania	Pm
MAMS-CTR-074-Pm_HC1	1	Tanzania	Pm
MARO-PNK-016-Pm_HC3	1	Tanzania	Pm
MARO-PNK-026-Pm_HC8	1	Tanzania	Pm
MARO-PNK-069-Test_Pm_HC	3	Tanzania	Pm
MARO-PNK-102-Pm_HC4	1	Tanzania	Pm
MATA-NYA-018-Pm_HC7	1	Tanzania	Pm
MPY-6212255-Pm_HC5	1	Tanzania	Pm
MPY-6212432-Pm_HC8	1	Tanzania	Pm
MTNE-MPL-028-Test_Pm_HC	1	Tanzania	Pm
MYKI-KJG-126-Pm_HC3	1	Tanzania	Pm
MqTZ-0577-Test_Pm_HC	1	Tanzania	Pm
NJLU-LIA-003-Pm_HC4	1	Tanzania	Pm
NJLU-LIA-094-Pm_HC5	1	Tanzania	Pm
NJNJ-IKD-044-Pm_HC8	1	Tanzania	Pm
NYA-5210348-Pm_HC5	1	Tanzania	Pm
NYE-16-021-92-02-Pm_HC7	1	Tanzania	Pm
PF231-Pm_HC9	1	Cameroon	Pm
PK093-Pm_HC9	1	Cameroon	Pm
PL058-Pm_HC9	1	Cameroon	Pm
PP069-Pm_HC10	1	Cameroon	Pm
PP370-Pm_HC9	1	Cameroon	Pm
SOSO-UDD-085-Pm_HC3	1	Tanzania	Pm
SOSO-UDD-130-Pm_HC9	1	Tanzania	Pm
TBNU-MIG-127-Test_Pm_HC	1	Tanzania	Pm
TBUY-MGG-006-Pm_HC3	1	Tanzania	Pm
TransMIT_146-Pm_HC7	1	Tanzania	Pm
TransMIT_1958-Pm_HC5	1	Tanzania	Pm
TransMIT_2269-Pm_HC6	1	Tanzania	Pm
TransMIT_2341-Pm_HC6	1	Tanzania	Pm
TransMIT_2389-Pm_HC3	2	Tanzania	Pm
TransMIT_274-Pm_HC6	1	Tanzania	Pm
TransMIT_401-Pm_HC2	1	Tanzania	Pm
TransMIT_566-Pm_HC3	1	Tanzania	Pm

## Sheet: Fig. 2A
Group_ID	variable	value	log_pi
OG6_102398	Pm_PI	9.7281e-05	-9.23791
OG6_102398	Pm_PI	9.7281e-05	-9.23791
OG6_102398	Pm_PI	9.7281e-05	-9.23791
OG6_102398	Pm_PI	9.7281e-05	-9.23791
OG6_102398	Pm_PI	9.7281e-05	-9.23791
OG6_102398	Pm_PI	5.2751e-05	-9.84993
OG6_102398	Pm_PI	5.2751e-05	-9.84993
OG6_102398	Pm_PI	5.2751e-05	-9.84993
OG6_102398	Pm_PI	5.2751e-05	-9.84993
OG6_102398	Pm_PI	5.2751e-05	-9.84993
OG6_102398	Pm_PI	5.2751e-05	-9.84993
OG6_102398	Pm_PI	5.2751e-05	-9.84993
OG6_102398	Pm_PI	5.2751e-05	-9.84993
OG6_102398	Pm_PI	5.2751e-05	-9.84993
OG6_102398	Pm_PI	5.2751e-05	-9.84993
OG6_102398	Pm_PI	5.2751e-05	-9.84993
OG6_102398	Pm_PI	5.2751e-05	-9.84993
OG6_102398	Pm_PI	5.2751e-05	-9.84993
OG6_102398	Pm_PI	5.2751e-05	-9.84993
OG6_102398	Pm_PI	5.2751e-05	-9.84993
OG6_184637	Pm_PI	0.000107083	-9.14191
OG6_184637	Pm_PI	0.000107083	-9.14191
OG6_184637	Pm_PI	0.000107083	-9.14191
OG6_184637	Pm_PI	0.000107083	-9.14191
OG6_184637	Pm_PI	0.000107083	-9.14191
OG6_184637	Pm_PI	7.85632e-05	-9.45161
OG6_184637	Pm_PI	7.85632e-05	-9.45161
OG6_184637	Pm_PI	7.85632e-05	-9.45161
OG6_184637	Pm_PI	7.85632e-05	-9.45161
OG6_184637	Pm_PI	7.85632e-05	-9.45161
OG6_184637	Pm_PI	7.85632e-05	-9.45161
OG6_184637	Pm_PI	7.85632e-05	-9.45161
OG6_184637	Pm_PI	7.85632e-05	-9.45161
OG6_184637	Pm_PI	7.85632e-05	-9.45161
OG6_184637	Pm_PI	7.85632e-05	-9.45161
OG6_184637	Pm_PI	7.85632e-05	-9.45161
OG6_184637	Pm_PI	7.85632e-05	-9.45161
OG6_184637	Pm_PI	7.85632e-05	-9.45161
OG6_184637	Pm_PI	7.85632e-05	-9.45161
OG6_184637	Pm_PI	7.85632e-05	-9.45161
OG6_532378	Pm_PI	9.04226e-05	-9.31102
OG6_532378	Pm_PI	9.04226e-05	-9.31102
OG6_532378	Pm_PI	9.04226e-05	-9.31102
OG6_532378	Pm_PI	9.04226e-05	-9.31102
OG6_532378	Pm_PI	9.04226e-05	-9.31102
OG6_532378	Pm_PI	6.51963e-05	-9.63811
OG6_532378	Pm_PI	6.51963e-05	-9.63811
OG6_532378	Pm_PI	6.51963e-05	-9.63811
OG6_532378	Pm_PI	6.51963e-05	-9.63811
OG6_532378	Pm_PI	6.51963e-05	-9.63811
OG6_532378	Pm_PI	6.51963e-05	-9.63811
OG6_532378	Pm_PI	6.51963e-05	-9.63811
OG6_532378	Pm_PI	6.51963e-05	-9.63811
OG6_532378	Pm_PI	6.51963e-05	-9.63811
OG6_532378	Pm_PI	6.51963e-05	-9.63811
OG6_532378	Pm_PI	6.51963e-05	-9.63811
OG6_532378	Pm_PI	6.51963e-05	-9.63811
OG6_532378	Pm_PI	6.51963e-05	-9.63811
OG6_532378	Pm_PI	6.51963e-05	-9.63811
OG6_532378	Pm_PI	6.51963e-05	-9.63811
OG6_533132	Pm_PI	0.000577792	-7.4563
OG6_533132	Pm_PI	0.000577792	-7.4563
OG6_533132	Pm_PI	0.000577792	-7.4563
OG6_533132	Pm_PI	0.000577792	-7.4563
OG6_533132	Pm_PI	0.000577792	-7.4563
OG6_533132	Pm_PI	0.000517816	-7.56589
OG6_533132	Pm_PI	0.000517816	-7.56589
OG6_533132	Pm_PI	0.000517816	-7.56589
OG6_533132	Pm_PI	0.000517816	-7.56589
OG6_533132	Pm_PI	0.000517816	-7.56589
OG6_533132	Pm_PI	0.000517816	-7.56589
OG6_533132	Pm_PI	0.000517816	-7.56589
OG6_533132	Pm_PI	0.000517816	-7.56589
OG6_533132	Pm_PI	0.000517816	-7.56589
OG6_533132	Pm_PI	0.000517816	-7.56589
OG6_533132	Pm_PI	0.000517816	-7.56589
OG6_533132	Pm_PI	0.000517816	-7.56589
OG6_533132	Pm_PI	0.000517816	-7.56589
OG6_533132	Pm_PI	0.000517816	-7.56589
OG6_533132	Pm_PI	0.000517816	-7.56589
OG6_533711	Pm_PI	0.000141736	-8.86154
OG6_533711	Pm_PI	0.000141736	-8.86154
OG6_533711	Pm_PI	0.000141736	-8.86154
OG6_533711	Pm_PI	0.000141736	-8.86154
OG6_533711	Pm_PI	0.000141736	-8.86154
OG6_533711	Pm_PI	0.000153665	-8.78074
OG6_533711	Pm_PI	0.000153665	-8.78074
OG6_533711	Pm_PI	0.000153665	-8.78074
OG6_533711	Pm_PI	0.000153665	-8.78074
OG6_533711	Pm_PI	0.000153665	-8.78074
OG6_533711	Pm_PI	0.000153665	-8.78074
OG6_533711	Pm_PI	0.000153665	-8.78074
OG6_533711	Pm_PI	0.000153665	-8.78074
OG6_533711	Pm_PI	0.000153665	-8.78074
OG6_533711	Pm_PI	0.000153665	-8.78074
OG6_533711	Pm_PI	0.000153665	-8.78074
OG6_533711	Pm_PI	0.000153665	-8.78074
OG6_533711	Pm_PI	0.000153665	-8.78074
OG6_533711	Pm_PI	0.000153665	-8.78074
OG6_533711	Pm_PI	0.000153665	-8.78074
OG6_104996	Pm_PI	0.000125355	-8.98436
OG6_104996	Pm_PI	0.000125355	-8.98436
OG6_104996	Pm_PI	0.000125355	-8.98436
OG6_104996	Pm_PI	0.000125355	-8.98436
OG6_104996	Pm_PI	0.000125355	-8.98436
OG6_104996	Pm_PI	9.09463e-05	-9.30524
OG6_104996	Pm_PI	9.09463e-05	-9.30524
OG6_104996	Pm_PI	9.09463e-05	-9.30524
OG6_104996	Pm_PI	9.09463e-05	-9.30524
OG6_104996	Pm_PI	9.09463e-05	-9.30524
OG6_104996	Pm_PI	9.09463e-05	-9.30524
OG6_104996	Pm_PI	9.09463e-05	-9.30524
OG6_104996	Pm_PI	9.09463e-05	-9.30524
OG6_104996	Pm_PI	9.09463e-05	-9.30524
OG6_104996	Pm_PI	9.09463e-05	-9.30524
OG6_104996	Pm_PI	9.09463e-05	-9.30524
OG6_104996	Pm_PI	9.09463e-05	-9.30524
OG6_104996	Pm_PI	9.09463e-05	-9.30524
OG6_104996	Pm_PI	9.09463e-05	-9.30524
OG6_104996	Pm_PI	9.09463e-05	-9.30524
OG6_102887	Pm_PI	0.000187397	-8.58228
OG6_102887	Pm_PI	0.000187397	-8.58228
OG6_102887	Pm_PI	0.000187397	-8.58228
OG6_102887	Pm_PI	0.000187397	-8.58228
OG6_102887	Pm_PI	0.000187397	-8.58228
OG6_102887	Pm_PI	0.000182604	-8.60819
OG6_102887	Pm_PI	0.000182604	-8.60819
OG6_102887	Pm_PI	0.000182604	-8.60819
OG6_102887	Pm_PI	0.000182604	-8.60819
OG6_102887	Pm_PI	0.000182604	-8.60819
OG6_102887	Pm_PI	0.000182604	-8.60819
OG6_102887	Pm_PI	0.000182604	-8.60819
OG6_102887	Pm_PI	0.000182604	-8.60819
OG6_102887	Pm_PI	0.000182604	-8.60819
OG6_102887	Pm_PI	0.000182604	-8.60819
OG6_102887	Pm_PI	0.000182604	-8.60819
OG6_102887	Pm_PI	0.000182604	-8.60819
OG6_102887	Pm_PI	0.000182604	-8.60819
OG6_102887	Pm_PI	0.000182604	-8.60819
OG6_102887	Pm_PI	0.000182604	-8.60819
OG6_102101	Pm_PI	6.83285e-05	-9.59118
OG6_102101	Pm_PI	6.83285e-05	-9.59118
OG6_102101	Pm_PI	6.83285e-05	-9.59118
OG6_102101	Pm_PI	6.83285e-05	-9.59118
OG6_102101	Pm_PI	6.83285e-05	-9.59118
OG6_102101	Pm_PI	6.83051e-05	-9.59153
OG6_102101	Pm_PI	6.83051e-05	-9.59153
OG6_102101	Pm_PI	6.83051e-05	-9.59153
OG6_102101	Pm_PI	6.83051e-05	-9.59153
OG6_102101	Pm_PI	6.83051e-05	-9.59153
OG6_102101	Pm_PI	6.83051e-05	-9.59153
OG6_102101	Pm_PI	6.83051e-05	-9.59153
OG6_102101	Pm_PI	6.83051e-05	-9.59153
OG6_102101	Pm_PI	6.83051e-05	-9.59153
OG6_102101	Pm_PI	6.83051e-05	-9.59153
OG6_102101	Pm_PI	6.83051e-05	-9.59153
OG6_102101	Pm_PI	6.83051e-05	-9.59153
OG6_102101	Pm_PI	6.83051e-05	-9.59153
OG6_102101	Pm_PI	6.83051e-05	-9.59153
OG6_102101	Pm_PI	6.83051e-05	-9.59153
OG6_101365	Pm_PI	0.000279275	-8.18331
OG6_101365	Pm_PI	0.000279275	-8.18331
OG6_101365	Pm_PI	0.000279275	-8.18331
OG6_101365	Pm_PI	0.000279275	-8.18331
OG6_101365	Pm_PI	0.000279275	-8.18331
OG6_101365	Pm_PI	0.000224524	-8.40153
OG6_101365	Pm_PI	0.000224524	-8.40153
OG6_101365	Pm_PI	0.000224524	-8.40153
OG6_101365	Pm_PI	0.000224524	-8.40153
OG6_101365	Pm_PI	0.000224524	-8.40153
OG6_101365	Pm_PI	0.000224524	-8.40153
OG6_101365	Pm_PI	0.000224524	-8.40153
OG6_101365	Pm_PI	0.000224524	-8.40153
OG6_101365	Pm_PI	0.000224524	-8.40153
OG6_101365	Pm_PI	0.000224524	-8.40153
OG6_101365	Pm_PI	0.000224524	-8.40153
OG6_101365	Pm_PI	0.000224524	-8.40153
OG6_101365	Pm_PI	0.000224524	-8.40153
OG6_101365	Pm_PI	0.000224524	-8.40153
OG6_101365	Pm_PI	0.000224524	-8.40153
OG6_101507	Pm_PI	0.000237854	-8.34385
OG6_101507	Pm_PI	0.000237854	-8.34385
OG6_101507	Pm_PI	0.000237854	-8.34385
OG6_101507	Pm_PI	0.000237854	-8.34385
OG6_101507	Pm_PI	0.000237854	-8.34385
OG6_101507	Pm_PI	0.000236537	-8.34941
OG6_101507	Pm_PI	0.000236537	-8.34941
OG6_101507	Pm_PI	0.000236537	-8.34941
OG6_101507	Pm_PI	0.000236537	-8.34941
OG6_101507	Pm_PI	0.000236537	-8.34941
OG6_101507	Pm_PI	0.000236537	-8.34941
OG6_101507	Pm_PI	0.000236537	-8.34941
OG6_101507	Pm_PI	0.000236537	-8.34941
OG6_101507	Pm_PI	0.000236537	-8.34941
OG6_101507	Pm_PI	0.000236537	-8.34941
OG6_101507	Pm_PI	0.000236537	-8.34941
OG6_101507	Pm_PI	0.000236537	-8.34941
OG6_101507	Pm_PI	0.000236537	-8.34941
OG6_101507	Pm_PI	0.000236537	-8.34941
OG6_101507	Pm_PI	0.000236537	-8.34941
OG6_101190	Pm_PI	0.000186171	-8.58884
OG6_101190	Pm_PI	0.000186171	-8.58884
OG6_101190	Pm_PI	0.000186171	-8.58884
OG6_101190	Pm_PI	0.000186171	-8.58884
OG6_101190	Pm_PI	0.000186171	-8.58884
OG6_101190	Pm_PI	0.000180903	-8.61755
OG6_101190	Pm_PI	0.000180903	-8.61755
OG6_101190	Pm_PI	0.000180903	-8.61755
OG6_101190	Pm_PI	0.000180903	-8.61755
OG6_101190	Pm_PI	0.000180903	-8.61755
OG6_101190	Pm_PI	0.000180903	-8.61755
OG6_101190	Pm_PI	0.000180903	-8.61755
OG6_101190	Pm_PI	0.000180903	-8.61755
OG6_101190	Pm_PI	0.000180903	-8.61755
OG6_101190	Pm_PI	0.000180903	-8.61755
OG6_101190	Pm_PI	0.000180903	-8.61755
OG6_101190	Pm_PI	0.000180903	-8.61755
OG6_101190	Pm_PI	0.000180903	-8.61755
OG6_101190	Pm_PI	0.000180903	-8.61755
OG6_101190	Pm_PI	0.000180903	-8.61755
OG6_107541	Pm_PI	0.00091308	-6.99869
OG6_107541	Pm_PI	0.00091308	-6.99869
OG6_107541	Pm_PI	0.00091308	-6.99869
OG6_107541	Pm_PI	0.00091308	-6.99869
OG6_107541	Pm_PI	0.00091308	-6.99869
OG6_107541	Pm_PI	0.0007497	-7.19584
OG6_107541	Pm_PI	0.0007497	-7.19584
OG6_107541	Pm_PI	0.0007497	-7.19584
OG6_107541	Pm_PI	0.0007497	-7.19584
OG6_107541	Pm_PI	0.0007497	-7.19584
OG6_107541	Pm_PI	0.0007497	-7.19584
OG6_107541	Pm_PI	0.0007497	-7.19584
OG6_107541	Pm_PI	0.0007497	-7.19584
OG6_107541	Pm_PI	0.0007497	-7.19584
OG6_107541	Pm_PI	0.0007497	-7.19584
OG6_107541	Pm_PI	0.0007497	-7.19584
OG6_107541	Pm_PI	0.0007497	-7.19584
OG6_107541	Pm_PI	0.0007497	-7.19584
OG6_107541	Pm_PI	0.0007497	-7.19584
OG6_107541	Pm_PI	0.0007497	-7.19584
OG6_532752	Pm_PI	0.000112765	-9.0902
OG6_532752	Pm_PI	0.000112765	-9.0902
OG6_532752	Pm_PI	0.000112765	-9.0902
OG6_532752	Pm_PI	0.000112765	-9.0902
OG6_532752	Pm_PI	0.000112765	-9.0902
OG6_532752	Pm_PI	8.15963e-05	-9.41373
OG6_532752	Pm_PI	8.15963e-05	-9.41373
OG6_532752	Pm_PI	8.15963e-05	-9.41373
OG6_532752	Pm_PI	8.15963e-05	-9.41373
OG6_532752	Pm_PI	8.15963e-05	-9.41373
OG6_532752	Pm_PI	8.15963e-05	-9.41373
OG6_532752	Pm_PI	8.15963e-05	-9.41373
OG6_532752	Pm_PI	8.15963e-05	-9.41373
OG6_532752	Pm_PI	8.15963e-05	-9.41373
OG6_532752	Pm_PI	8.15963e-05	-9.41373
OG6_532752	Pm_PI	8.15963e-05	-9.41373
OG6_532752	Pm_PI	8.15963e-05	-9.41373
OG6_532752	Pm_PI	8.15963e-05	-9.41373
OG6_532752	Pm_PI	8.15963e-05	-9.41373
OG6_532752	Pm_PI	8.15963e-05	-9.41373
OG6_100852	Pm_PI	4.65484e-05	-9.97502
OG6_100852	Pm_PI	4.65484e-05	-9.97502
OG6_100852	Pm_PI	4.65484e-05	-9.97502
OG6_100852	Pm_PI	4.65484e-05	-9.97502
OG6_100852	Pm_PI	4.65484e-05	-9.97502
OG6_100852	Pm_PI	5.04821e-05	-9.89389
OG6_100852	Pm_PI	5.04821e-05	-9.89389
OG6_100852	Pm_PI	5.04821e-05	-9.89389
OG6_100852	Pm_PI	5.04821e-05	-9.89389
OG6_100852	Pm_PI	5.04821e-05	-9.89389
OG6_100852	Pm_PI	5.04821e-05	-9.89389
OG6_100852	Pm_PI	5.04821e-05	-9.89389
OG6_100852	Pm_PI	5.04821e-05	-9.89389
OG6_100852	Pm_PI	5.04821e-05	-9.89389
OG6_100852	Pm_PI	5.04821e-05	-9.89389
OG6_100852	Pm_PI	5.04821e-05	-9.89389
OG6_100852	Pm_PI	5.04821e-05	-9.89389
OG6_100852	Pm_PI	5.04821e-05	-9.89389
OG6_100852	Pm_PI	5.04821e-05	-9.89389
OG6_100852	Pm_PI	5.04821e-05	-9.89389
OG6_533031	Pm_PI	8.09299e-05	-9.42193
OG6_533031	Pm_PI	8.09299e-05	-9.42193
OG6_533031	Pm_PI	8.09299e-05	-9.42193
OG6_533031	Pm_PI	8.09299e-05	-9.42193
OG6_533031	Pm_PI	8.09299e-05	-9.42193
OG6_533031	Pm_PI	7.97533e-05	-9.43657
OG6_533031	Pm_PI	7.97533e-05	-9.43657
OG6_533031	Pm_PI	7.97533e-05	-9.43657
OG6_533031	Pm_PI	7.97533e-05	-9.43657
OG6_533031	Pm_PI	7.97533e-05	-9.43657
OG6_533031	Pm_PI	7.97533e-05	-9.43657
OG6_533031	Pm_PI	7.97533e-05	-9.43657
OG6_533031	Pm_PI	7.97533e-05	-9.43657
OG6_533031	Pm_PI	7.97533e-05	-9.43657
OG6_533031	Pm_PI	7.97533e-05	-9.43657
OG6_533031	Pm_PI	7.97533e-05	-9.43657
OG6_533031	Pm_PI	7.97533e-05	-9.43657
OG6_533031	Pm_PI	7.97533e-05	-9.43657
OG6_533031	Pm_PI	7.97533e-05	-9.43657
OG6_533031	Pm_PI	7.97533e-05	-9.43657
OG6_103580	Pm_PI	6.53205e-05	-9.6362
OG6_103580	Pm_PI	6.53205e-05	-9.6362
OG6_103580	Pm_PI	6.53205e-05	-9.6362
OG6_103580	Pm_PI	6.53205e-05	-9.6362
OG6_103580	Pm_PI	6.53205e-05	-9.6362
OG6_103580	Pm_PI	6.37221e-05	-9.66098
OG6_103580	Pm_PI	6.37221e-05	-9.66098
OG6_103580	Pm_PI	6.37221e-05	-9.66098
OG6_103580	Pm_PI	6.37221e-05	-9.66098
OG6_103580	Pm_PI	6.37221e-05	-9.66098
OG6_103580	Pm_PI	6.37221e-05	-9.66098
OG6_103580	Pm_PI	6.37221e-05	-9.66098
OG6_103580	Pm_PI	6.37221e-05	-9.66098
OG6_103580	Pm_PI	6.37221e-05	-9.66098
OG6_103580	Pm_PI	6.37221e-05	-9.66098
OG6_103580	Pm_PI	6.37221e-05	-9.66098
OG6_103580	Pm_PI	6.37221e-05	-9.66098
OG6_103580	Pm_PI	6.37221e-05	-9.66098
OG6_103580	Pm_PI	6.37221e-05	-9.66098
OG6_103580	Pm_PI	6.37221e-05	-9.66098
OG6_102245	Pm_PI	0.000180103	-8.62198
OG6_102245	Pm_PI	0.000180103	-8.62198
OG6_102245	Pm_PI	0.000180103	-8.62198
OG6_102245	Pm_PI	0.000180103	-8.62198
OG6_102245	Pm_PI	0.000180103	-8.62198
OG6_102245	Pm_PI	0.000142151	-8.85862
OG6_102245	Pm_PI	0.000142151	-8.85862
OG6_102245	Pm_PI	0.000142151	-8.85862
OG6_102245	Pm_PI	0.000142151	-8.85862
OG6_102245	Pm_PI	0.000142151	-8.85862
OG6_102245	Pm_PI	0.000142151	-8.85862
OG6_102245	Pm_PI	0.000142151	-8.85862
OG6_102245	Pm_PI	0.000142151	-8.85862
OG6_102245	Pm_PI	0.000142151	-8.85862
OG6_102245	Pm_PI	0.000142151	-8.85862
OG6_102245	Pm_PI	0.000142151	-8.85862
OG6_102245	Pm_PI	0.000142151	-8.85862
OG6_102245	Pm_PI	0.000142151	-8.85862
OG6_102245	Pm_PI	0.000142151	-8.85862
OG6_102245	Pm_PI	0.000142151	-8.85862
OG6_101548	Pm_PI
OG6_101548	Pm_PI
OG6_101548	Pm_PI
OG6_101548	Pm_PI
OG6_101548	Pm_PI
OG6_101388	Pm_PI	0.000219237	-8.42536
OG6_101388	Pm_PI	0.000219237	-8.42536
OG6_101388	Pm_PI	0.000219237	-8.42536
OG6_101388	Pm_PI	0.000219237	-8.42536
OG6_101388	Pm_PI	0.000219237	-8.42536
OG6_101388	Pm_PI	0.000176142	-8.64422
OG6_101388	Pm_PI	0.000176142	-8.64422
OG6_101388	Pm_PI	0.000176142	-8.64422
OG6_101388	Pm_PI	0.000176142	-8.64422
OG6_101388	Pm_PI	0.000176142	-8.64422
OG6_101388	Pm_PI	0.000176142	-8.64422
OG6_101388	Pm_PI	0.000176142	-8.64422
OG6_101388	Pm_PI	0.000176142	-8.64422
OG6_101388	Pm_PI	0.000176142	-8.64422
OG6_101388	Pm_PI	0.000176142	-8.64422
OG6_101388	Pm_PI	0.000176142	-8.64422
OG6_101388	Pm_PI	0.000176142	-8.64422
OG6_101388	Pm_PI	0.000176142	-8.64422
OG6_101388	Pm_PI	0.000176142	-8.64422
OG6_101388	Pm_PI	0.000176142	-8.64422
OG6_139486	Pm_PI	0.000114929	-9.0712
OG6_139486	Pm_PI	0.000114929	-9.0712
OG6_139486	Pm_PI	0.000114929	-9.0712
OG6_139486	Pm_PI	0.000114929	-9.0712
OG6_139486	Pm_PI	0.000114929	-9.0712
OG6_139486	Pm_PI	0.000124642	-8.99006
OG6_139486	Pm_PI	0.000124642	-8.99006
OG6_139486	Pm_PI	0.000124642	-8.99006
OG6_139486	Pm_PI	0.000124642	-8.99006
OG6_139486	Pm_PI	0.000124642	-8.99006
OG6_139486	Pm_PI	0.000124642	-8.99006
OG6_139486	Pm_PI	0.000124642	-8.99006
OG6_139486	Pm_PI	0.000124642	-8.99006
OG6_139486	Pm_PI	0.000124642	-8.99006
OG6_139486	Pm_PI	0.000124642	-8.99006
OG6_139486	Pm_PI	0.000124642	-8.99006
OG6_139486	Pm_PI	0.000124642	-8.99006
OG6_139486	Pm_PI	0.000124642	-8.99006
OG6_139486	Pm_PI	0.000124642	-8.99006
OG6_139486	Pm_PI	0.000124642	-8.99006
OG6_100983	Pm_PI	9.3467e-05	-9.2779
OG6_100983	Pm_PI	9.3467e-05	-9.2779
OG6_100983	Pm_PI	9.3467e-05	-9.2779
OG6_100983	Pm_PI	9.3467e-05	-9.2779
OG6_100983	Pm_PI	9.3467e-05	-9.2779
OG6_100983	Pm_PI	8.67982e-05	-9.35192
OG6_100983	Pm_PI	8.67982e-05	-9.35192
OG6_100983	Pm_PI	8.67982e-05	-9.35192
OG6_100983	Pm_PI	8.67982e-05	-9.35192
OG6_100983	Pm_PI	8.67982e-05	-9.35192
OG6_100983	Pm_PI	8.67982e-05	-9.35192
OG6_100983	Pm_PI	8.67982e-05	-9.35192
OG6_100983	Pm_PI	8.67982e-05	-9.35192
OG6_100983	Pm_PI	8.67982e-05	-9.35192
OG6_100983	Pm_PI	8.67982e-05	-9.35192
OG6_100983	Pm_PI	8.67982e-05	-9.35192
OG6_100983	Pm_PI	8.67982e-05	-9.35192
OG6_100983	Pm_PI	8.67982e-05	-9.35192
OG6_100983	Pm_PI	8.67982e-05	-9.35192
OG6_100983	Pm_PI	8.67982e-05	-9.35192
OG6_532583	Pm_PI	0.000196218	-8.53628
OG6_532583	Pm_PI	0.000196218	-8.53628
OG6_532583	Pm_PI	0.000196218	-8.53628
OG6_532583	Pm_PI	0.000196218	-8.53628
OG6_532583	Pm_PI	0.000196218	-8.53628
OG6_532583	Pm_PI	0.000191469	-8.56078
OG6_532583	Pm_PI	0.000191469	-8.56078
OG6_532583	Pm_PI	0.000191469	-8.56078
OG6_532583	Pm_PI	0.000191469	-8.56078
OG6_532583	Pm_PI	0.000191469	-8.56078
OG6_532583	Pm_PI	0.000191469	-8.56078
OG6_532583	Pm_PI	0.000191469	-8.56078
OG6_532583	Pm_PI	0.000191469	-8.56078
OG6_532583	Pm_PI	0.000191469	-8.56078
OG6_532583	Pm_PI	0.000191469	-8.56078
OG6_532583	Pm_PI	0.000191469	-8.56078
OG6_532583	Pm_PI	0.000191469	-8.56078
OG6_532583	Pm_PI	0.000191469	-8.56078
OG6_532583	Pm_PI	0.000191469	-8.56078
OG6_532583	Pm_PI	0.000191469	-8.56078
OG6_533655	Pm_PI	6.5591e-05	-9.63207
OG6_533655	Pm_PI	6.5591e-05	-9.63207
OG6_533655	Pm_PI	6.5591e-05	-9.63207
OG6_533655	Pm_PI	6.5591e-05	-9.63207
OG6_533655	Pm_PI	6.5591e-05	-9.63207
OG6_533655	Pm_PI	7.11339e-05	-9.55095
OG6_533655	Pm_PI	7.11339e-05	-9.55095
OG6_533655	Pm_PI	7.11339e-05	-9.55095
OG6_533655	Pm_PI	7.11339e-05	-9.55095
OG6_533655	Pm_PI	7.11339e-05	-9.55095
OG6_533655	Pm_PI	7.11339e-05	-9.55095
OG6_533655	Pm_PI	7.11339e-05	-9.55095
OG6_533655	Pm_PI	7.11339e-05	-9.55095
OG6_533655	Pm_PI	7.11339e-05	-9.55095
OG6_533655	Pm_PI	7.11339e-05	-9.55095
OG6_533655	Pm_PI	7.11339e-05	-9.55095
OG6_533655	Pm_PI	7.11339e-05	-9.55095
OG6_533655	Pm_PI	7.11339e-05	-9.55095
OG6_533655	Pm_PI	7.11339e-05	-9.55095
OG6_533655	Pm_PI	7.11339e-05	-9.55095
OG6_533083	Pm_PI	8.79366e-05	-9.33889
OG6_533083	Pm_PI	8.79366e-05	-9.33889
OG6_533083	Pm_PI	8.79366e-05	-9.33889
OG6_533083	Pm_PI	8.79366e-05	-9.33889
OG6_533083	Pm_PI	8.79366e-05	-9.33889
OG6_533083	Pm_PI	8.57848e-05	-9.36367
OG6_533083	Pm_PI	8.57848e-05	-9.36367
OG6_533083	Pm_PI	8.57848e-05	-9.36367
OG6_533083	Pm_PI	8.57848e-05	-9.36367
OG6_533083	Pm_PI	8.57848e-05	-9.36367
OG6_533083	Pm_PI	8.57848e-05	-9.36367
OG6_533083	Pm_PI	8.57848e-05	-9.36367
OG6_533083	Pm_PI	8.57848e-05	-9.36367
OG6_533083	Pm_PI	8.57848e-05	-9.36367
OG6_533083	Pm_PI	8.57848e-05	-9.36367
OG6_533083	Pm_PI	8.57848e-05	-9.36367
OG6_533083	Pm_PI	8.57848e-05	-9.36367
OG6_533083	Pm_PI	8.57848e-05	-9.36367
OG6_533083	Pm_PI	8.57848e-05	-9.36367
OG6_533083	Pm_PI	8.57848e-05	-9.36367
OG6_104388	Pm_PI	9.14694e-05	-9.29951
OG6_104388	Pm_PI	9.14694e-05	-9.29951
OG6_104388	Pm_PI	9.14694e-05	-9.29951
OG6_104388	Pm_PI	9.14694e-05	-9.29951
OG6_104388	Pm_PI	9.14694e-05	-9.29951
OG6_104388	Pm_PI	8.67652e-05	-9.3523
OG6_104388	Pm_PI	8.67652e-05	-9.3523
OG6_104388	Pm_PI	8.67652e-05	-9.3523
OG6_104388	Pm_PI	8.67652e-05	-9.3523
OG6_104388	Pm_PI	8.67652e-05	-9.3523
OG6_104388	Pm_PI	8.67652e-05	-9.3523
OG6_104388	Pm_PI	8.67652e-05	-9.3523
OG6_104388	Pm_PI	8.67652e-05	-9.3523
OG6_104388	Pm_PI	8.67652e-05	-9.3523
OG6_104388	Pm_PI	8.67652e-05	-9.3523
OG6_104388	Pm_PI	8.67652e-05	-9.3523
OG6_104388	Pm_PI	8.67652e-05	-9.3523
OG6_104388	Pm_PI	8.67652e-05	-9.3523
OG6_104388	Pm_PI	8.67652e-05	-9.3523
OG6_104388	Pm_PI	8.67652e-05	-9.3523
OG6_129584	Pm_PI	4.75715e-05	-9.95328
OG6_129584	Pm_PI	4.75715e-05	-9.95328
OG6_129584	Pm_PI	4.75715e-05	-9.95328
OG6_129584	Pm_PI	4.75715e-05	-9.95328
OG6_129584	Pm_PI	4.75715e-05	-9.95328
OG6_129584	Pm_PI	2.57958e-05	-10.5653
OG6_129584	Pm_PI	2.57958e-05	-10.5653
OG6_129584	Pm_PI	2.57958e-05	-10.5653
OG6_129584	Pm_PI	2.57958e-05	-10.5653
OG6_129584	Pm_PI	2.57958e-05	-10.5653
OG6_129584	Pm_PI	2.57958e-05	-10.5653
OG6_129584	Pm_PI	2.57958e-05	-10.5653
OG6_129584	Pm_PI	2.57958e-05	-10.5653
OG6_129584	Pm_PI	2.57958e-05	-10.5653
OG6_129584	Pm_PI	2.57958e-05	-10.5653
OG6_129584	Pm_PI	2.57958e-05	-10.5653
OG6_129584	Pm_PI	2.57958e-05	-10.5653
OG6_129584	Pm_PI	2.57958e-05	-10.5653
OG6_129584	Pm_PI	2.57958e-05	-10.5653
OG6_129584	Pm_PI	2.57958e-05	-10.5653
OG6_532621	Pm_PI	9.25436e-05	-9.28783
OG6_532621	Pm_PI	9.25436e-05	-9.28783
OG6_532621	Pm_PI	9.25436e-05	-9.28783
OG6_532621	Pm_PI	9.25436e-05	-9.28783
OG6_532621	Pm_PI	9.25436e-05	-9.28783
OG6_532621	Pm_PI	9.08744e-05	-9.30603
OG6_532621	Pm_PI	9.08744e-05	-9.30603
OG6_532621	Pm_PI	9.08744e-05	-9.30603
OG6_532621	Pm_PI	9.08744e-05	-9.30603
OG6_532621	Pm_PI	9.08744e-05	-9.30603
OG6_532621	Pm_PI	9.08744e-05	-9.30603
OG6_532621	Pm_PI	9.08744e-05	-9.30603
OG6_532621	Pm_PI	9.08744e-05	-9.30603
OG6_532621	Pm_PI	9.08744e-05	-9.30603
OG6_532621	Pm_PI	9.08744e-05	-9.30603
OG6_532621	Pm_PI	9.08744e-05	-9.30603
OG6_532621	Pm_PI	9.08744e-05	-9.30603
OG6_532621	Pm_PI	9.08744e-05	-9.30603
OG6_532621	Pm_PI	9.08744e-05	-9.30603
OG6_532621	Pm_PI	9.08744e-05	-9.30603
OG6_533105	Pm_PI	7.09673e-05	-9.55329
OG6_533105	Pm_PI	7.09673e-05	-9.55329
OG6_533105	Pm_PI	7.09673e-05	-9.55329
OG6_533105	Pm_PI	7.09673e-05	-9.55329
OG6_533105	Pm_PI	7.09673e-05	-9.55329
OG6_533105	Pm_PI	7.69645e-05	-9.47217
OG6_533105	Pm_PI	7.69645e-05	-9.47217
OG6_533105	Pm_PI	7.69645e-05	-9.47217
OG6_533105	Pm_PI	7.69645e-05	-9.47217
OG6_533105	Pm_PI	7.69645e-05	-9.47217
OG6_533105	Pm_PI	7.69645e-05	-9.47217
OG6_533105	Pm_PI	7.69645e-05	-9.47217
OG6_533105	Pm_PI	7.69645e-05	-9.47217
OG6_533105	Pm_PI	7.69645e-05	-9.47217
OG6_533105	Pm_PI	7.69645e-05	-9.47217
OG6_533105	Pm_PI	7.69645e-05	-9.47217
OG6_533105	Pm_PI	7.69645e-05	-9.47217
OG6_533105	Pm_PI	7.69645e-05	-9.47217
OG6_533105	Pm_PI	7.69645e-05	-9.47217
OG6_533105	Pm_PI	7.69645e-05	-9.47217
OG6_100545	Pm_PI	7.25838e-05	-9.53077
OG6_100545	Pm_PI	7.25838e-05	-9.53077
OG6_100545	Pm_PI	7.25838e-05	-9.53077
OG6_100545	Pm_PI	7.25838e-05	-9.53077
OG6_100545	Pm_PI	7.25838e-05	-9.53077
OG6_100545	Pm_PI	6.65503e-05	-9.61755
OG6_100545	Pm_PI	6.65503e-05	-9.61755
OG6_100545	Pm_PI	6.65503e-05	-9.61755
OG6_100545	Pm_PI	6.65503e-05	-9.61755
OG6_100545	Pm_PI	6.65503e-05	-9.61755
OG6_100545	Pm_PI	6.65503e-05	-9.61755
OG6_100545	Pm_PI	6.65503e-05	-9.61755
OG6_100545	Pm_PI	6.65503e-05	-9.61755
OG6_100545	Pm_PI	6.65503e-05	-9.61755
OG6_100545	Pm_PI	6.65503e-05	-9.61755
OG6_100545	Pm_PI	6.65503e-05	-9.61755
OG6_100545	Pm_PI	6.65503e-05	-9.61755
OG6_100545	Pm_PI	6.65503e-05	-9.61755
OG6_100545	Pm_PI	6.65503e-05	-9.61755
OG6_100545	Pm_PI	6.65503e-05	-9.61755
OG6_223053	Pm_PI	0.000443295	-7.72128
OG6_223053	Pm_PI	0.000443295	-7.72128
OG6_223053	Pm_PI	0.000443295	-7.72128
OG6_223053	Pm_PI	0.000443295	-7.72128
OG6_223053	Pm_PI	0.000443295	-7.72128
OG6_223053	Pm_PI	0.000453315	-7.69892
OG6_223053	Pm_PI	0.000453315	-7.69892
OG6_223053	Pm_PI	0.000453315	-7.69892
OG6_223053	Pm_PI	0.000453315	-7.69892
OG6_223053	Pm_PI	0.000453315	-7.69892
OG6_223053	Pm_PI	0.000453315	-7.69892
OG6_223053	Pm_PI	0.000453315	-7.69892
OG6_223053	Pm_PI	0.000453315	-7.69892
OG6_223053	Pm_PI	0.000453315	-7.69892
OG6_223053	Pm_PI	0.000453315	-7.69892
OG6_223053	Pm_PI	0.000453315	-7.69892
OG6_223053	Pm_PI	0.000453315	-7.69892
OG6_223053	Pm_PI	0.000453315	-7.69892
OG6_223053	Pm_PI	0.000453315	-7.69892
OG6_223053	Pm_PI	0.000453315	-7.69892
OG6_102500	Pm_PI	0.000101372	-9.19671
OG6_102500	Pm_PI	0.000101372	-9.19671
OG6_102500	Pm_PI	0.000101372	-9.19671
OG6_102500	Pm_PI	0.000101372	-9.19671
OG6_102500	Pm_PI	0.000101372	-9.19671
OG6_102500	Pm_PI	7.3192e-05	-9.52242
OG6_102500	Pm_PI	7.3192e-05	-9.52242
OG6_102500	Pm_PI	7.3192e-05	-9.52242
OG6_102500	Pm_PI	7.3192e-05	-9.52242
OG6_102500	Pm_PI	7.3192e-05	-9.52242
OG6_102500	Pm_PI	7.3192e-05	-9.52242
OG6_102500	Pm_PI	7.3192e-05	-9.52242
OG6_102500	Pm_PI	7.3192e-05	-9.52242
OG6_102500	Pm_PI	7.3192e-05	-9.52242
OG6_102500	Pm_PI	7.3192e-05	-9.52242
OG6_102500	Pm_PI	7.3192e-05	-9.52242
OG6_102500	Pm_PI	7.3192e-05	-9.52242
OG6_102500	Pm_PI	7.3192e-05	-9.52242
OG6_102500	Pm_PI	7.3192e-05	-9.52242
OG6_102500	Pm_PI	7.3192e-05	-9.52242
OG6_134688	Pm_PI	0.00018344	-8.60362
OG6_134688	Pm_PI	0.00018344	-8.60362
OG6_134688	Pm_PI	0.00018344	-8.60362
OG6_134688	Pm_PI	0.00018344	-8.60362
OG6_134688	Pm_PI	0.00018344	-8.60362
OG6_134688	Pm_PI	0.000186924	-8.58481
OG6_134688	Pm_PI	0.000186924	-8.58481
OG6_134688	Pm_PI	0.000186924	-8.58481
OG6_134688	Pm_PI	0.000186924	-8.58481
OG6_134688	Pm_PI	0.000186924	-8.58481
OG6_134688	Pm_PI	0.000186924	-8.58481
OG6_134688	Pm_PI	0.000186924	-8.58481
OG6_134688	Pm_PI	0.000186924	-8.58481
OG6_134688	Pm_PI	0.000186924	-8.58481
OG6_134688	Pm_PI	0.000186924	-8.58481
OG6_134688	Pm_PI	0.000186924	-8.58481
OG6_134688	Pm_PI	0.000186924	-8.58481
OG6_134688	Pm_PI	0.000186924	-8.58481
OG6_134688	Pm_PI	0.000186924	-8.58481
OG6_134688	Pm_PI	0.000186924	-8.58481
OG6_100301	Pm_PI	0.000187727	-8.58052
OG6_100301	Pm_PI	0.000187727	-8.58052
OG6_100301	Pm_PI	0.000187727	-8.58052
OG6_100301	Pm_PI	0.000187727	-8.58052
OG6_100301	Pm_PI	0.000187727	-8.58052
OG6_100301	Pm_PI	0.00010497	-9.16184
OG6_100301	Pm_PI	0.00010497	-9.16184
OG6_100301	Pm_PI	0.00010497	-9.16184
OG6_100301	Pm_PI	0.00010497	-9.16184
OG6_100301	Pm_PI	0.00010497	-9.16184
OG6_100301	Pm_PI	0.00010497	-9.16184
OG6_100301	Pm_PI	0.00010497	-9.16184
OG6_100301	Pm_PI	0.00010497	-9.16184
OG6_100301	Pm_PI	0.00010497	-9.16184
OG6_100301	Pm_PI	0.00010497	-9.16184
OG6_100301	Pm_PI	0.00010497	-9.16184
OG6_100301	Pm_PI	0.00010497	-9.16184
OG6_100301	Pm_PI	0.00010497	-9.16184
OG6_100301	Pm_PI	0.00010497	-9.16184
OG6_100301	Pm_PI	0.00010497	-9.16184
OG6_102820	Pm_PI	9.07209e-05	-9.30772
OG6_102820	Pm_PI	9.07209e-05	-9.30772
OG6_102820	Pm_PI	9.07209e-05	-9.30772
OG6_102820	Pm_PI	9.07209e-05	-9.30772
OG6_102820	Pm_PI	9.07209e-05	-9.30772
OG6_102820	Pm_PI	7.41689e-05	-9.50917
OG6_102820	Pm_PI	7.41689e-05	-9.50917
OG6_102820	Pm_PI	7.41689e-05	-9.50917
OG6_102820	Pm_PI	7.41689e-05	-9.50917
OG6_102820	Pm_PI	7.41689e-05	-9.50917
OG6_102820	Pm_PI	7.41689e-05	-9.50917
OG6_102820	Pm_PI	7.41689e-05	-9.50917
OG6_102820	Pm_PI	7.41689e-05	-9.50917
OG6_102820	Pm_PI	7.41689e-05	-9.50917
OG6_102820	Pm_PI	7.41689e-05	-9.50917
OG6_102820	Pm_PI	7.41689e-05	-9.50917
OG6_102820	Pm_PI	7.41689e-05	-9.50917
OG6_102820	Pm_PI	7.41689e-05	-9.50917
OG6_102820	Pm_PI	7.41689e-05	-9.50917
OG6_102820	Pm_PI	7.41689e-05	-9.50917
OG6_533617	Pm_PI	0.000262486	-8.24531
OG6_533617	Pm_PI	0.000262486	-8.24531
OG6_533617	Pm_PI	0.000262486	-8.24531
OG6_533617	Pm_PI	0.000262486	-8.24531
OG6_533617	Pm_PI	0.000262486	-8.24531
OG6_533617	Pm_PI	0.000232477	-8.36672
OG6_533617	Pm_PI	0.000232477	-8.36672
OG6_533617	Pm_PI	0.000232477	-8.36672
OG6_533617	Pm_PI	0.000232477	-8.36672
OG6_533617	Pm_PI	0.000232477	-8.36672
OG6_533617	Pm_PI	0.000232477	-8.36672
OG6_533617	Pm_PI	0.000232477	-8.36672
OG6_533617	Pm_PI	0.000232477	-8.36672
OG6_533617	Pm_PI	0.000232477	-8.36672
OG6_533617	Pm_PI	0.000232477	-8.36672
OG6_533617	Pm_PI	0.000232477	-8.36672
OG6_533617	Pm_PI	0.000232477	-8.36672
OG6_533617	Pm_PI	0.000232477	-8.36672
OG6_533617	Pm_PI	0.000232477	-8.36672
OG6_533617	Pm_PI	0.000232477	-8.36672
OG6_103418	Pm_PI	9.02879e-05	-9.31251
OG6_103418	Pm_PI	9.02879e-05	-9.31251
OG6_103418	Pm_PI	9.02879e-05	-9.31251
OG6_103418	Pm_PI	9.02879e-05	-9.31251
OG6_103418	Pm_PI	9.02879e-05	-9.31251
OG6_103418	Pm_PI	8.38878e-05	-9.38603
OG6_103418	Pm_PI	8.38878e-05	-9.38603
OG6_103418	Pm_PI	8.38878e-05	-9.38603
OG6_103418	Pm_PI	8.38878e-05	-9.38603
OG6_103418	Pm_PI	8.38878e-05	-9.38603
OG6_103418	Pm_PI	8.38878e-05	-9.38603
OG6_103418	Pm_PI	8.38878e-05	-9.38603
OG6_103418	Pm_PI	8.38878e-05	-9.38603
OG6_103418	Pm_PI	8.38878e-05	-9.38603
OG6_103418	Pm_PI	8.38878e-05	-9.38603
OG6_103418	Pm_PI	8.38878e-05	-9.38603
OG6_103418	Pm_PI	8.38878e-05	-9.38603
OG6_103418	Pm_PI	8.38878e-05	-9.38603
OG6_103418	Pm_PI	8.38878e-05	-9.38603
OG6_103418	Pm_PI	8.38878e-05	-9.38603
OG6_533754	Pm_PI	8.30217e-05	-9.39641
OG6_533754	Pm_PI	8.30217e-05	-9.39641
OG6_533754	Pm_PI	8.30217e-05	-9.39641
OG6_533754	Pm_PI	8.30217e-05	-9.39641
OG6_533754	Pm_PI	8.30217e-05	-9.39641
OG6_533754	Pm_PI	6.318e-05	-9.66952
OG6_533754	Pm_PI	6.318e-05	-9.66952
OG6_533754	Pm_PI	6.318e-05	-9.66952
OG6_533754	Pm_PI	6.318e-05	-9.66952
OG6_533754	Pm_PI	6.318e-05	-9.66952
OG6_533754	Pm_PI	6.318e-05	-9.66952
OG6_533754	Pm_PI	6.318e-05	-9.66952
OG6_533754	Pm_PI	6.318e-05	-9.66952
OG6_533754	Pm_PI	6.318e-05	-9.66952
OG6_533754	Pm_PI	6.318e-05	-9.66952
OG6_533754	Pm_PI	6.318e-05	-9.66952
OG6_533754	Pm_PI	6.318e-05	-9.66952
OG6_533754	Pm_PI	6.318e-05	-9.66952
OG6_533754	Pm_PI	6.318e-05	-9.66952
OG6_533754	Pm_PI	6.318e-05	-9.66952
OG6_533551	Pm_PI
OG6_533551	Pm_PI
OG6_533551	Pm_PI
OG6_533551	Pm_PI
OG6_533551	Pm_PI
OG6_101784	Pm_PI	8.28788e-05	-9.39813
OG6_101784	Pm_PI	8.28788e-05	-9.39813
OG6_101784	Pm_PI	8.28788e-05	-9.39813
OG6_101784	Pm_PI	8.28788e-05	-9.39813
OG6_101784	Pm_PI	8.28788e-05	-9.39813
OG6_101784	Pm_PI	8.00264e-05	-9.43315
OG6_101784	Pm_PI	8.00264e-05	-9.43315
OG6_101784	Pm_PI	8.00264e-05	-9.43315
OG6_101784	Pm_PI	8.00264e-05	-9.43315
OG6_101784	Pm_PI	8.00264e-05	-9.43315
OG6_101784	Pm_PI	8.00264e-05	-9.43315
OG6_101784	Pm_PI	8.00264e-05	-9.43315
OG6_101784	Pm_PI	8.00264e-05	-9.43315
OG6_101784	Pm_PI	8.00264e-05	-9.43315
OG6_101784	Pm_PI	8.00264e-05	-9.43315
OG6_101784	Pm_PI	8.00264e-05	-9.43315
OG6_101784	Pm_PI	8.00264e-05	-9.43315
OG6_101784	Pm_PI	8.00264e-05	-9.43315
OG6_101784	Pm_PI	8.00264e-05	-9.43315
OG6_101784	Pm_PI	8.00264e-05	-9.43315
OG6_103291	Pm_PI
OG6_103291	Pm_PI
OG6_103291	Pm_PI
OG6_103291	Pm_PI
OG6_103291	Pm_PI
OG6_171502	Pm_PI	0.000172087	-8.66751
OG6_171502	Pm_PI	0.000172087	-8.66751
OG6_171502	Pm_PI	0.000172087	-8.66751
OG6_171502	Pm_PI	0.000172087	-8.66751
OG6_171502	Pm_PI	0.000172087	-8.66751
OG6_171502	Pm_PI	0.000129112	-8.95483
OG6_171502	Pm_PI	0.000129112	-8.95483
OG6_171502	Pm_PI	0.000129112	-8.95483
OG6_171502	Pm_PI	0.000129112	-8.95483
OG6_171502	Pm_PI	0.000129112	-8.95483
OG6_171502	Pm_PI	0.000129112	-8.95483
OG6_171502	Pm_PI	0.000129112	-8.95483
OG6_171502	Pm_PI	0.000129112	-8.95483
OG6_171502	Pm_PI	0.000129112	-8.95483
OG6_171502	Pm_PI	0.000129112	-8.95483
OG6_171502	Pm_PI	0.000129112	-8.95483
OG6_171502	Pm_PI	0.000129112	-8.95483
OG6_171502	Pm_PI	0.000129112	-8.95483
OG6_171502	Pm_PI	0.000129112	-8.95483
OG6_171502	Pm_PI	0.000129112	-8.95483
OG6_101897	Pm_PI	9.48135e-05	-9.2636
OG6_101897	Pm_PI	9.48135e-05	-9.2636
OG6_101897	Pm_PI	9.48135e-05	-9.2636
OG6_101897	Pm_PI	9.48135e-05	-9.2636
OG6_101897	Pm_PI	9.48135e-05	-9.2636
OG6_101897	Pm_PI	9.26869e-05	-9.28628
OG6_101897	Pm_PI	9.26869e-05	-9.28628
OG6_101897	Pm_PI	9.26869e-05	-9.28628
OG6_101897	Pm_PI	9.26869e-05	-9.28628
OG6_101897	Pm_PI	9.26869e-05	-9.28628
OG6_101897	Pm_PI	9.26869e-05	-9.28628
OG6_101897	Pm_PI	9.26869e-05	-9.28628
OG6_101897	Pm_PI	9.26869e-05	-9.28628
OG6_101897	Pm_PI	9.26869e-05	-9.28628
OG6_101897	Pm_PI	9.26869e-05	-9.28628
OG6_101897	Pm_PI	9.26869e-05	-9.28628
OG6_101897	Pm_PI	9.26869e-05	-9.28628
OG6_101897	Pm_PI	9.26869e-05	-9.28628
OG6_101897	Pm_PI	9.26869e-05	-9.28628
OG6_101897	Pm_PI	9.26869e-05	-9.28628
OG6_532999	Pm_PI	7.68268e-05	-9.47396
OG6_532999	Pm_PI	7.68268e-05	-9.47396
OG6_532999	Pm_PI	7.68268e-05	-9.47396
OG6_532999	Pm_PI	7.68268e-05	-9.47396
OG6_532999	Pm_PI	7.68268e-05	-9.47396
OG6_532999	Pm_PI	6.53987e-05	-9.63501
OG6_532999	Pm_PI	6.53987e-05	-9.63501
OG6_532999	Pm_PI	6.53987e-05	-9.63501
OG6_532999	Pm_PI	6.53987e-05	-9.63501
OG6_532999	Pm_PI	6.53987e-05	-9.63501
OG6_532999	Pm_PI	6.53987e-05	-9.63501
OG6_532999	Pm_PI	6.53987e-05	-9.63501
OG6_532999	Pm_PI	6.53987e-05	-9.63501
OG6_532999	Pm_PI	6.53987e-05	-9.63501
OG6_532999	Pm_PI	6.53987e-05	-9.63501
OG6_532999	Pm_PI	6.53987e-05	-9.63501
OG6_532999	Pm_PI	6.53987e-05	-9.63501
OG6_532999	Pm_PI	6.53987e-05	-9.63501
OG6_532999	Pm_PI	6.53987e-05	-9.63501
OG6_532999	Pm_PI	6.53987e-05	-9.63501
OG6_156419	Pm_PI	0.000103443	-9.17649
OG6_156419	Pm_PI	0.000103443	-9.17649
OG6_156419	Pm_PI	0.000103443	-9.17649
OG6_156419	Pm_PI	0.000103443	-9.17649
OG6_156419	Pm_PI	0.000103443	-9.17649
OG6_156419	Pm_PI	0.000112143	-9.09574
OG6_156419	Pm_PI	0.000112143	-9.09574
OG6_156419	Pm_PI	0.000112143	-9.09574
OG6_156419	Pm_PI	0.000112143	-9.09574
OG6_156419	Pm_PI	0.000112143	-9.09574
OG6_156419	Pm_PI	0.000112143	-9.09574
OG6_156419	Pm_PI	0.000112143	-9.09574
OG6_156419	Pm_PI	0.000112143	-9.09574
OG6_156419	Pm_PI	0.000112143	-9.09574
OG6_156419	Pm_PI	0.000112143	-9.09574
OG6_156419	Pm_PI	0.000112143	-9.09574
OG6_156419	Pm_PI	0.000112143	-9.09574
OG6_156419	Pm_PI	0.000112143	-9.09574
OG6_156419	Pm_PI	0.000112143	-9.09574
OG6_156419	Pm_PI	0.000112143	-9.09574
OG6_102419	Pm_PI	0.000840104	-7.08198
OG6_102419	Pm_PI	0.000840104	-7.08198
OG6_102419	Pm_PI	0.000840104	-7.08198
OG6_102419	Pm_PI	0.000840104	-7.08198
OG6_102419	Pm_PI	0.000840104	-7.08198
OG6_102419	Pm_PI	0.000798117	-7.13326
OG6_102419	Pm_PI	0.000798117	-7.13326
OG6_102419	Pm_PI	0.000798117	-7.13326
OG6_102419	Pm_PI	0.000798117	-7.13326
OG6_102419	Pm_PI	0.000798117	-7.13326
OG6_102419	Pm_PI	0.000798117	-7.13326
OG6_102419	Pm_PI	0.000798117	-7.13326
OG6_102419	Pm_PI	0.000798117	-7.13326
OG6_102419	Pm_PI	0.000798117	-7.13326
OG6_102419	Pm_PI	0.000798117	-7.13326
OG6_102419	Pm_PI	0.000798117	-7.13326
OG6_102419	Pm_PI	0.000798117	-7.13326
OG6_102419	Pm_PI	0.000798117	-7.13326
OG6_102419	Pm_PI	0.000798117	-7.13326
OG6_102419	Pm_PI	0.000798117	-7.13326
OG6_209138	Pm_PI	0.000443601	-7.72059
OG6_209138	Pm_PI	0.000443601	-7.72059
OG6_209138	Pm_PI	0.000443601	-7.72059
OG6_209138	Pm_PI	0.000443601	-7.72059
OG6_209138	Pm_PI	0.000443601	-7.72059
OG6_209138	Pm_PI	0.00043712	-7.7353
OG6_209138	Pm_PI	0.00043712	-7.7353
OG6_209138	Pm_PI	0.00043712	-7.7353
OG6_209138	Pm_PI	0.00043712	-7.7353
OG6_209138	Pm_PI	0.00043712	-7.7353
OG6_209138	Pm_PI	0.00043712	-7.7353
OG6_209138	Pm_PI	0.00043712	-7.7353
OG6_209138	Pm_PI	0.00043712	-7.7353
OG6_209138	Pm_PI	0.00043712	-7.7353
OG6_209138	Pm_PI	0.00043712	-7.7353
OG6_209138	Pm_PI	0.00043712	-7.7353
OG6_209138	Pm_PI	0.00043712	-7.7353
OG6_209138	Pm_PI	0.00043712	-7.7353
OG6_209138	Pm_PI	0.00043712	-7.7353
OG6_209138	Pm_PI	0.00043712	-7.7353
OG6_532648	Pm_PI	0.000615636	-7.39285
OG6_532648	Pm_PI	0.000615636	-7.39285
OG6_532648	Pm_PI	0.000615636	-7.39285
OG6_532648	Pm_PI	0.000615636	-7.39285
OG6_532648	Pm_PI	0.000615636	-7.39285
OG6_532648	Pm_PI	0.000590549	-7.43446
OG6_532648	Pm_PI	0.000590549	-7.43446
OG6_532648	Pm_PI	0.000590549	-7.43446
OG6_532648	Pm_PI	0.000590549	-7.43446
OG6_532648	Pm_PI	0.000590549	-7.43446
OG6_532648	Pm_PI	0.000590549	-7.43446
OG6_532648	Pm_PI	0.000590549	-7.43446
OG6_532648	Pm_PI	0.000590549	-7.43446
OG6_532648	Pm_PI	0.000590549	-7.43446
OG6_532648	Pm_PI	0.000590549	-7.43446
OG6_532648	Pm_PI	0.000590549	-7.43446
OG6_532648	Pm_PI	0.000590549	-7.43446
OG6_532648	Pm_PI	0.000590549	-7.43446
OG6_532648	Pm_PI	0.000590549	-7.43446
OG6_532648	Pm_PI	0.000590549	-7.43446
OG6_104453	Pm_PI	2.44577e-05	-10.6186
OG6_104453	Pm_PI	2.44577e-05	-10.6186
OG6_104453	Pm_PI	2.44577e-05	-10.6186
OG6_104453	Pm_PI	2.44577e-05	-10.6186
OG6_104453	Pm_PI	2.44577e-05	-10.6186
OG6_160719	Pm_PI	7.35164e-05	-9.518
OG6_160719	Pm_PI	7.35164e-05	-9.518
OG6_160719	Pm_PI	7.35164e-05	-9.518
OG6_160719	Pm_PI	7.35164e-05	-9.518
OG6_160719	Pm_PI	7.35164e-05	-9.518
OG6_160719	Pm_PI	7.96844e-05	-9.43744
OG6_160719	Pm_PI	7.96844e-05	-9.43744
OG6_160719	Pm_PI	7.96844e-05	-9.43744
OG6_160719	Pm_PI	7.96844e-05	-9.43744
OG6_160719	Pm_PI	7.96844e-05	-9.43744
OG6_160719	Pm_PI	7.96844e-05	-9.43744
OG6_160719	Pm_PI	7.96844e-05	-9.43744
OG6_160719	Pm_PI	7.96844e-05	-9.43744
OG6_160719	Pm_PI	7.96844e-05	-9.43744
OG6_160719	Pm_PI	7.96844e-05	-9.43744
OG6_160719	Pm_PI	7.96844e-05	-9.43744
OG6_160719	Pm_PI	7.96844e-05	-9.43744
OG6_160719	Pm_PI	7.96844e-05	-9.43744
OG6_160719	Pm_PI	7.96844e-05	-9.43744
OG6_160719	Pm_PI	7.96844e-05	-9.43744
OG6_100591	Pm_PI	0.000276339	-8.19388
OG6_100591	Pm_PI	0.000276339	-8.19388
OG6_100591	Pm_PI	0.000276339	-8.19388
OG6_100591	Pm_PI	0.000276339	-8.19388
OG6_100591	Pm_PI	0.000276339	-8.19388
OG6_100591	Pm_PI	0.000233299	-8.36319
OG6_100591	Pm_PI	0.000233299	-8.36319
OG6_100591	Pm_PI	0.000233299	-8.36319
OG6_100591	Pm_PI	0.000233299	-8.36319
OG6_100591	Pm_PI	0.000233299	-8.36319
OG6_100591	Pm_PI	0.000233299	-8.36319
OG6_100591	Pm_PI	0.000233299	-8.36319
OG6_100591	Pm_PI	0.000233299	-8.36319
OG6_100591	Pm_PI	0.000233299	-8.36319
OG6_100591	Pm_PI	0.000233299	-8.36319
OG6_100591	Pm_PI	0.000233299	-8.36319
OG6_100591	Pm_PI	0.000233299	-8.36319
OG6_100591	Pm_PI	0.000233299	-8.36319
OG6_100591	Pm_PI	0.000233299	-8.36319
OG6_100591	Pm_PI	0.000233299	-8.36319
OG6_101453	Pm_PI	1.95e-05	-10.8451
OG6_101453	Pm_PI	1.95e-05	-10.8451
OG6_101453	Pm_PI	1.95e-05	-10.8451
OG6_101453	Pm_PI	1.95e-05	-10.8451
OG6_101453	Pm_PI	1.95e-05	-10.8451
OG6_101453	Pm_PI	2.11479e-05	-10.764
OG6_101453	Pm_PI	2.11479e-05	-10.764
OG6_101453	Pm_PI	2.11479e-05	-10.764
OG6_101453	Pm_PI	2.11479e-05	-10.764
OG6_101453	Pm_PI	2.11479e-05	-10.764
OG6_101453	Pm_PI	2.11479e-05	-10.764
OG6_101453	Pm_PI	2.11479e-05	-10.764
OG6_101453	Pm_PI	2.11479e-05	-10.764
OG6_101453	Pm_PI	2.11479e-05	-10.764
OG6_101453	Pm_PI	2.11479e-05	-10.764
OG6_101453	Pm_PI	2.11479e-05	-10.764
OG6_101453	Pm_PI	2.11479e-05	-10.764
OG6_101453	Pm_PI	2.11479e-05	-10.764
OG6_101453	Pm_PI	2.11479e-05	-10.764
OG6_101453	Pm_PI	2.11479e-05	-10.764
OG6_101299	Pm_PI	3.11439e-05	-10.3769
OG6_101299	Pm_PI	3.11439e-05	-10.3769
OG6_101299	Pm_PI	3.11439e-05	-10.3769
OG6_101299	Pm_PI	3.11439e-05	-10.3769
OG6_101299	Pm_PI	3.11439e-05	-10.3769
OG6_101299	Pm_PI	3.37758e-05	-10.2958
OG6_101299	Pm_PI	3.37758e-05	-10.2958
OG6_101299	Pm_PI	3.37758e-05	-10.2958
OG6_101299	Pm_PI	3.37758e-05	-10.2958
OG6_101299	Pm_PI	3.37758e-05	-10.2958
OG6_101299	Pm_PI	3.37758e-05	-10.2958
OG6_101299	Pm_PI	3.37758e-05	-10.2958
OG6_101299	Pm_PI	3.37758e-05	-10.2958
OG6_101299	Pm_PI	3.37758e-05	-10.2958
OG6_101299	Pm_PI	3.37758e-05	-10.2958
OG6_101299	Pm_PI	3.37758e-05	-10.2958
OG6_101299	Pm_PI	3.37758e-05	-10.2958
OG6_101299	Pm_PI	3.37758e-05	-10.2958
OG6_101299	Pm_PI	3.37758e-05	-10.2958
OG6_101299	Pm_PI	3.37758e-05	-10.2958
OG6_532923	Pm_PI	0.00021386	-8.45019
OG6_532923	Pm_PI	0.00021386	-8.45019
OG6_532923	Pm_PI	0.00021386	-8.45019
OG6_532923	Pm_PI	0.00021386	-8.45019
OG6_532923	Pm_PI	0.00021386	-8.45019
OG6_532923	Pm_PI	0.000192861	-8.55354
OG6_532923	Pm_PI	0.000192861	-8.55354
OG6_532923	Pm_PI	0.000192861	-8.55354
OG6_532923	Pm_PI	0.000192861	-8.55354
OG6_532923	Pm_PI	0.000192861	-8.55354
OG6_532923	Pm_PI	0.000192861	-8.55354
OG6_532923	Pm_PI	0.000192861	-8.55354
OG6_532923	Pm_PI	0.000192861	-8.55354
OG6_532923	Pm_PI	0.000192861	-8.55354
OG6_532923	Pm_PI	0.000192861	-8.55354
OG6_532923	Pm_PI	0.000192861	-8.55354
OG6_532923	Pm_PI	0.000192861	-8.55354
OG6_532923	Pm_PI	0.000192861	-8.55354
OG6_532923	Pm_PI	0.000192861	-8.55354
OG6_532923	Pm_PI	0.000192861	-8.55354
OG6_102904	Pm_PI	5.27927e-05	-9.84914
OG6_102904	Pm_PI	5.27927e-05	-9.84914
OG6_102904	Pm_PI	5.27927e-05	-9.84914
OG6_102904	Pm_PI	5.27927e-05	-9.84914
OG6_102904	Pm_PI	5.27927e-05	-9.84914
OG6_102904	Pm_PI	5.72541e-05	-9.76801
OG6_102904	Pm_PI	5.72541e-05	-9.76801
OG6_102904	Pm_PI	5.72541e-05	-9.76801
OG6_102904	Pm_PI	5.72541e-05	-9.76801
OG6_102904	Pm_PI	5.72541e-05	-9.76801
OG6_102904	Pm_PI	5.72541e-05	-9.76801
OG6_102904	Pm_PI	5.72541e-05	-9.76801
OG6_102904	Pm_PI	5.72541e-05	-9.76801
OG6_102904	Pm_PI	5.72541e-05	-9.76801
OG6_102904	Pm_PI	5.72541e-05	-9.76801
OG6_102904	Pm_PI	5.72541e-05	-9.76801
OG6_102904	Pm_PI	5.72541e-05	-9.76801
OG6_102904	Pm_PI	5.72541e-05	-9.76801
OG6_102904	Pm_PI	5.72541e-05	-9.76801
OG6_102904	Pm_PI	5.72541e-05	-9.76801
OG6_215312	Pm_PI	5.62192e-05	-9.78625
OG6_215312	Pm_PI	5.62192e-05	-9.78625
OG6_215312	Pm_PI	5.62192e-05	-9.78625
OG6_215312	Pm_PI	5.62192e-05	-9.78625
OG6_215312	Pm_PI	5.62192e-05	-9.78625
OG6_215312	Pm_PI	6.09475e-05	-9.7055
OG6_215312	Pm_PI	6.09475e-05	-9.7055
OG6_215312	Pm_PI	6.09475e-05	-9.7055
OG6_215312	Pm_PI	6.09475e-05	-9.7055
OG6_215312	Pm_PI	6.09475e-05	-9.7055
OG6_215312	Pm_PI	6.09475e-05	-9.7055
OG6_215312	Pm_PI	6.09475e-05	-9.7055
OG6_215312	Pm_PI	6.09475e-05	-9.7055
OG6_215312	Pm_PI	6.09475e-05	-9.7055
OG6_215312	Pm_PI	6.09475e-05	-9.7055
OG6_215312	Pm_PI	6.09475e-05	-9.7055
OG6_215312	Pm_PI	6.09475e-05	-9.7055
OG6_215312	Pm_PI	6.09475e-05	-9.7055
OG6_215312	Pm_PI	6.09475e-05	-9.7055
OG6_215312	Pm_PI	6.09475e-05	-9.7055
OG6_532383	Pm_PI	5.47899e-05	-9.812
OG6_532383	Pm_PI	5.47899e-05	-9.812
OG6_532383	Pm_PI	5.47899e-05	-9.812
OG6_532383	Pm_PI	5.47899e-05	-9.812
OG6_532383	Pm_PI	5.47899e-05	-9.812
OG6_532383	Pm_PI	5.93979e-05	-9.73125
OG6_532383	Pm_PI	5.93979e-05	-9.73125
OG6_532383	Pm_PI	5.93979e-05	-9.73125
OG6_532383	Pm_PI	5.93979e-05	-9.73125
OG6_532383	Pm_PI	5.93979e-05	-9.73125
OG6_532383	Pm_PI	5.93979e-05	-9.73125
OG6_532383	Pm_PI	5.93979e-05	-9.73125
OG6_532383	Pm_PI	5.93979e-05	-9.73125
OG6_532383	Pm_PI	5.93979e-05	-9.73125
OG6_532383	Pm_PI	5.93979e-05	-9.73125
OG6_532383	Pm_PI	5.93979e-05	-9.73125
OG6_532383	Pm_PI	5.93979e-05	-9.73125
OG6_532383	Pm_PI	5.93979e-05	-9.73125
OG6_532383	Pm_PI	5.93979e-05	-9.73125
OG6_532383	Pm_PI	5.93979e-05	-9.73125
OG6_533088	Pm_PI	0.000146854	-8.82607
OG6_533088	Pm_PI	0.000146854	-8.82607
OG6_533088	Pm_PI	0.000146854	-8.82607
OG6_533088	Pm_PI	0.000146854	-8.82607
OG6_533088	Pm_PI	0.000146854	-8.82607
OG6_533088	Pm_PI	0.000137281	-8.89348
OG6_533088	Pm_PI	0.000137281	-8.89348
OG6_533088	Pm_PI	0.000137281	-8.89348
OG6_533088	Pm_PI	0.000137281	-8.89348
OG6_533088	Pm_PI	0.000137281	-8.89348
OG6_533088	Pm_PI	0.000137281	-8.89348
OG6_533088	Pm_PI	0.000137281	-8.89348
OG6_533088	Pm_PI	0.000137281	-8.89348
OG6_533088	Pm_PI	0.000137281	-8.89348
OG6_533088	Pm_PI	0.000137281	-8.89348
OG6_533088	Pm_PI	0.000137281	-8.89348
OG6_533088	Pm_PI	0.000137281	-8.89348
OG6_533088	Pm_PI	0.000137281	-8.89348
OG6_533088	Pm_PI	0.000137281	-8.89348
OG6_533088	Pm_PI	0.000137281	-8.89348
OG6_139433	Pm_PI	7.51769e-05	-9.49567
OG6_139433	Pm_PI	7.51769e-05	-9.49567
OG6_139433	Pm_PI	7.51769e-05	-9.49567
OG6_139433	Pm_PI	7.51769e-05	-9.49567
OG6_139433	Pm_PI	7.51769e-05	-9.49567
OG6_139433	Pm_PI	8.14995e-05	-9.41491
OG6_139433	Pm_PI	8.14995e-05	-9.41491
OG6_139433	Pm_PI	8.14995e-05	-9.41491
OG6_139433	Pm_PI	8.14995e-05	-9.41491
OG6_139433	Pm_PI	8.14995e-05	-9.41491
OG6_139433	Pm_PI	8.14995e-05	-9.41491
OG6_139433	Pm_PI	8.14995e-05	-9.41491
OG6_139433	Pm_PI	8.14995e-05	-9.41491
OG6_139433	Pm_PI	8.14995e-05	-9.41491
OG6_139433	Pm_PI	8.14995e-05	-9.41491
OG6_139433	Pm_PI	8.14995e-05	-9.41491
OG6_139433	Pm_PI	8.14995e-05	-9.41491
OG6_139433	Pm_PI	8.14995e-05	-9.41491
OG6_139433	Pm_PI	8.14995e-05	-9.41491
OG6_139433	Pm_PI	8.14995e-05	-9.41491
OG6_101992	Pm_PI	0.00030792	-8.08567
OG6_101992	Pm_PI	0.00030792	-8.08567
OG6_101992	Pm_PI	0.00030792	-8.08567
OG6_101992	Pm_PI	0.00030792	-8.08567
OG6_101992	Pm_PI	0.00030792	-8.08567
OG6_101992	Pm_PI	0.000270015	-8.21703
OG6_101992	Pm_PI	0.000270015	-8.21703
OG6_101992	Pm_PI	0.000270015	-8.21703
OG6_101992	Pm_PI	0.000270015	-8.21703
OG6_101992	Pm_PI	0.000270015	-8.21703
OG6_101992	Pm_PI	0.000270015	-8.21703
OG6_101992	Pm_PI	0.000270015	-8.21703
OG6_101992	Pm_PI	0.000270015	-8.21703
OG6_101992	Pm_PI	0.000270015	-8.21703
OG6_101992	Pm_PI	0.000270015	-8.21703
OG6_101992	Pm_PI	0.000270015	-8.21703
OG6_101992	Pm_PI	0.000270015	-8.21703
OG6_101992	Pm_PI	0.000270015	-8.21703
OG6_101992	Pm_PI	0.000270015	-8.21703
OG6_101992	Pm_PI	0.000270015	-8.21703
OG6_106571	Pm_PI	0.000360429	-7.92822
OG6_106571	Pm_PI	0.000360429	-7.92822
OG6_106571	Pm_PI	0.000360429	-7.92822
OG6_106571	Pm_PI	0.000360429	-7.92822
OG6_106571	Pm_PI	0.000360429	-7.92822
OG6_106571	Pm_PI	0.000342805	-7.97835
OG6_106571	Pm_PI	0.000342805	-7.97835
OG6_106571	Pm_PI	0.000342805	-7.97835
OG6_106571	Pm_PI	0.000342805	-7.97835
OG6_106571	Pm_PI	0.000342805	-7.97835
OG6_106571	Pm_PI	0.000342805	-7.97835
OG6_106571	Pm_PI	0.000342805	-7.97835
OG6_106571	Pm_PI	0.000342805	-7.97835
OG6_106571	Pm_PI	0.000342805	-7.97835
OG6_106571	Pm_PI	0.000342805	-7.97835
OG6_106571	Pm_PI	0.000342805	-7.97835
OG6_106571	Pm_PI	0.000342805	-7.97835
OG6_106571	Pm_PI	0.000342805	-7.97835
OG6_106571	Pm_PI	0.000342805	-7.97835
OG6_106571	Pm_PI	0.000342805	-7.97835
OG6_139478	Pm_PI	0.000448214	-7.71024
OG6_139478	Pm_PI	0.000448214	-7.71024
OG6_139478	Pm_PI	0.000448214	-7.71024
OG6_139478	Pm_PI	0.000448214	-7.71024
OG6_139478	Pm_PI	0.000448214	-7.71024
OG6_139478	Pm_PI	0.000366264	-7.91216
OG6_139478	Pm_PI	0.000366264	-7.91216
OG6_139478	Pm_PI	0.000366264	-7.91216
OG6_139478	Pm_PI	0.000366264	-7.91216
OG6_139478	Pm_PI	0.000366264	-7.91216
OG6_139478	Pm_PI	0.000366264	-7.91216
OG6_139478	Pm_PI	0.000366264	-7.91216
OG6_139478	Pm_PI	0.000366264	-7.91216
OG6_139478	Pm_PI	0.000366264	-7.91216
OG6_139478	Pm_PI	0.000366264	-7.91216
OG6_139478	Pm_PI	0.000366264	-7.91216
OG6_139478	Pm_PI	0.000366264	-7.91216
OG6_139478	Pm_PI	0.000366264	-7.91216
OG6_139478	Pm_PI	0.000366264	-7.91216
OG6_139478	Pm_PI	0.000366264	-7.91216
OG6_101374	Pm_PI	0.000117907	-9.04561
OG6_101374	Pm_PI	0.000117907	-9.04561
OG6_101374	Pm_PI	0.000117907	-9.04561
OG6_101374	Pm_PI	0.000117907	-9.04561
OG6_101374	Pm_PI	0.000117907	-9.04561
OG6_101374	Pm_PI	0.000127823	-8.96486
OG6_101374	Pm_PI	0.000127823	-8.96486
OG6_101374	Pm_PI	0.000127823	-8.96486
OG6_101374	Pm_PI	0.000127823	-8.96486
OG6_101374	Pm_PI	0.000127823	-8.96486
OG6_101374	Pm_PI	0.000127823	-8.96486
OG6_101374	Pm_PI	0.000127823	-8.96486
OG6_101374	Pm_PI	0.000127823	-8.96486
OG6_101374	Pm_PI	0.000127823	-8.96486
OG6_101374	Pm_PI	0.000127823	-8.96486
OG6_101374	Pm_PI	0.000127823	-8.96486
OG6_101374	Pm_PI	0.000127823	-8.96486
OG6_101374	Pm_PI	0.000127823	-8.96486
OG6_101374	Pm_PI	0.000127823	-8.96486
OG6_101374	Pm_PI	0.000127823	-8.96486
OG6_139431	Pm_PI	0.000391186	-7.84633
OG6_139431	Pm_PI	0.000391186	-7.84633
OG6_139431	Pm_PI	0.000391186	-7.84633
OG6_139431	Pm_PI	0.000391186	-7.84633
OG6_139431	Pm_PI	0.000391186	-7.84633
OG6_139431	Pm_PI	0.000385667	-7.86054
OG6_139431	Pm_PI	0.000385667	-7.86054
OG6_139431	Pm_PI	0.000385667	-7.86054
OG6_139431	Pm_PI	0.000385667	-7.86054
OG6_139431	Pm_PI	0.000385667	-7.86054
OG6_139431	Pm_PI	0.000385667	-7.86054
OG6_139431	Pm_PI	0.000385667	-7.86054
OG6_139431	Pm_PI	0.000385667	-7.86054
OG6_139431	Pm_PI	0.000385667	-7.86054
OG6_139431	Pm_PI	0.000385667	-7.86054
OG6_139431	Pm_PI	0.000385667	-7.86054
OG6_139431	Pm_PI	0.000385667	-7.86054
OG6_139431	Pm_PI	0.000385667	-7.86054
OG6_139431	Pm_PI	0.000385667	-7.86054
OG6_139431	Pm_PI	0.000385667	-7.86054
OG6_160718	Pm_PI	0.000171264	-8.6723
OG6_160718	Pm_PI	0.000171264	-8.6723
OG6_160718	Pm_PI	0.000171264	-8.6723
OG6_160718	Pm_PI	0.000171264	-8.6723
OG6_160718	Pm_PI	0.000171264	-8.6723
OG6_160718	Pm_PI	0.000185668	-8.59155
OG6_160718	Pm_PI	0.000185668	-8.59155
OG6_160718	Pm_PI	0.000185668	-8.59155
OG6_160718	Pm_PI	0.000185668	-8.59155
OG6_160718	Pm_PI	0.000185668	-8.59155
OG6_160718	Pm_PI	0.000185668	-8.59155
OG6_160718	Pm_PI	0.000185668	-8.59155
OG6_160718	Pm_PI	0.000185668	-8.59155
OG6_160718	Pm_PI	0.000185668	-8.59155
OG6_160718	Pm_PI	0.000185668	-8.59155
OG6_160718	Pm_PI	0.000185668	-8.59155
OG6_160718	Pm_PI	0.000185668	-8.59155
OG6_160718	Pm_PI	0.000185668	-8.59155
OG6_160718	Pm_PI	0.000185668	-8.59155
OG6_160718	Pm_PI	0.000185668	-8.59155
OG6_532641	Pm_PI	0.00139145	-6.57741
OG6_532641	Pm_PI	0.00139145	-6.57741
OG6_532641	Pm_PI	0.00139145	-6.57741
OG6_532641	Pm_PI	0.00139145	-6.57741
OG6_532641	Pm_PI	0.00139145	-6.57741
OG6_532641	Pm_PI	0.00122399	-6.70564
OG6_532641	Pm_PI	0.00122399	-6.70564
OG6_532641	Pm_PI	0.00122399	-6.70564
OG6_532641	Pm_PI	0.00122399	-6.70564
OG6_532641	Pm_PI	0.00122399	-6.70564
OG6_532641	Pm_PI	0.00122399	-6.70564
OG6_532641	Pm_PI	0.00122399	-6.70564
OG6_532641	Pm_PI	0.00122399	-6.70564
OG6_532641	Pm_PI	0.00122399	-6.70564
OG6_532641	Pm_PI	0.00122399	-6.70564
OG6_532641	Pm_PI	0.00122399	-6.70564
OG6_532641	Pm_PI	0.00122399	-6.70564
OG6_532641	Pm_PI	0.00122399	-6.70564
OG6_532641	Pm_PI	0.00122399	-6.70564
OG6_532641	Pm_PI	0.00122399	-6.70564
OG6_533310	Pm_PI	0.000421701	-7.77121
OG6_533310	Pm_PI	0.000421701	-7.77121
OG6_533310	Pm_PI	0.000421701	-7.77121
OG6_533310	Pm_PI	0.000421701	-7.77121
OG6_533310	Pm_PI	0.000421701	-7.77121
OG6_533310	Pm_PI	0.000413691	-7.79039
OG6_533310	Pm_PI	0.000413691	-7.79039
OG6_533310	Pm_PI	0.000413691	-7.79039
OG6_533310	Pm_PI	0.000413691	-7.79039
OG6_533310	Pm_PI	0.000413691	-7.79039
OG6_533310	Pm_PI	0.000413691	-7.79039
OG6_533310	Pm_PI	0.000413691	-7.79039
OG6_533310	Pm_PI	0.000413691	-7.79039
OG6_533310	Pm_PI	0.000413691	-7.79039
OG6_533310	Pm_PI	0.000413691	-7.79039
OG6_533310	Pm_PI	0.000413691	-7.79039
OG6_533310	Pm_PI	0.000413691	-7.79039
OG6_533310	Pm_PI	0.000413691	-7.79039
OG6_533310	Pm_PI	0.000413691	-7.79039
OG6_533310	Pm_PI	0.000413691	-7.79039
OG6_100778	Pm_PI	0.000486915	-7.62742
OG6_100778	Pm_PI	0.000486915	-7.62742
OG6_100778	Pm_PI	0.000486915	-7.62742
OG6_100778	Pm_PI	0.000486915	-7.62742
OG6_100778	Pm_PI	0.000486915	-7.62742
OG6_100778	Pm_PI	0.000446519	-7.71403
OG6_100778	Pm_PI	0.000446519	-7.71403
OG6_100778	Pm_PI	0.000446519	-7.71403
OG6_100778	Pm_PI	0.000446519	-7.71403
OG6_100778	Pm_PI	0.000446519	-7.71403
OG6_100778	Pm_PI	0.000446519	-7.71403
OG6_100778	Pm_PI	0.000446519	-7.71403
OG6_100778	Pm_PI	0.000446519	-7.71403
OG6_100778	Pm_PI	0.000446519	-7.71403
OG6_100778	Pm_PI	0.000446519	-7.71403
OG6_100778	Pm_PI	0.000446519	-7.71403
OG6_100778	Pm_PI	0.000446519	-7.71403
OG6_100778	Pm_PI	0.000446519	-7.71403
OG6_100778	Pm_PI	0.000446519	-7.71403
OG6_100778	Pm_PI	0.000446519	-7.71403
OG6_532730	Pm_PI	5.11989e-05	-9.87979
OG6_532730	Pm_PI	5.11989e-05	-9.87979
OG6_532730	Pm_PI	5.11989e-05	-9.87979
OG6_532730	Pm_PI	5.11989e-05	-9.87979
OG6_532730	Pm_PI	5.11989e-05	-9.87979
OG6_532730	Pm_PI	5.54945e-05	-9.79923
OG6_532730	Pm_PI	5.54945e-05	-9.79923
OG6_532730	Pm_PI	5.54945e-05	-9.79923
OG6_532730	Pm_PI	5.54945e-05	-9.79923
OG6_532730	Pm_PI	5.54945e-05	-9.79923
OG6_532730	Pm_PI	5.54945e-05	-9.79923
OG6_532730	Pm_PI	5.54945e-05	-9.79923
OG6_532730	Pm_PI	5.54945e-05	-9.79923
OG6_532730	Pm_PI	5.54945e-05	-9.79923
OG6_532730	Pm_PI	5.54945e-05	-9.79923
OG6_532730	Pm_PI	5.54945e-05	-9.79923
OG6_532730	Pm_PI	5.54945e-05	-9.79923
OG6_532730	Pm_PI	5.54945e-05	-9.79923
OG6_532730	Pm_PI	5.54945e-05	-9.79923
OG6_532730	Pm_PI	5.54945e-05	-9.79923
OG6_103289	Pm_PI	0.000753679	-7.19054
OG6_103289	Pm_PI	0.000753679	-7.19054
OG6_103289	Pm_PI	0.000753679	-7.19054
OG6_103289	Pm_PI	0.000753679	-7.19054
OG6_103289	Pm_PI	0.000753679	-7.19054
OG6_103289	Pm_PI	0.000715003	-7.24322
OG6_103289	Pm_PI	0.000715003	-7.24322
OG6_103289	Pm_PI	0.000715003	-7.24322
OG6_103289	Pm_PI	0.000715003	-7.24322
OG6_103289	Pm_PI	0.000715003	-7.24322
OG6_103289	Pm_PI	0.000715003	-7.24322
OG6_103289	Pm_PI	0.000715003	-7.24322
OG6_103289	Pm_PI	0.000715003	-7.24322
OG6_103289	Pm_PI	0.000715003	-7.24322
OG6_103289	Pm_PI	0.000715003	-7.24322
OG6_103289	Pm_PI	0.000715003	-7.24322
OG6_103289	Pm_PI	0.000715003	-7.24322
OG6_103289	Pm_PI	0.000715003	-7.24322
OG6_103289	Pm_PI	0.000715003	-7.24322
OG6_103289	Pm_PI	0.000715003	-7.24322
OG6_102279	Pm_PI	0.000125476	-8.9834
OG6_102279	Pm_PI	0.000125476	-8.9834
OG6_102279	Pm_PI	0.000125476	-8.9834
OG6_102279	Pm_PI	0.000125476	-8.9834
OG6_102279	Pm_PI	0.000125476	-8.9834
OG6_102279	Pm_PI	0.000126826	-8.97269
OG6_102279	Pm_PI	0.000126826	-8.97269
OG6_102279	Pm_PI	0.000126826	-8.97269
OG6_102279	Pm_PI	0.000126826	-8.97269
OG6_102279	Pm_PI	0.000126826	-8.97269
OG6_102279	Pm_PI	0.000126826	-8.97269
OG6_102279	Pm_PI	0.000126826	-8.97269
OG6_102279	Pm_PI	0.000126826	-8.97269
OG6_102279	Pm_PI	0.000126826	-8.97269
OG6_102279	Pm_PI	0.000126826	-8.97269
OG6_102279	Pm_PI	0.000126826	-8.97269
OG6_102279	Pm_PI	0.000126826	-8.97269
OG6_102279	Pm_PI	0.000126826	-8.97269
OG6_102279	Pm_PI	0.000126826	-8.97269
OG6_102279	Pm_PI	0.000126826	-8.97269
OG6_100745	Pm_PI	0.000416261	-7.7842
OG6_100745	Pm_PI	0.000416261	-7.7842
OG6_100745	Pm_PI	0.000416261	-7.7842
OG6_100745	Pm_PI	0.000416261	-7.7842
OG6_100745	Pm_PI	0.000416261	-7.7842
OG6_100745	Pm_PI	0.000408847	-7.80217
OG6_100745	Pm_PI	0.000408847	-7.80217
OG6_100745	Pm_PI	0.000408847	-7.80217
OG6_100745	Pm_PI	0.000408847	-7.80217
OG6_100745	Pm_PI	0.000408847	-7.80217
OG6_100745	Pm_PI	0.000408847	-7.80217
OG6_100745	Pm_PI	0.000408847	-7.80217
OG6_100745	Pm_PI	0.000408847	-7.80217
OG6_100745	Pm_PI	0.000408847	-7.80217
OG6_100745	Pm_PI	0.000408847	-7.80217
OG6_100745	Pm_PI	0.000408847	-7.80217
OG6_100745	Pm_PI	0.000408847	-7.80217
OG6_100745	Pm_PI	0.000408847	-7.80217
OG6_100745	Pm_PI	0.000408847	-7.80217
OG6_100745	Pm_PI	0.000408847	-7.80217
OG6_533702	Pm_PI	8.19023e-05	-9.40998
OG6_533702	Pm_PI	8.19023e-05	-9.40998
OG6_533702	Pm_PI	8.19023e-05	-9.40998
OG6_533702	Pm_PI	8.19023e-05	-9.40998
OG6_533702	Pm_PI	8.19023e-05	-9.40998
OG6_533702	Pm_PI	7.21494e-05	-9.53677
OG6_533702	Pm_PI	7.21494e-05	-9.53677
OG6_533702	Pm_PI	7.21494e-05	-9.53677
OG6_533702	Pm_PI	7.21494e-05	-9.53677
OG6_533702	Pm_PI	7.21494e-05	-9.53677
OG6_533702	Pm_PI	7.21494e-05	-9.53677
OG6_533702	Pm_PI	7.21494e-05	-9.53677
OG6_533702	Pm_PI	7.21494e-05	-9.53677
OG6_533702	Pm_PI	7.21494e-05	-9.53677
OG6_533702	Pm_PI	7.21494e-05	-9.53677
OG6_533702	Pm_PI	7.21494e-05	-9.53677
OG6_533702	Pm_PI	7.21494e-05	-9.53677
OG6_533702	Pm_PI	7.21494e-05	-9.53677
OG6_533702	Pm_PI	7.21494e-05	-9.53677
OG6_533702	Pm_PI	7.21494e-05	-9.53677
OG6_137119	Pm_PI	0.000510797	-7.57954
OG6_137119	Pm_PI	0.000510797	-7.57954
OG6_137119	Pm_PI	0.000510797	-7.57954
OG6_137119	Pm_PI	0.000510797	-7.57954
OG6_137119	Pm_PI	0.000510797	-7.57954
OG6_137119	Pm_PI	0.000506964	-7.58707
OG6_137119	Pm_PI	0.000506964	-7.58707
OG6_137119	Pm_PI	0.000506964	-7.58707
OG6_137119	Pm_PI	0.000506964	-7.58707
OG6_137119	Pm_PI	0.000506964	-7.58707
OG6_137119	Pm_PI	0.000506964	-7.58707
OG6_137119	Pm_PI	0.000506964	-7.58707
OG6_137119	Pm_PI	0.000506964	-7.58707
OG6_137119	Pm_PI	0.000506964	-7.58707
OG6_137119	Pm_PI	0.000506964	-7.58707
OG6_137119	Pm_PI	0.000506964	-7.58707
OG6_137119	Pm_PI	0.000506964	-7.58707
OG6_137119	Pm_PI	0.000506964	-7.58707
OG6_137119	Pm_PI	0.000506964	-7.58707
OG6_137119	Pm_PI	0.000506964	-7.58707
OG6_533199	Pm_PI	3.61755e-05	-10.2271
OG6_533199	Pm_PI	3.61755e-05	-10.2271
OG6_533199	Pm_PI	3.61755e-05	-10.2271
OG6_533199	Pm_PI	3.61755e-05	-10.2271
OG6_533199	Pm_PI	3.61755e-05	-10.2271
OG6_533199	Pm_PI	1.96163e-05	-10.8391
OG6_533199	Pm_PI	1.96163e-05	-10.8391
OG6_533199	Pm_PI	1.96163e-05	-10.8391
OG6_533199	Pm_PI	1.96163e-05	-10.8391
OG6_533199	Pm_PI	1.96163e-05	-10.8391
OG6_533199	Pm_PI	1.96163e-05	-10.8391
OG6_533199	Pm_PI	1.96163e-05	-10.8391
OG6_533199	Pm_PI	1.96163e-05	-10.8391
OG6_533199	Pm_PI	1.96163e-05	-10.8391
OG6_533199	Pm_PI	1.96163e-05	-10.8391
OG6_533199	Pm_PI	1.96163e-05	-10.8391
OG6_533199	Pm_PI	1.96163e-05	-10.8391
OG6_533199	Pm_PI	1.96163e-05	-10.8391
OG6_533199	Pm_PI	1.96163e-05	-10.8391
OG6_533199	Pm_PI	1.96163e-05	-10.8391
OG6_533431	Pm_PI	0.000261798	-8.24794
OG6_533431	Pm_PI	0.000261798	-8.24794
OG6_533431	Pm_PI	0.000261798	-8.24794
OG6_533431	Pm_PI	0.000261798	-8.24794
OG6_533431	Pm_PI	0.000261798	-8.24794
OG6_533431	Pm_PI	0.000247579	-8.30378
OG6_533431	Pm_PI	0.000247579	-8.30378
OG6_533431	Pm_PI	0.000247579	-8.30378
OG6_533431	Pm_PI	0.000247579	-8.30378
OG6_533431	Pm_PI	0.000247579	-8.30378
OG6_533431	Pm_PI	0.000247579	-8.30378
OG6_533431	Pm_PI	0.000247579	-8.30378
OG6_533431	Pm_PI	0.000247579	-8.30378
OG6_533431	Pm_PI	0.000247579	-8.30378
OG6_533431	Pm_PI	0.000247579	-8.30378
OG6_533431	Pm_PI	0.000247579	-8.30378
OG6_533431	Pm_PI	0.000247579	-8.30378
OG6_533431	Pm_PI	0.000247579	-8.30378
OG6_533431	Pm_PI	0.000247579	-8.30378
OG6_533431	Pm_PI	0.000247579	-8.30378
OG6_101112	Pm_PI	9.33532e-05	-9.27912
OG6_101112	Pm_PI	9.33532e-05	-9.27912
OG6_101112	Pm_PI	9.33532e-05	-9.27912
OG6_101112	Pm_PI	9.33532e-05	-9.27912
OG6_101112	Pm_PI	9.33532e-05	-9.27912
OG6_101112	Pm_PI	0.000101226	-9.19815
OG6_101112	Pm_PI	0.000101226	-9.19815
OG6_101112	Pm_PI	0.000101226	-9.19815
OG6_101112	Pm_PI	0.000101226	-9.19815
OG6_101112	Pm_PI	0.000101226	-9.19815
OG6_101112	Pm_PI	0.000101226	-9.19815
OG6_101112	Pm_PI	0.000101226	-9.19815
OG6_101112	Pm_PI	0.000101226	-9.19815
OG6_101112	Pm_PI	0.000101226	-9.19815
OG6_101112	Pm_PI	0.000101226	-9.19815
OG6_101112	Pm_PI	0.000101226	-9.19815
OG6_101112	Pm_PI	0.000101226	-9.19815
OG6_101112	Pm_PI	0.000101226	-9.19815
OG6_101112	Pm_PI	0.000101226	-9.19815
OG6_101112	Pm_PI	0.000101226	-9.19815
OG6_101913	Pm_PI	7.52399e-05	-9.49483
OG6_101913	Pm_PI	7.52399e-05	-9.49483
OG6_101913	Pm_PI	7.52399e-05	-9.49483
OG6_101913	Pm_PI	7.52399e-05	-9.49483
OG6_101913	Pm_PI	7.52399e-05	-9.49483
OG6_101913	Pm_PI	6.99065e-05	-9.56835
OG6_101913	Pm_PI	6.99065e-05	-9.56835
OG6_101913	Pm_PI	6.99065e-05	-9.56835
OG6_101913	Pm_PI	6.99065e-05	-9.56835
OG6_101913	Pm_PI	6.99065e-05	-9.56835
OG6_101913	Pm_PI	6.99065e-05	-9.56835
OG6_101913	Pm_PI	6.99065e-05	-9.56835
OG6_101913	Pm_PI	6.99065e-05	-9.56835
OG6_101913	Pm_PI	6.99065e-05	-9.56835
OG6_101913	Pm_PI	6.99065e-05	-9.56835
OG6_101913	Pm_PI	6.99065e-05	-9.56835
OG6_101913	Pm_PI	6.99065e-05	-9.56835
OG6_101913	Pm_PI	6.99065e-05	-9.56835
OG6_101913	Pm_PI	6.99065e-05	-9.56835
OG6_101913	Pm_PI	6.99065e-05	-9.56835
OG6_533534	Pm_PI	4.41735e-05	-10.0274
OG6_533534	Pm_PI	4.41735e-05	-10.0274
OG6_533534	Pm_PI	4.41735e-05	-10.0274
OG6_533534	Pm_PI	4.41735e-05	-10.0274
OG6_533534	Pm_PI	4.41735e-05	-10.0274
OG6_160732	Pm_PI	0.000130057	-8.94754
OG6_160732	Pm_PI	0.000130057	-8.94754
OG6_160732	Pm_PI	0.000130057	-8.94754
OG6_160732	Pm_PI	0.000130057	-8.94754
OG6_160732	Pm_PI	0.000130057	-8.94754
OG6_160732	Pm_PI	0.000140862	-8.86773
OG6_160732	Pm_PI	0.000140862	-8.86773
OG6_160732	Pm_PI	0.000140862	-8.86773
OG6_160732	Pm_PI	0.000140862	-8.86773
OG6_160732	Pm_PI	0.000140862	-8.86773
OG6_160732	Pm_PI	0.000140862	-8.86773
OG6_160732	Pm_PI	0.000140862	-8.86773
OG6_160732	Pm_PI	0.000140862	-8.86773
OG6_160732	Pm_PI	0.000140862	-8.86773
OG6_160732	Pm_PI	0.000140862	-8.86773
OG6_160732	Pm_PI	0.000140862	-8.86773
OG6_160732	Pm_PI	0.000140862	-8.86773
OG6_160732	Pm_PI	0.000140862	-8.86773
OG6_160732	Pm_PI	0.000140862	-8.86773
OG6_160732	Pm_PI	0.000140862	-8.86773
OG6_533184	Pm_PI	0.000121077	-9.01908
OG6_533184	Pm_PI	0.000121077	-9.01908
OG6_533184	Pm_PI	0.000121077	-9.01908
OG6_533184	Pm_PI	0.000121077	-9.01908
OG6_533184	Pm_PI	0.000121077	-9.01908
OG6_533184	Pm_PI	0.000100827	-9.2021
OG6_533184	Pm_PI	0.000100827	-9.2021
OG6_533184	Pm_PI	0.000100827	-9.2021
OG6_533184	Pm_PI	0.000100827	-9.2021
OG6_533184	Pm_PI	0.000100827	-9.2021
OG6_533184	Pm_PI	0.000100827	-9.2021
OG6_533184	Pm_PI	0.000100827	-9.2021
OG6_533184	Pm_PI	0.000100827	-9.2021
OG6_533184	Pm_PI	0.000100827	-9.2021
OG6_533184	Pm_PI	0.000100827	-9.2021
OG6_533184	Pm_PI	0.000100827	-9.2021
OG6_533184	Pm_PI	0.000100827	-9.2021
OG6_533184	Pm_PI	0.000100827	-9.2021
OG6_533184	Pm_PI	0.000100827	-9.2021
OG6_533184	Pm_PI	0.000100827	-9.2021
OG6_139503	Pm_PI	0.000479311	-7.64316
OG6_139503	Pm_PI	0.000479311	-7.64316
OG6_139503	Pm_PI	0.000479311	-7.64316
OG6_139503	Pm_PI	0.000479311	-7.64316
OG6_139503	Pm_PI	0.000479311	-7.64316
OG6_139503	Pm_PI	0.000455528	-7.69405
OG6_139503	Pm_PI	0.000455528	-7.69405
OG6_139503	Pm_PI	0.000455528	-7.69405
OG6_139503	Pm_PI	0.000455528	-7.69405
OG6_139503	Pm_PI	0.000455528	-7.69405
OG6_139503	Pm_PI	0.000455528	-7.69405
OG6_139503	Pm_PI	0.000455528	-7.69405
OG6_139503	Pm_PI	0.000455528	-7.69405
OG6_139503	Pm_PI	0.000455528	-7.69405
OG6_139503	Pm_PI	0.000455528	-7.69405
OG6_139503	Pm_PI	0.000455528	-7.69405
OG6_139503	Pm_PI	0.000455528	-7.69405
OG6_139503	Pm_PI	0.000455528	-7.69405
OG6_139503	Pm_PI	0.000455528	-7.69405
OG6_139503	Pm_PI	0.000455528	-7.69405
OG6_533467	Pm_PI	0.000387691	-7.8553
OG6_533467	Pm_PI	0.000387691	-7.8553
OG6_533467	Pm_PI	0.000387691	-7.8553
OG6_533467	Pm_PI	0.000387691	-7.8553
OG6_533467	Pm_PI	0.000387691	-7.8553
OG6_533467	Pm_PI	0.000336764	-7.99613
OG6_533467	Pm_PI	0.000336764	-7.99613
OG6_533467	Pm_PI	0.000336764	-7.99613
OG6_533467	Pm_PI	0.000336764	-7.99613
OG6_533467	Pm_PI	0.000336764	-7.99613
OG6_533467	Pm_PI	0.000336764	-7.99613
OG6_533467	Pm_PI	0.000336764	-7.99613
OG6_533467	Pm_PI	0.000336764	-7.99613
OG6_533467	Pm_PI	0.000336764	-7.99613
OG6_533467	Pm_PI	0.000336764	-7.99613
OG6_533467	Pm_PI	0.000336764	-7.99613
OG6_533467	Pm_PI	0.000336764	-7.99613
OG6_533467	Pm_PI	0.000336764	-7.99613
OG6_533467	Pm_PI	0.000336764	-7.99613
OG6_533467	Pm_PI	0.000336764	-7.99613
OG6_208753	Pm_PI	0.000743351	-7.20434
OG6_208753	Pm_PI	0.000743351	-7.20434
OG6_208753	Pm_PI	0.000743351	-7.20434
OG6_208753	Pm_PI	0.000743351	-7.20434
OG6_208753	Pm_PI	0.000743351	-7.20434
OG6_208753	Pm_PI	0.000687028	-7.28314
OG6_208753	Pm_PI	0.000687028	-7.28314
OG6_208753	Pm_PI	0.000687028	-7.28314
OG6_208753	Pm_PI	0.000687028	-7.28314
OG6_208753	Pm_PI	0.000687028	-7.28314
OG6_208753	Pm_PI	0.000687028	-7.28314
OG6_208753	Pm_PI	0.000687028	-7.28314
OG6_208753	Pm_PI	0.000687028	-7.28314
OG6_208753	Pm_PI	0.000687028	-7.28314
OG6_208753	Pm_PI	0.000687028	-7.28314
OG6_208753	Pm_PI	0.000687028	-7.28314
OG6_208753	Pm_PI	0.000687028	-7.28314
OG6_208753	Pm_PI	0.000687028	-7.28314
OG6_208753	Pm_PI	0.000687028	-7.28314
OG6_208753	Pm_PI	0.000687028	-7.28314
OG6_533213	Pm_PI	0.000792531	-7.14028
OG6_533213	Pm_PI	0.000792531	-7.14028
OG6_533213	Pm_PI	0.000792531	-7.14028
OG6_533213	Pm_PI	0.000792531	-7.14028
OG6_533213	Pm_PI	0.000792531	-7.14028
OG6_533213	Pm_PI	0.000771283	-7.16746
OG6_533213	Pm_PI	0.000771283	-7.16746
OG6_533213	Pm_PI	0.000771283	-7.16746
OG6_533213	Pm_PI	0.000771283	-7.16746
OG6_533213	Pm_PI	0.000771283	-7.16746
OG6_533213	Pm_PI	0.000771283	-7.16746
OG6_533213	Pm_PI	0.000771283	-7.16746
OG6_533213	Pm_PI	0.000771283	-7.16746
OG6_533213	Pm_PI	0.000771283	-7.16746
OG6_533213	Pm_PI	0.000771283	-7.16746
OG6_533213	Pm_PI	0.000771283	-7.16746
OG6_533213	Pm_PI	0.000771283	-7.16746
OG6_533213	Pm_PI	0.000771283	-7.16746
OG6_533213	Pm_PI	0.000771283	-7.16746
OG6_533213	Pm_PI	0.000771283	-7.16746
OG6_100402	Pm_PI	0.000277477	-8.18977
OG6_100402	Pm_PI	0.000277477	-8.18977
OG6_100402	Pm_PI	0.000277477	-8.18977
OG6_100402	Pm_PI	0.000277477	-8.18977
OG6_100402	Pm_PI	0.000277477	-8.18977
OG6_100402	Pm_PI	0.000300814	-8.10902
OG6_100402	Pm_PI	0.000300814	-8.10902
OG6_100402	Pm_PI	0.000300814	-8.10902
OG6_100402	Pm_PI	0.000300814	-8.10902
OG6_100402	Pm_PI	0.000300814	-8.10902
OG6_100402	Pm_PI	0.000300814	-8.10902
OG6_100402	Pm_PI	0.000300814	-8.10902
OG6_100402	Pm_PI	0.000300814	-8.10902
OG6_100402	Pm_PI	0.000300814	-8.10902
OG6_100402	Pm_PI	0.000300814	-8.10902
OG6_100402	Pm_PI	0.000300814	-8.10902
OG6_100402	Pm_PI	0.000300814	-8.10902
OG6_100402	Pm_PI	0.000300814	-8.10902
OG6_100402	Pm_PI	0.000300814	-8.10902
OG6_100402	Pm_PI	0.000300814	-8.10902
OG6_533572	Pm_PI	0.000793261	-7.13936
OG6_533572	Pm_PI	0.000793261	-7.13936
OG6_533572	Pm_PI	0.000793261	-7.13936
OG6_533572	Pm_PI	0.000793261	-7.13936
OG6_533572	Pm_PI	0.000793261	-7.13936
OG6_533572	Pm_PI	0.00069896	-7.26592
OG6_533572	Pm_PI	0.00069896	-7.26592
OG6_533572	Pm_PI	0.00069896	-7.26592
OG6_533572	Pm_PI	0.00069896	-7.26592
OG6_533572	Pm_PI	0.00069896	-7.26592
OG6_533572	Pm_PI	0.00069896	-7.26592
OG6_533572	Pm_PI	0.00069896	-7.26592
OG6_533572	Pm_PI	0.00069896	-7.26592
OG6_533572	Pm_PI	0.00069896	-7.26592
OG6_533572	Pm_PI	0.00069896	-7.26592
OG6_533572	Pm_PI	0.00069896	-7.26592
OG6_533572	Pm_PI	0.00069896	-7.26592
OG6_533572	Pm_PI	0.00069896	-7.26592
OG6_533572	Pm_PI	0.00069896	-7.26592
OG6_533572	Pm_PI	0.00069896	-7.26592
OG6_155288	Pm_PI	0.00011545	-9.06667
OG6_155288	Pm_PI	0.00011545	-9.06667
OG6_155288	Pm_PI	0.00011545	-9.06667
OG6_155288	Pm_PI	0.00011545	-9.06667
OG6_155288	Pm_PI	0.00011545	-9.06667
OG6_155288	Pm_PI	8.32418e-05	-9.39376
OG6_155288	Pm_PI	8.32418e-05	-9.39376
OG6_155288	Pm_PI	8.32418e-05	-9.39376
OG6_155288	Pm_PI	8.32418e-05	-9.39376
OG6_155288	Pm_PI	8.32418e-05	-9.39376
OG6_155288	Pm_PI	8.32418e-05	-9.39376
OG6_155288	Pm_PI	8.32418e-05	-9.39376
OG6_155288	Pm_PI	8.32418e-05	-9.39376
OG6_155288	Pm_PI	8.32418e-05	-9.39376
OG6_155288	Pm_PI	8.32418e-05	-9.39376
OG6_155288	Pm_PI	8.32418e-05	-9.39376
OG6_155288	Pm_PI	8.32418e-05	-9.39376
OG6_155288	Pm_PI	8.32418e-05	-9.39376
OG6_155288	Pm_PI	8.32418e-05	-9.39376
OG6_155288	Pm_PI	8.32418e-05	-9.39376
OG6_139493	Pm_PI	7.50902e-05	-9.49682
OG6_139493	Pm_PI	7.50902e-05	-9.49682
OG6_139493	Pm_PI	7.50902e-05	-9.49682
OG6_139493	Pm_PI	7.50902e-05	-9.49682
OG6_139493	Pm_PI	7.50902e-05	-9.49682
OG6_139493	Pm_PI	5.69229e-05	-9.77381
OG6_139493	Pm_PI	5.69229e-05	-9.77381
OG6_139493	Pm_PI	5.69229e-05	-9.77381
OG6_139493	Pm_PI	5.69229e-05	-9.77381
OG6_139493	Pm_PI	5.69229e-05	-9.77381
OG6_139493	Pm_PI	5.69229e-05	-9.77381
OG6_139493	Pm_PI	5.69229e-05	-9.77381
OG6_139493	Pm_PI	5.69229e-05	-9.77381
OG6_139493	Pm_PI	5.69229e-05	-9.77381
OG6_139493	Pm_PI	5.69229e-05	-9.77381
OG6_139493	Pm_PI	5.69229e-05	-9.77381
OG6_139493	Pm_PI	5.69229e-05	-9.77381
OG6_139493	Pm_PI	5.69229e-05	-9.77381
OG6_139493	Pm_PI	5.69229e-05	-9.77381
OG6_139493	Pm_PI	5.69229e-05	-9.77381
OG6_100544	Pm_PI	4.40736e-05	-10.0296
OG6_100544	Pm_PI	4.40736e-05	-10.0296
OG6_100544	Pm_PI	4.40736e-05	-10.0296
OG6_100544	Pm_PI	4.40736e-05	-10.0296
OG6_100544	Pm_PI	4.40736e-05	-10.0296
OG6_100544	Pm_PI	3.18654e-05	-10.354
OG6_100544	Pm_PI	3.18654e-05	-10.354
OG6_100544	Pm_PI	3.18654e-05	-10.354
OG6_100544	Pm_PI	3.18654e-05	-10.354
OG6_100544	Pm_PI	3.18654e-05	-10.354
OG6_100544	Pm_PI	3.18654e-05	-10.354
OG6_100544	Pm_PI	3.18654e-05	-10.354
OG6_100544	Pm_PI	3.18654e-05	-10.354
OG6_100544	Pm_PI	3.18654e-05	-10.354
OG6_100544	Pm_PI	3.18654e-05	-10.354
OG6_100544	Pm_PI	3.18654e-05	-10.354
OG6_100544	Pm_PI	3.18654e-05	-10.354
OG6_100544	Pm_PI	3.18654e-05	-10.354
OG6_100544	Pm_PI	3.18654e-05	-10.354
OG6_100544	Pm_PI	3.18654e-05	-10.354
OG6_532881	Pm_PI	3.13696e-05	-10.3697
OG6_532881	Pm_PI	3.13696e-05	-10.3697
OG6_532881	Pm_PI	3.13696e-05	-10.3697
OG6_532881	Pm_PI	3.13696e-05	-10.3697
OG6_532881	Pm_PI	3.13696e-05	-10.3697
OG6_532881	Pm_PI	3.40205e-05	-10.2885
OG6_532881	Pm_PI	3.40205e-05	-10.2885
OG6_532881	Pm_PI	3.40205e-05	-10.2885
OG6_532881	Pm_PI	3.40205e-05	-10.2885
OG6_532881	Pm_PI	3.40205e-05	-10.2885
OG6_532881	Pm_PI	3.40205e-05	-10.2885
OG6_532881	Pm_PI	3.40205e-05	-10.2885
OG6_532881	Pm_PI	3.40205e-05	-10.2885
OG6_532881	Pm_PI	3.40205e-05	-10.2885
OG6_532881	Pm_PI	3.40205e-05	-10.2885
OG6_532881	Pm_PI	3.40205e-05	-10.2885
OG6_532881	Pm_PI	3.40205e-05	-10.2885
OG6_532881	Pm_PI	3.40205e-05	-10.2885
OG6_532881	Pm_PI	3.40205e-05	-10.2885
OG6_532881	Pm_PI	3.40205e-05	-10.2885
OG6_146124	Pm_PI	6.14387e-05	-9.69747
OG6_146124	Pm_PI	6.14387e-05	-9.69747
OG6_146124	Pm_PI	6.14387e-05	-9.69747
OG6_146124	Pm_PI	6.14387e-05	-9.69747
OG6_146124	Pm_PI	6.14387e-05	-9.69747
OG6_146124	Pm_PI	6.65934e-05	-9.61691
OG6_146124	Pm_PI	6.65934e-05	-9.61691
OG6_146124	Pm_PI	6.65934e-05	-9.61691
OG6_146124	Pm_PI	6.65934e-05	-9.61691
OG6_146124	Pm_PI	6.65934e-05	-9.61691
OG6_146124	Pm_PI	6.65934e-05	-9.61691
OG6_146124	Pm_PI	6.65934e-05	-9.61691
OG6_146124	Pm_PI	6.65934e-05	-9.61691
OG6_146124	Pm_PI	6.65934e-05	-9.61691
OG6_146124	Pm_PI	6.65934e-05	-9.61691
OG6_146124	Pm_PI	6.65934e-05	-9.61691
OG6_146124	Pm_PI	6.65934e-05	-9.61691
OG6_146124	Pm_PI	6.65934e-05	-9.61691
OG6_146124	Pm_PI	6.65934e-05	-9.61691
OG6_146124	Pm_PI	6.65934e-05	-9.61691
OG6_100787	Pm_PI
OG6_100787	Pm_PI
OG6_100787	Pm_PI
OG6_100787	Pm_PI
OG6_100787	Pm_PI
OG6_533093	Pm_PI
OG6_533093	Pm_PI
OG6_533093	Pm_PI
OG6_533093	Pm_PI
OG6_533093	Pm_PI
OG6_100722	Pm_PI	0.000246253	-8.30915
OG6_100722	Pm_PI	0.000246253	-8.30915
OG6_100722	Pm_PI	0.000246253	-8.30915
OG6_100722	Pm_PI	0.000246253	-8.30915
OG6_100722	Pm_PI	0.000246253	-8.30915
OG6_100722	Pm_PI	0.000229667	-8.37888
OG6_100722	Pm_PI	0.000229667	-8.37888
OG6_100722	Pm_PI	0.000229667	-8.37888
OG6_100722	Pm_PI	0.000229667	-8.37888
OG6_100722	Pm_PI	0.000229667	-8.37888
OG6_100722	Pm_PI	0.000229667	-8.37888
OG6_100722	Pm_PI	0.000229667	-8.37888
OG6_100722	Pm_PI	0.000229667	-8.37888
OG6_100722	Pm_PI	0.000229667	-8.37888
OG6_100722	Pm_PI	0.000229667	-8.37888
OG6_100722	Pm_PI	0.000229667	-8.37888
OG6_100722	Pm_PI	0.000229667	-8.37888
OG6_100722	Pm_PI	0.000229667	-8.37888
OG6_100722	Pm_PI	0.000229667	-8.37888
OG6_100722	Pm_PI	0.000229667	-8.37888
OG6_533100	Pm_PI
OG6_533100	Pm_PI
OG6_533100	Pm_PI
OG6_533100	Pm_PI
OG6_533100	Pm_PI
OG6_101387	Pm_PI	6.49911e-05	-9.64126
OG6_101387	Pm_PI	6.49911e-05	-9.64126
OG6_101387	Pm_PI	6.49911e-05	-9.64126
OG6_101387	Pm_PI	6.49911e-05	-9.64126
OG6_101387	Pm_PI	6.49911e-05	-9.64126
OG6_101387	Pm_PI	6.27945e-05	-9.67564
OG6_101387	Pm_PI	6.27945e-05	-9.67564
OG6_101387	Pm_PI	6.27945e-05	-9.67564
OG6_101387	Pm_PI	6.27945e-05	-9.67564
OG6_101387	Pm_PI	6.27945e-05	-9.67564
OG6_101387	Pm_PI	6.27945e-05	-9.67564
OG6_101387	Pm_PI	6.27945e-05	-9.67564
OG6_101387	Pm_PI	6.27945e-05	-9.67564
OG6_101387	Pm_PI	6.27945e-05	-9.67564
OG6_101387	Pm_PI	6.27945e-05	-9.67564
OG6_101387	Pm_PI	6.27945e-05	-9.67564
OG6_101387	Pm_PI	6.27945e-05	-9.67564
OG6_101387	Pm_PI	6.27945e-05	-9.67564
OG6_101387	Pm_PI	6.27945e-05	-9.67564
OG6_101387	Pm_PI	6.27945e-05	-9.67564
OG6_533501	Pm_PI	0.000218177	-8.4302
OG6_533501	Pm_PI	0.000218177	-8.4302
OG6_533501	Pm_PI	0.000218177	-8.4302
OG6_533501	Pm_PI	0.000218177	-8.4302
OG6_533501	Pm_PI	0.000218177	-8.4302
OG6_533501	Pm_PI	0.000170222	-8.67841
OG6_533501	Pm_PI	0.000170222	-8.67841
OG6_533501	Pm_PI	0.000170222	-8.67841
OG6_533501	Pm_PI	0.000170222	-8.67841
OG6_533501	Pm_PI	0.000170222	-8.67841
OG6_533501	Pm_PI	0.000170222	-8.67841
OG6_533501	Pm_PI	0.000170222	-8.67841
OG6_533501	Pm_PI	0.000170222	-8.67841
OG6_533501	Pm_PI	0.000170222	-8.67841
OG6_533501	Pm_PI	0.000170222	-8.67841
OG6_533501	Pm_PI	0.000170222	-8.67841
OG6_533501	Pm_PI	0.000170222	-8.67841
OG6_533501	Pm_PI	0.000170222	-8.67841
OG6_533501	Pm_PI	0.000170222	-8.67841
OG6_533501	Pm_PI	0.000170222	-8.67841
OG6_102494	Pm_PI	0.000229451	-8.37982
OG6_102494	Pm_PI	0.000229451	-8.37982
OG6_102494	Pm_PI	0.000229451	-8.37982
OG6_102494	Pm_PI	0.000229451	-8.37982
OG6_102494	Pm_PI	0.000229451	-8.37982
OG6_102494	Pm_PI	0.00017592	-8.64548
OG6_102494	Pm_PI	0.00017592	-8.64548
OG6_102494	Pm_PI	0.00017592	-8.64548
OG6_102494	Pm_PI	0.00017592	-8.64548
OG6_102494	Pm_PI	0.00017592	-8.64548
OG6_102494	Pm_PI	0.00017592	-8.64548
OG6_102494	Pm_PI	0.00017592	-8.64548
OG6_102494	Pm_PI	0.00017592	-8.64548
OG6_102494	Pm_PI	0.00017592	-8.64548
OG6_102494	Pm_PI	0.00017592	-8.64548
OG6_102494	Pm_PI	0.00017592	-8.64548
OG6_102494	Pm_PI	0.00017592	-8.64548
OG6_102494	Pm_PI	0.00017592	-8.64548
OG6_102494	Pm_PI	0.00017592	-8.64548
OG6_102494	Pm_PI	0.00017592	-8.64548
OG6_102358	Pm_PI	4.65484e-05	-9.97502
OG6_102358	Pm_PI	4.65484e-05	-9.97502
OG6_102358	Pm_PI	4.65484e-05	-9.97502
OG6_102358	Pm_PI	4.65484e-05	-9.97502
OG6_102358	Pm_PI	4.65484e-05	-9.97502
OG6_102358	Pm_PI	3.02893e-05	-10.4047
OG6_102358	Pm_PI	3.02893e-05	-10.4047
OG6_102358	Pm_PI	3.02893e-05	-10.4047
OG6_102358	Pm_PI	3.02893e-05	-10.4047
OG6_102358	Pm_PI	3.02893e-05	-10.4047
OG6_102358	Pm_PI	3.02893e-05	-10.4047
OG6_102358	Pm_PI	3.02893e-05	-10.4047
OG6_102358	Pm_PI	3.02893e-05	-10.4047
OG6_102358	Pm_PI	3.02893e-05	-10.4047
OG6_102358	Pm_PI	3.02893e-05	-10.4047
OG6_102358	Pm_PI	3.02893e-05	-10.4047
OG6_102358	Pm_PI	3.02893e-05	-10.4047
OG6_102358	Pm_PI	3.02893e-05	-10.4047
OG6_102358	Pm_PI	3.02893e-05	-10.4047
OG6_102358	Pm_PI	3.02893e-05	-10.4047
OG6_101400	Pm_PI	3.97156e-05	-10.1338
OG6_101400	Pm_PI	3.97156e-05	-10.1338
OG6_101400	Pm_PI	3.97156e-05	-10.1338
OG6_101400	Pm_PI	3.97156e-05	-10.1338
OG6_101400	Pm_PI	3.97156e-05	-10.1338
OG6_101400	Pm_PI	2.87146e-05	-10.4581
OG6_101400	Pm_PI	2.87146e-05	-10.4581
OG6_101400	Pm_PI	2.87146e-05	-10.4581
OG6_101400	Pm_PI	2.87146e-05	-10.4581
OG6_101400	Pm_PI	2.87146e-05	-10.4581
OG6_101400	Pm_PI	2.87146e-05	-10.4581
OG6_101400	Pm_PI	2.87146e-05	-10.4581
OG6_101400	Pm_PI	2.87146e-05	-10.4581
OG6_101400	Pm_PI	2.87146e-05	-10.4581
OG6_101400	Pm_PI	2.87146e-05	-10.4581
OG6_101400	Pm_PI	2.87146e-05	-10.4581
OG6_101400	Pm_PI	2.87146e-05	-10.4581
OG6_101400	Pm_PI	2.87146e-05	-10.4581
OG6_101400	Pm_PI	2.87146e-05	-10.4581
OG6_101400	Pm_PI	2.87146e-05	-10.4581
OG6_103782	Pm_PI	0.000713237	-7.2457
OG6_103782	Pm_PI	0.000713237	-7.2457
OG6_103782	Pm_PI	0.000713237	-7.2457
OG6_103782	Pm_PI	0.000713237	-7.2457
OG6_103782	Pm_PI	0.000713237	-7.2457
OG6_103782	Pm_PI	0.00071011	-7.25009
OG6_103782	Pm_PI	0.00071011	-7.25009
OG6_103782	Pm_PI	0.00071011	-7.25009
OG6_103782	Pm_PI	0.00071011	-7.25009
OG6_103782	Pm_PI	0.00071011	-7.25009
OG6_103782	Pm_PI	0.00071011	-7.25009
OG6_103782	Pm_PI	0.00071011	-7.25009
OG6_103782	Pm_PI	0.00071011	-7.25009
OG6_103782	Pm_PI	0.00071011	-7.25009
OG6_103782	Pm_PI	0.00071011	-7.25009
OG6_103782	Pm_PI	0.00071011	-7.25009
OG6_103782	Pm_PI	0.00071011	-7.25009
OG6_103782	Pm_PI	0.00071011	-7.25009
OG6_103782	Pm_PI	0.00071011	-7.25009
OG6_103782	Pm_PI	0.00071011	-7.25009
OG6_532761	Pm_PI	3.43572e-05	-10.2787
OG6_532761	Pm_PI	3.43572e-05	-10.2787
OG6_532761	Pm_PI	3.43572e-05	-10.2787
OG6_532761	Pm_PI	3.43572e-05	-10.2787
OG6_532761	Pm_PI	3.43572e-05	-10.2787
OG6_532761	Pm_PI	3.72606e-05	-10.1976
OG6_532761	Pm_PI	3.72606e-05	-10.1976
OG6_532761	Pm_PI	3.72606e-05	-10.1976
OG6_532761	Pm_PI	3.72606e-05	-10.1976
OG6_532761	Pm_PI	3.72606e-05	-10.1976
OG6_532761	Pm_PI	3.72606e-05	-10.1976
OG6_532761	Pm_PI	3.72606e-05	-10.1976
OG6_532761	Pm_PI	3.72606e-05	-10.1976
OG6_532761	Pm_PI	3.72606e-05	-10.1976
OG6_532761	Pm_PI	3.72606e-05	-10.1976
OG6_532761	Pm_PI	3.72606e-05	-10.1976
OG6_532761	Pm_PI	3.72606e-05	-10.1976
OG6_532761	Pm_PI	3.72606e-05	-10.1976
OG6_532761	Pm_PI	3.72606e-05	-10.1976
OG6_532761	Pm_PI	3.72606e-05	-10.1976
OG6_533606	Pm_PI	7.66788e-05	-9.47589
OG6_533606	Pm_PI	7.66788e-05	-9.47589
OG6_533606	Pm_PI	7.66788e-05	-9.47589
OG6_533606	Pm_PI	7.66788e-05	-9.47589
OG6_533606	Pm_PI	7.66788e-05	-9.47589
OG6_533606	Pm_PI	5.53632e-05	-9.8016
OG6_533606	Pm_PI	5.53632e-05	-9.8016
OG6_533606	Pm_PI	5.53632e-05	-9.8016
OG6_533606	Pm_PI	5.53632e-05	-9.8016
OG6_533606	Pm_PI	5.53632e-05	-9.8016
OG6_533606	Pm_PI	5.53632e-05	-9.8016
OG6_533606	Pm_PI	5.53632e-05	-9.8016
OG6_533606	Pm_PI	5.53632e-05	-9.8016
OG6_533606	Pm_PI	5.53632e-05	-9.8016
OG6_533606	Pm_PI	5.53632e-05	-9.8016
OG6_533606	Pm_PI	5.53632e-05	-9.8016
OG6_533606	Pm_PI	5.53632e-05	-9.8016
OG6_533606	Pm_PI	5.53632e-05	-9.8016
OG6_533606	Pm_PI	5.53632e-05	-9.8016
OG6_533606	Pm_PI	5.53632e-05	-9.8016
OG6_111177	Pm_PI	4.00323e-05	-10.1258
OG6_111177	Pm_PI	4.00323e-05	-10.1258
OG6_111177	Pm_PI	4.00323e-05	-10.1258
OG6_111177	Pm_PI	4.00323e-05	-10.1258
OG6_111177	Pm_PI	4.00323e-05	-10.1258
OG6_111177	Pm_PI	4.33991e-05	-10.0451
OG6_111177	Pm_PI	4.33991e-05	-10.0451
OG6_111177	Pm_PI	4.33991e-05	-10.0451
OG6_111177	Pm_PI	4.33991e-05	-10.0451
OG6_111177	Pm_PI	4.33991e-05	-10.0451
OG6_111177	Pm_PI	4.33991e-05	-10.0451
OG6_111177	Pm_PI	4.33991e-05	-10.0451
OG6_111177	Pm_PI	4.33991e-05	-10.0451
OG6_111177	Pm_PI	4.33991e-05	-10.0451
OG6_111177	Pm_PI	4.33991e-05	-10.0451
OG6_111177	Pm_PI	4.33991e-05	-10.0451
OG6_111177	Pm_PI	4.33991e-05	-10.0451
OG6_111177	Pm_PI	4.33991e-05	-10.0451
OG6_111177	Pm_PI	4.33991e-05	-10.0451
OG6_111177	Pm_PI	4.33991e-05	-10.0451
OG6_100515	Pm_PI	0.000238331	-8.34185
OG6_100515	Pm_PI	0.000238331	-8.34185
OG6_100515	Pm_PI	0.000238331	-8.34185
OG6_100515	Pm_PI	0.000238331	-8.34185
OG6_100515	Pm_PI	0.000238331	-8.34185
OG6_100515	Pm_PI	0.000206495	-8.48523
OG6_100515	Pm_PI	0.000206495	-8.48523
OG6_100515	Pm_PI	0.000206495	-8.48523
OG6_100515	Pm_PI	0.000206495	-8.48523
OG6_100515	Pm_PI	0.000206495	-8.48523
OG6_100515	Pm_PI	0.000206495	-8.48523
OG6_100515	Pm_PI	0.000206495	-8.48523
OG6_100515	Pm_PI	0.000206495	-8.48523
OG6_100515	Pm_PI	0.000206495	-8.48523
OG6_100515	Pm_PI	0.000206495	-8.48523
OG6_100515	Pm_PI	0.000206495	-8.48523
OG6_100515	Pm_PI	0.000206495	-8.48523
OG6_100515	Pm_PI	0.000206495	-8.48523
OG6_100515	Pm_PI	0.000206495	-8.48523
OG6_100515	Pm_PI	0.000206495	-8.48523
OG6_157596	Pm_PI	6.53052e-05	-9.63644
OG6_157596	Pm_PI	6.53052e-05	-9.63644
OG6_157596	Pm_PI	6.53052e-05	-9.63644
OG6_157596	Pm_PI	6.53052e-05	-9.63644
OG6_157596	Pm_PI	6.53052e-05	-9.63644
OG6_157596	Pm_PI	7.07975e-05	-9.55569
OG6_157596	Pm_PI	7.07975e-05	-9.55569
OG6_157596	Pm_PI	7.07975e-05	-9.55569
OG6_157596	Pm_PI	7.07975e-05	-9.55569
OG6_157596	Pm_PI	7.07975e-05	-9.55569
OG6_157596	Pm_PI	7.07975e-05	-9.55569
OG6_157596	Pm_PI	7.07975e-05	-9.55569
OG6_157596	Pm_PI	7.07975e-05	-9.55569
OG6_157596	Pm_PI	7.07975e-05	-9.55569
OG6_157596	Pm_PI	7.07975e-05	-9.55569
OG6_157596	Pm_PI	7.07975e-05	-9.55569
OG6_157596	Pm_PI	7.07975e-05	-9.55569
OG6_157596	Pm_PI	7.07975e-05	-9.55569
OG6_157596	Pm_PI	7.07975e-05	-9.55569
[truncated: 49,705 more rows]

## Sheet: Fig. 2B-part1
Distance	Mean_R2	Median_R2	Species
1	0.606061	1	Pm
2	0.529365	0.569862	Pm
3	0.562109	0.687278	Pm
4	0.541863	0.598958	Pm
5	0.548541	0.657778	Pm
6	0.534624	0.586027	Pm
7	0.52888	0.551757	Pm
8	0.502737	0.486667	Pm
9	0.49959	0.483479	Pm
10	0.484671	0.435613	Pm
11	0.482389	0.437303	Pm
12	0.479853	0.426609	Pm
13	0.474701	0.426609	Pm
14	0.459717	0.341813	Pm
15	0.457796	0.341806	Pm
16	0.460512	0.358333	Pm
17	0.444689	0.324561	Pm
18	0.443499	0.318625	Pm
19	0.451724	0.356302	Pm
20	0.441221	0.324444	Pm
21	0.432328	0.318625	Pm
22	0.43855	0.318625	Pm
23	0.425892	0.301913	Pm
24	0.414406	0.260452	Pm
25	0.414596	0.268724	Pm
26	0.405141	0.276601	Pm
27	0.382616	0.225281	Pm
28	0.379722	0.23	Pm
29	0.380669	0.236844	Pm
30	0.381307	0.2273	Pm
31	0.377522	0.23	Pm
32	0.362393	0.202899	Pm
33	0.370035	0.204997	Pm
34	0.360407	0.194657	Pm
35	0.345404	0.16322	Pm
36	0.350471	0.171171	Pm
37	0.345169	0.177328	Pm
38	0.355341	0.191904	Pm
39	0.341121	0.177157	Pm
40	0.33502	0.171529	Pm
41	0.339697	0.166732	Pm
42	0.339073	0.174991	Pm
43	0.334336	0.163743	Pm
44	0.333151	0.151381	Pm
45	0.329722	0.158923	Pm
46	0.322148	0.151381	Pm
47	0.320014	0.147652	Pm
48	0.310003	0.128403	Pm
49	0.322199	0.145965	Pm
50	0.302008	0.123593	Pm
51	0.305071	0.132849	Pm
52	0.303119	0.125207	Pm
53	0.301782	0.125111	Pm
54	0.296715	0.111878	Pm
55	0.290206	0.110506	Pm
56	0.28196	0.0907139	Pm
57	0.279417	0.100175	Pm
58	0.28634	0.101304	Pm
59	0.28251	0.100232	Pm
60	0.275047	0.0893794	Pm
61	0.276787	0.108699	Pm
62	0.281227	0.108699	Pm
63	0.285549	0.114993	Pm
64	0.280343	0.0977778	Pm
65	0.269532	0.0909343	Pm
66	0.269366	0.0938236	Pm
67	0.264416	0.0893794	Pm
68	0.268638	0.0938236	Pm
69	0.272178	0.0957389	Pm
70	0.255714	0.0750751	Pm
71	0.259613	0.0844101	Pm
72	0.267217	0.0994836	Pm
73	0.252089	0.0802778	Pm
74	0.252579	0.0839667	Pm
75	0.250612	0.0776301	Pm
76	0.253901	0.0858089	Pm
77	0.24735	0.0761997	Pm
78	0.250872	0.0794908	Pm
79	0.247786	0.0788511	Pm
80	0.231676	0.0623235	Pm
81	0.239737	0.0711659	Pm
82	0.229869	0.0597804	Pm
83	0.239844	0.0720664	Pm
84	0.229787	0.0661511	Pm
85	0.228116	0.0592705	Pm
86	0.232161	0.0711659	Pm
87	0.236747	0.0553958	Pm
88	0.222913	0.0536313	Pm
89	0.220982	0.0647773	Pm
90	0.234385	0.0711659	Pm
91	0.228252	0.0679203	Pm
92	0.22013	0.0482613	Pm
93	0.22246	0.0559395	Pm
94	0.21853	0.0482338	Pm
95	0.226384	0.0705163	Pm
96	0.220879	0.0651765	Pm
97	0.22429	0.0649312	Pm
98	0.216144	0.0602696	Pm
99	0.221498	0.0595268	Pm
100	0.210265	0.0479202	Pm
101	0.218934	0.067276	Pm
102	0.212077	0.0522246	Pm
103	0.212683	0.0474521	Pm
104	0.205421	0.0546065	Pm
105	0.201491	0.0384819	Pm
106	0.205187	0.0516597	Pm
107	0.213329	0.0494172	Pm
108	0.205056	0.0485632	Pm
109	0.205469	0.0502688	Pm
110	0.202198	0.0516245	Pm
111	0.203692	0.0480981	Pm
112	0.201343	0.0421819	Pm
113	0.197238	0.0494172	Pm
114	0.188796	0.0346127	Pm
115	0.19425	0.0421228	Pm
116	0.194362	0.0441192	Pm
117	0.205711	0.0432686	Pm
118	0.196263	0.0513448	Pm
119	0.200959	0.0517676	Pm
120	0.199637	0.0519245	Pm
121	0.191786	0.0426288	Pm
122	0.193676	0.0433714	Pm
123	0.18794	0.0448004	Pm
124	0.191368	0.0383742	Pm
125	0.19347	0.0440845	Pm
126	0.188047	0.0459534	Pm
127	0.19469	0.0463574	Pm
128	0.197658	0.0510506	Pm
129	0.185795	0.0376638	Pm
130	0.189001	0.0436647	Pm
131	0.182099	0.0361521	Pm
132	0.191292	0.041087	Pm
133	0.183909	0.0372201	Pm
134	0.18518	0.0336874	Pm
135	0.176874	0.0336874	Pm
136	0.187368	0.0427092	Pm
137	0.179675	0.0380728	Pm
138	0.18314	0.0384819	Pm
139	0.185137	0.0448004	Pm
140	0.181751	0.0378473	Pm
141	0.174462	0.0457236	Pm
142	0.188373	0.0375167	Pm
143	0.168953	0.033033	Pm
144	0.181567	0.0450279	Pm
145	0.187909	0.0448004	Pm
146	0.18382	0.0448004	Pm
147	0.171385	0.0331579	Pm
148	0.177736	0.0448004	Pm
149	0.184909	0.0480981	Pm
150	0.17469	0.0374808	Pm
151	0.177145	0.040465	Pm
152	0.179176	0.0364988	Pm
153	0.17094	0.035993	Pm
154	0.18277	0.0408288	Pm
155	0.172718	0.0429736	Pm
156	0.187069	0.0388117	Pm
157	0.173361	0.0335054	Pm
158	0.170331	0.028794	Pm
159	0.181829	0.0382261	Pm
160	0.17165	0.0359988	Pm
161	0.173499	0.041087	Pm
162	0.183524	0.0464171	Pm
163	0.172868	0.030724	Pm
164	0.173037	0.0473085	Pm
165	0.173765	0.0331579	Pm
166	0.169183	0.0339428	Pm
167	0.168115	0.0316464	Pm
168	0.175054	0.0331579	Pm
169	0.166766	0.0278246	Pm
170	0.17236	0.0383742	Pm
171	0.165622	0.0328137	Pm
172	0.17399	0.0307904	Pm
173	0.171069	0.0358131	Pm
174	0.175346	0.0436308	Pm
175	0.171639	0.0387383	Pm
176	0.173203	0.0328009	Pm
177	0.165612	0.0314812	Pm
178	0.170563	0.0378535	Pm
179	0.172563	0.0295256	Pm
180	0.164793	0.0327071	Pm
181	0.160135	0.0285721	Pm
182	0.168226	0.0304694	Pm
183	0.165526	0.0303039	Pm
184	0.167057	0.0322765	Pm
185	0.166647	0.0285251	Pm
186	0.16645	0.0327071	Pm
187	0.166926	0.0342766	Pm
188	0.166985	0.041681	Pm
189	0.165361	0.0335567	Pm
190	0.156621	0.0273684	Pm
191	0.163148	0.031013	Pm
192	0.162761	0.0290337	Pm
193	0.155683	0.0288288	Pm
194	0.174377	0.0426716	Pm
195	0.163041	0.0285721	Pm
196	0.159318	0.028785	Pm
197	0.158432	0.0245852	Pm
198	0.168384	0.0329031	Pm
199	0.158965	0.0274397	Pm
200	0.167645	0.0329049	Pm
201	0.166226	0.0346938	Pm
202	0.163262	0.0352564	Pm
203	0.166291	0.0352564	Pm
204	0.160835	0.0258121	Pm
205	0.158853	0.0262848	Pm
206	0.169781	0.0327071	Pm
207	0.173352	0.0383575	Pm
208	0.173314	0.0383742	Pm
209	0.163459	0.0277941	Pm
210	0.174513	0.0336422	Pm
211	0.161609	0.0325047	Pm
212	0.150492	0.0227181	Pm
213	0.16633	0.0319485	Pm
214	0.157693	0.0283983	Pm
215	0.164335	0.0341279	Pm
216	0.163536	0.0265653	Pm
217	0.163852	0.0317918	Pm
218	0.161837	0.0315836	Pm
219	0.153918	0.0269432	Pm
220	0.160894	0.0324622	Pm
221	0.153041	0.0231064	Pm
222	0.161251	0.0309293	Pm
223	0.160776	0.0327071	Pm
224	0.15248	0.0270348	Pm
225	0.1589	0.0327071	Pm
226	0.154334	0.0251944	Pm
227	0.165105	0.0327115	Pm
228	0.160963	0.0309818	Pm
229	0.158777	0.0346719	Pm
230	0.15511	0.0327071	Pm
231	0.16215	0.0293333	Pm
232	0.166761	0.0311727	Pm
233	0.164335	0.0390525	Pm
234	0.165835	0.0303459	Pm
235	0.157511	0.0251944	Pm
236	0.165055	0.03766	Pm
237	0.155391	0.0304243	Pm
238	0.15111	0.0286478	Pm
239	0.15691	0.0264694	Pm
240	0.161277	0.0267397	Pm
241	0.1539	0.0277941	Pm
242	0.152423	0.0198899	Pm
243	0.16065	0.0307087	Pm
244	0.160771	0.0268454	Pm
245	0.159138	0.0317991	Pm
246	0.157349	0.0313596	Pm
247	0.160676	0.0372201	Pm
248	0.155002	0.0293821	Pm
249	0.157299	0.0300709	Pm
250	0.163542	0.0347206	Pm
251	0.155138	0.0266382	Pm
252	0.160327	0.0351369	Pm
253	0.151153	0.0277941	Pm
254	0.155895	0.0310843	Pm
255	0.156051	0.0307904	Pm
256	0.159792	0.0353613	Pm
257	0.156363	0.0251944	Pm
258	0.156672	0.0259211	Pm
259	0.149994	0.0290801	Pm
260	0.152434	0.0260367	Pm
261	0.152666	0.0288288	Pm
262	0.150143	0.0245825	Pm
263	0.16457	0.0334103	Pm
264	0.153058	0.0277941	Pm
265	0.157972	0.0336874	Pm
266	0.159244	0.0333348	Pm
267	0.159521	0.0304306	Pm
268	0.153477	0.0372201	Pm
269	0.154649	0.0277552	Pm
270	0.156747	0.0327768	Pm
271	0.15538	0.0329688	Pm
272	0.151757	0.0328457	Pm
273	0.155325	0.0319564	Pm
274	0.154165	0.0314309	Pm
275	0.158802	0.0288288	Pm
276	0.155334	0.0251607	Pm
277	0.148004	0.0327071	Pm
278	0.152868	0.0240085	Pm
279	0.147877	0.0251944	Pm
280	0.150772	0.0252246	Pm
281	0.150413	0.0225526	Pm
282	0.157433	0.0327419	Pm
283	0.146597	0.0299873	Pm
284	0.162257	0.0356932	Pm
285	0.148748	0.0277941	Pm
286	0.149473	0.0284382	Pm
287	0.151828	0.0297945	Pm
288	0.15635	0.0327071	Pm
289	0.154707	0.0251944	Pm
290	0.146736	0.0189867	Pm
291	0.146205	0.0210214	Pm
292	0.150174	0.0254232	Pm
293	0.150701	0.0307163	Pm
294	0.148809	0.0206651	Pm
295	0.143836	0.0203614	Pm
296	0.159047	0.0281021	Pm
297	0.159615	0.0373912	Pm
298	0.156035	0.0340477	Pm
299	0.152443	0.026238	Pm
300	0.147004	0.0184008	Pm
301	0.157963	0.0331579	Pm
302	0.157941	0.0311802	Pm
303	0.14805	0.022268	Pm
304	0.152335	0.0276994	Pm
305	0.150784	0.0262864	Pm
306	0.150658	0.0251944	Pm
307	0.151955	0.0251944	Pm
308	0.148936	0.0219019	Pm
309	0.150378	0.0253681	Pm
310	0.154815	0.0307411	Pm
311	0.148599	0.0259211	Pm
312	0.152655	0.0233678	Pm
313	0.151165	0.028794	Pm
314	0.149048	0.0226795	Pm
315	0.152041	0.0260602	Pm
316	0.151576	0.0306918	Pm
317	0.154957	0.0328987	Pm
318	0.142647	0.0288288	Pm
319	0.151418	0.0315144	Pm
320	0.153909	0.0277941	Pm
321	0.149112	0.0255678	Pm
322	0.142498	0.0216128	Pm
323	0.152044	0.0336874	Pm
324	0.148891	0.0259211	Pm
325	0.14749	0.0199804	Pm
326	0.146771	0.0258829	Pm
327	0.149572	0.0236911	Pm
328	0.149219	0.028845	Pm
329	0.146333	0.0266474	Pm
330	0.155421	0.0288556	Pm
331	0.155447	0.0320616	Pm
332	0.152049	0.0250442	Pm
333	0.145855	0.0258876	Pm
334	0.150581	0.0277941	Pm
335	0.143723	0.0251944	Pm
336	0.14597	0.0262053	Pm
337	0.144937	0.0251944	Pm
338	0.146654	0.0214531	Pm
339	0.147362	0.0248255	Pm
340	0.152739	0.0325729	Pm
341	0.151184	0.0284516	Pm
342	0.146276	0.0220971	Pm
343	0.149788	0.0252246	Pm
344	0.145878	0.024935	Pm
345	0.143586	0.0224091	Pm
346	0.146529	0.027639	Pm
347	0.147817	0.0286035	Pm
348	0.139417	0.0181822	Pm
349	0.156662	0.0319289	Pm
350	0.148148	0.0271149	Pm
351	0.15477	0.0277941	Pm
352	0.143432	0.0274056	Pm
353	0.156825	0.0337218	Pm
354	0.152586	0.0358359	Pm
355	0.152538	0.021935	Pm
356	0.140153	0.0233842	Pm
357	0.14482	0.0251944	Pm
358	0.146481	0.0309781	Pm
359	0.147927	0.027134	Pm
360	0.148956	0.0327071	Pm
361	0.150701	0.0266123	Pm
362	0.145917	0.0249259	Pm
363	0.15247	0.0258956	Pm
364	0.149762	0.0288369	Pm
365	0.144674	0.0202161	Pm
366	0.152017	0.027099	Pm
367	0.146593	0.0293241	Pm
368	0.146292	0.0220284	Pm
369	0.141443	0.0229224	Pm
370	0.143626	0.0251944	Pm
371	0.144625	0.0293419	Pm
372	0.145925	0.0226182	Pm
373	0.145977	0.0284082	Pm
374	0.140119	0.0244642	Pm
375	0.144635	0.0255792	Pm
376	0.145202	0.0313549	Pm
377	0.149142	0.0260733	Pm
378	0.147172	0.0221472	Pm
379	0.143976	0.0256146	Pm
380	0.145423	0.0264636	Pm
381	0.152508	0.0277941	Pm
382	0.149455	0.0331982	Pm
383	0.143199	0.0227251	Pm
384	0.147208	0.0286668	Pm
385	0.142829	0.0172625	Pm
386	0.141023	0.0200301	Pm
387	0.147048	0.0276602	Pm
388	0.145628	0.0285721	Pm
389	0.137372	0.0196942	Pm
390	0.148209	0.0277941	Pm
391	0.143977	0.0266606	Pm
392	0.14529	0.022823	Pm
393	0.135116	0.0240837	Pm
394	0.155347	0.0308474	Pm
395	0.143498	0.0251944	Pm
396	0.145049	0.029024	Pm
397	0.144306	0.0222503	Pm
398	0.141641	0.0251887	Pm
399	0.138855	0.0244153	Pm
400	0.145562	0.0277155	Pm
401	0.146918	0.0303704	Pm
402	0.146274	0.0288369	Pm
403	0.147375	0.030236	Pm
404	0.14116	0.0221472	Pm
405	0.144349	0.023813	Pm
406	0.14339	0.0313947	Pm
407	0.139562	0.0296297	Pm
408	0.142728	0.0316124	Pm
409	0.145364	0.0254232	Pm
410	0.143864	0.027786	Pm
411	0.133007	0.0170213	Pm
412	0.144838	0.0251944	Pm
413	0.142895	0.0284852	Pm
414	0.145165	0.0251944	Pm
415	0.141912	0.0257687	Pm
416	0.140394	0.0252246	Pm
417	0.134748	0.0266842	Pm
418	0.140606	0.0188979	Pm
419	0.136616	0.022398	Pm
420	0.14702	0.0251944	Pm
421	0.142098	0.0251944	Pm
422	0.139546	0.0235394	Pm
423	0.142641	0.0213626	Pm
424	0.136722	0.0216898	Pm
425	0.140435	0.0248615	Pm
426	0.145132	0.0256006	Pm
427	0.151877	0.0310026	Pm
428	0.151107	0.035902	Pm
429	0.131347	0.0177019	Pm
430	0.14485	0.0270632	Pm
431	0.136554	0.0208901	Pm
432	0.13461	0.0203392	Pm
433	0.143248	0.0233627	Pm
434	0.141946	0.0262864	Pm
435	0.138517	0.0219728	Pm
436	0.140102	0.0251944	Pm
437	0.132556	0.0216491	Pm
438	0.137108	0.0257644	Pm
439	0.136872	0.0216473	Pm
440	0.134328	0.0153045	Pm
441	0.135748	0.0257687	Pm
442	0.135425	0.0191343	Pm
443	0.135023	0.0176109	Pm
444	0.135464	0.0187077	Pm
445	0.137277	0.0196937	Pm
446	0.137603	0.0208466	Pm
447	0.143355	0.0251944	Pm
448	0.135173	0.0187064	Pm
449	0.129535	0.0205656	Pm
450	0.136266	0.0188231	Pm
451	0.141237	0.0270348	Pm
452	0.138376	0.0184727	Pm
453	0.135896	0.0177907	Pm
454	0.138798	0.025381	Pm
455	0.131406	0.0141727	Pm
456	0.138331	0.0206279	Pm
457	0.136521	0.0232057	Pm
458	0.135787	0.0125907	Pm
459	0.13202	0.0167108	Pm
460	0.141298	0.0277629	Pm
461	0.134461	0.0227234	Pm
462	0.127636	0.015108	Pm
463	0.131525	0.0241207	Pm
464	0.131764	0.017657	Pm
465	0.145623	0.0246289	Pm
466	0.136173	0.0258447	Pm
467	0.13121	0.0210374	Pm
468	0.134417	0.0174632	Pm
469	0.131241	0.0176243	Pm
470	0.134604	0.015962	Pm
471	0.132195	0.0153045	Pm
472	0.145217	0.0263835	Pm
473	0.133735	0.0198899	Pm
474	0.144717	0.02575	Pm
475	0.140517	0.0236349	Pm
476	0.128943	0.0243665	Pm
477	0.133247	0.0217323	Pm
478	0.138701	0.0198641	Pm
479	0.134802	0.0240085	Pm
480	0.139946	0.028724	Pm
481	0.137144	0.0210587	Pm
482	0.135033	0.0251944	Pm
483	0.138915	0.0170349	Pm
484	0.137434	0.0168474	Pm
485	0.13823	0.0261037	Pm
486	0.137973	0.0234616	Pm
487	0.135037	0.0199281	Pm
488	0.144325	0.0255289	Pm
489	0.135741	0.0265593	Pm
490	0.135047	0.022268	Pm
491	0.138094	0.0251944	Pm
492	0.145443	0.0281261	Pm
493	0.133422	0.0191713	Pm
494	0.133387	0.022268	Pm
495	0.144761	0.0289717	Pm
496	0.135173	0.0178209	Pm
497	0.143901	0.0280084	Pm
498	0.133575	0.0216077	Pm
499	0.134116	0.0251944	Pm
500	0.144392	0.0305673	Pm
501	0.135638	0.0185033	Pm
502	0.130127	0.0170213	Pm
503	0.1325	0.0188414	Pm
504	0.134514	0.0238916	Pm
505	0.129627	0.0187049	Pm
506	0.140066	0.0251916	Pm
507	0.137443	0.0190209	Pm
508	0.134373	0.0192187	Pm
509	0.137542	0.0215282	Pm
510	0.148258	0.0217284	Pm
511	0.136403	0.0162597	Pm
512	0.142845	0.0277941	Pm
513	0.130562	0.0251944	Pm
514	0.134453	0.0217323	Pm
515	0.132686	0.0195246	Pm
516	0.139363	0.0190161	Pm
517	0.138111	0.0251916	Pm
518	0.13371	0.0188231	Pm
519	0.136357	0.0233699	Pm
520	0.135343	0.0250134	Pm
521	0.140422	0.0215118	Pm
522	0.131101	0.0251944	Pm
523	0.141178	0.0215996	Pm
524	0.131777	0.0181025	Pm
525	0.127249	0.0187064	Pm
526	0.141366	0.0277941	Pm
527	0.132896	0.024935	Pm
528	0.135191	0.0251248	Pm
529	0.13591	0.0216473	Pm
530	0.135206	0.0188979	Pm
531	0.137359	0.0229379	Pm
532	0.12998	0.0195265	Pm
533	0.138125	0.0198899	Pm
534	0.142158	0.0218305	Pm
535	0.132243	0.0188979	Pm
536	0.13457	0.0210481	Pm
537	0.138533	0.0251944	Pm
538	0.133683	0.0223169	Pm
539	0.130063	0.0208642	Pm
540	0.136146	0.0216473	Pm
541	0.131668	0.0235279	Pm
542	0.133892	0.0187942	Pm
543	0.132599	0.0283983	Pm
544	0.134434	0.0171151	Pm
545	0.128056	0.0131497	Pm
546	0.13569	0.0158351	Pm
547	0.131132	0.0192039	Pm
548	0.130397	0.0223645	Pm
549	0.123918	0.018727	Pm
550	0.127352	0.0195035	Pm
551	0.130092	0.0217387	Pm
552	0.137686	0.0220411	Pm
553	0.134458	0.0251944	Pm
554	0.140166	0.0216473	Pm
555	0.128573	0.0149876	Pm
556	0.126109	0.0248255	Pm
557	0.132985	0.0187477	Pm
558	0.142216	0.0262788	Pm
559	0.135545	0.0203365	Pm
560	0.134956	0.022268	Pm
561	0.142613	0.0251944	Pm
562	0.129106	0.0258449	Pm
563	0.128556	0.0142716	Pm
564	0.125127	0.0216473	Pm
565	0.133905	0.0238367	Pm
566	0.130028	0.0216451	Pm
567	0.135414	0.0209119	Pm
568	0.135894	0.0180293	Pm
569	0.130502	0.0169472	Pm
570	0.132955	0.0213626	Pm
571	0.129934	0.0184727	Pm
572	0.13372	0.0171002	Pm
573	0.134197	0.0223214	Pm
574	0.131542	0.0191343	Pm
575	0.133745	0.0251937	Pm
576	0.135945	0.0254863	Pm
577	0.139328	0.0193081	Pm
578	0.135091	0.0251944	Pm
579	0.133917	0.0214031	Pm
580	0.133976	0.0250619	Pm
581	0.133187	0.0187064	Pm
582	0.129258	0.0230796	Pm
583	0.131869	0.0258403	Pm
584	0.126368	0.0157568	Pm
585	0.128573	0.0251944	Pm
586	0.13877	0.0302959	Pm
587	0.131535	0.0205081	Pm
588	0.135848	0.0244642	Pm
589	0.135047	0.0163938	Pm
590	0.127732	0.0125965	Pm
591	0.128142	0.0153045	Pm
592	0.130225	0.0164993	Pm
593	0.125785	0.0216473	Pm
594	0.131433	0.0244642	Pm
595	0.124965	0.0153151	Pm
596	0.128303	0.0218048	Pm
597	0.137008	0.0245312	Pm
598	0.131073	0.0218336	Pm
599	0.127398	0.0171074	Pm
600	0.129877	0.0251944	Pm
601	0.134357	0.0223373	Pm
602	0.127726	0.0157353	Pm
603	0.121172	0.0192741	Pm
604	0.133002	0.0191343	Pm
605	0.137292	0.0214159	Pm
606	0.125185	0.0118152	Pm
607	0.125561	0.0244226	Pm
608	0.132314	0.021651	Pm
609	0.131216	0.020614	Pm
610	0.13332	0.0170213	Pm
611	0.130379	0.0171004	Pm
612	0.125403	0.0194778	Pm
613	0.128493	0.0252246	Pm
614	0.128703	0.0222694	Pm
615	0.135683	0.0257687	Pm
616	0.130913	0.0233624	Pm
617	0.124283	0.0146127	Pm
618	0.127074	0.0195664	Pm
619	0.125292	0.0153045	Pm
620	0.136082	0.0213626	Pm
621	0.138285	0.0284091	Pm
622	0.129754	0.0216275	Pm
623	0.123798	0.0173219	Pm
624	0.12607	0.0143625	Pm
625	0.127067	0.0198899	Pm
626	0.133087	0.0216473	Pm
627	0.133536	0.024496	Pm
628	0.130912	0.0214031	Pm
629	0.130837	0.0199663	Pm
630	0.133387	0.0227097	Pm
631	0.123535	0.0182117	Pm
632	0.135556	0.0267012	Pm
633	0.121154	0.0148384	Pm
634	0.126337	0.0180563	Pm
635	0.125432	0.0228118	Pm
636	0.122308	0.0167557	Pm
637	0.129769	0.0181481	Pm
638	0.128635	0.0170719	Pm
639	0.127473	0.0213327	Pm
640	0.131864	0.0184782	Pm
641	0.124821	0.0150273	Pm
642	0.126289	0.0151659	Pm
643	0.122543	0.0187465	Pm
644	0.133961	0.0191343	Pm
645	0.133128	0.0221941	Pm
646	0.129578	0.021935	Pm
647	0.127379	0.0188553	Pm
648	0.134784	0.0221218	Pm
649	0.13201	0.0203558	Pm
650	0.12267	0.0188979	Pm
651	0.130125	0.0180273	Pm
652	0.118363	0.0134263	Pm
653	0.132808	0.0231299	Pm
654	0.138192	0.0247335	Pm
655	0.140861	0.0327071	Pm
656	0.130112	0.0219872	Pm
657	0.127098	0.0186477	Pm
658	0.128151	0.0197714	Pm
659	0.129842	0.0241982	Pm
660	0.127947	0.0179516	Pm
661	0.12958	0.0170213	Pm
662	0.130084	0.0153045	Pm
663	0.130828	0.022241	Pm
664	0.134584	0.0217911	Pm
665	0.132144	0.0201595	Pm
666	0.134579	0.0226202	Pm
667	0.127162	0.0229224	Pm
668	0.13136	0.0165879	Pm
669	0.134579	0.0251944	Pm
670	0.132346	0.0200591	Pm
671	0.143919	0.0280113	Pm
672	0.117165	0.0187064	Pm
673	0.126973	0.0219041	Pm
674	0.129744	0.0213626	Pm
675	0.127747	0.0141727	Pm
676	0.130485	0.020912	Pm
677	0.129819	0.0251944	Pm
678	0.124271	0.0224029	Pm
679	0.116806	0.0180077	Pm
680	0.140278	0.0260286	Pm
681	0.134907	0.0244642	Pm
682	0.129782	0.0214405	Pm
683	0.13204	0.0150778	Pm
684	0.126321	0.0198899	Pm
685	0.136301	0.0252551	Pm
686	0.126868	0.0198899	Pm
687	0.124052	0.0134337	Pm
688	0.133788	0.0229224	Pm
689	0.131183	0.0198899	Pm
690	0.126299	0.0179775	Pm
691	0.12296	0.0165053	Pm
692	0.130802	0.0176712	Pm
693	0.129473	0.0213626	Pm
694	0.125384	0.0179223	Pm
695	0.136777	0.0212302	Pm
696	0.135192	0.0216275	Pm
697	0.126091	0.022126	Pm
698	0.12484	0.0162534	Pm
699	0.125773	0.0154378	Pm
700	0.121677	0.0179449	Pm
701	0.122268	0.0173988	Pm
702	0.134322	0.0218526	Pm
703	0.130488	0.0198899	Pm
704	0.116807	0.00757119	Pm
705	0.127943	0.0126131	Pm
706	0.13181	0.0187064	Pm
707	0.13676	0.0192646	Pm
708	0.137143	0.0226222	Pm
709	0.127135	0.022268	Pm
710	0.124498	0.0184727	Pm
711	0.13016	0.0254722	Pm
712	0.132477	0.022241	Pm
713	0.124881	0.0184151	Pm
714	0.128865	0.0230681	Pm
715	0.127475	0.0225818	Pm
716	0.129378	0.0209188	Pm
717	0.12786	0.0222708	Pm
718	0.128026	0.0220411	Pm
719	0.129619	0.0177019	Pm
720	0.117546	0.0182592	Pm
721	0.122804	0.0242249	Pm
722	0.12615	0.0174007	Pm
723	0.135974	0.0216473	Pm
724	0.124789	0.0138456	Pm
725	0.127175	0.0183066	Pm
726	0.129245	0.0216077	Pm
727	0.126816	0.0195551	Pm
728	0.129137	0.0203029	Pm
729	0.132188	0.0166568	Pm
730	0.127821	0.0223278	Pm
731	0.123317	0.0185107	Pm
732	0.121916	0.0172383	Pm
733	0.122824	0.0191343	Pm
734	0.128281	0.0134003	Pm
735	0.128519	0.0251944	Pm
736	0.125583	0.0195765	Pm
737	0.12096	0.0174951	Pm
738	0.129725	0.0247143	Pm
739	0.128566	0.0197393	Pm
740	0.12346	0.0170213	Pm
741	0.127531	0.017207	Pm
742	0.132031	0.0236648	Pm
743	0.124917	0.0201405	Pm
744	0.128137	0.0198899	Pm
745	0.126582	0.0221472	Pm
746	0.129163	0.0229167	Pm
747	0.12692	0.0216473	Pm
748	0.127827	0.0208257	Pm
749	0.133042	0.0265816	Pm
750	0.12901	0.0209726	Pm
751	0.120608	0.014713	Pm
752	0.133265	0.0229055	Pm
753	0.132407	0.0215446	Pm
754	0.123657	0.0225798	Pm
755	0.129139	0.0230269	Pm
756	0.125287	0.01274	Pm
757	0.137357	0.0216396	Pm
758	0.13326	0.0251944	Pm
759	0.133107	0.0244642	Pm
760	0.131176	0.021935	Pm
761	0.125663	0.0157896	Pm
762	0.125894	0.021113	Pm
763	0.130196	0.0215118	Pm
764	0.121656	0.0146047	Pm
765	0.133269	0.0276602	Pm
766	0.124464	0.0201696	Pm
767	0.122666	0.0212204	Pm
768	0.115003	0.0124328	Pm
769	0.136737	0.0262312	Pm
770	0.124312	0.0176229	Pm
771	0.126425	0.0159488	Pm
772	0.12935	0.0250218	Pm
773	0.121441	0.012293	Pm
774	0.127901	0.0171092	Pm
775	0.12202	0.012744	Pm
776	0.125492	0.0191343	Pm
777	0.125149	0.021935	Pm
778	0.130132	0.021935	Pm
779	0.128507	0.0179649	Pm
780	0.130479	0.0283983	Pm
781	0.12876	0.0220388	Pm
782	0.124769	0.0204154	Pm
783	0.123236	0.0225181	Pm
784	0.128735	0.0229904	Pm
785	0.122161	0.0177019	Pm
786	0.126449	0.02005	Pm
787	0.12785	0.0225518	Pm
788	0.127907	0.0218568	Pm
789	0.118417	0.0202646	Pm
790	0.129844	0.0227605	Pm
791	0.127686	0.0238367	Pm
792	0.129829	0.0230506	Pm
793	0.12653	0.015459	Pm
794	0.128127	0.0195382	Pm
795	0.129629	0.0128268	Pm
796	0.130015	0.018843	Pm
797	0.127816	0.0198749	Pm
798	0.112836	0.0104517	Pm
799	0.129703	0.0189465	Pm
800	0.125055	0.0216077	Pm
801	0.120708	0.0210185	Pm
802	0.132474	0.0251944	Pm
803	0.124219	0.0150273	Pm
804	0.125683	0.0183066	Pm
805	0.136745	0.0289168	Pm
806	0.122507	0.0198899	Pm
807	0.122519	0.0186727	Pm
808	0.124363	0.0148888	Pm
809	0.120901	0.0169753	Pm
810	0.133539	0.0198899	Pm
811	0.12704	0.0229167	Pm
812	0.130562	0.0217323	Pm
813	0.127667	0.0177991	Pm
814	0.123524	0.0214159	Pm
815	0.129082	0.0222962	Pm
816	0.116709	0.0145096	Pm
817	0.12596	0.018203	Pm
818	0.119324	0.0149324	Pm
819	0.124371	0.0191343	Pm
820	0.119302	0.0142442	Pm
821	0.124239	0.0180369	Pm
822	0.124241	0.013821	Pm
823	0.123636	0.0179827	Pm
824	0.119727	0.0168039	Pm
825	0.121543	0.0153045	Pm
826	0.122873	0.0153045	Pm
827	0.121772	0.0197695	Pm
828	0.125783	0.0177019	Pm
829	0.122749	0.0143868	Pm
830	0.138816	0.0257196	Pm
831	0.130908	0.0150273	Pm
832	0.125422	0.018458	Pm
833	0.117068	0.0145141	Pm
834	0.122582	0.0133995	Pm
835	0.121411	0.0223981	Pm
836	0.123723	0.0180611	Pm
837	0.127137	0.0251248	Pm
838	0.128917	0.024201	Pm
839	0.127775	0.0153045	Pm
840	0.130244	0.0190161	Pm
841	0.124336	0.0271022	Pm
842	0.118814	0.0171151	Pm
843	0.12961	0.0168474	Pm
844	0.125618	0.0210682	Pm
845	0.127815	0.0229167	Pm
846	0.122905	0.0221689	Pm
847	0.12357	0.0201023	Pm
848	0.117215	0.0101099	Pm
849	0.123707	0.0177019	Pm
850	0.129053	0.0231064	Pm
851	0.121893	0.0192385	Pm
852	0.119165	0.0151492	Pm
853	0.127791	0.0182117	Pm
854	0.132011	0.0233473	Pm
855	0.124066	0.0205881	Pm
856	0.132638	0.0246035	Pm
857	0.126086	0.0244642	Pm
858	0.120883	0.0215162	Pm
859	0.125053	0.0183066	Pm
860	0.121887	0.0152499	Pm
861	0.127526	0.0198997	Pm
862	0.128406	0.0227783	Pm
863	0.129012	0.0221302	Pm
864	0.1233	0.0156396	Pm
865	0.125053	0.0229332	Pm
866	0.11503	0.0112442	Pm
867	0.11836	0.0178612	Pm
868	0.126206	0.0170093	Pm
869	0.115179	0.0109494	Pm
870	0.122311	0.0189378	Pm
871	0.121422	0.0126131	Pm
872	0.122582	0.0187064	Pm
873	0.120754	0.0202354	Pm
874	0.126841	0.0246407	Pm
875	0.120555	0.0165171	Pm
876	0.125167	0.0179516	Pm
877	0.124033	0.0171805	Pm
878	0.123557	0.0179223	Pm
879	0.125409	0.0179827	Pm
880	0.114379	0.0153045	Pm
881	0.123979	0.0213327	Pm
882	0.116206	0.0153045	Pm
883	0.118532	0.0184434	Pm
884	0.129085	0.0189645	Pm
885	0.130972	0.0186531	Pm
886	0.119747	0.0126019	Pm
887	0.120839	0.0200479	Pm
888	0.13055	0.0238367	Pm
889	0.132993	0.0216077	Pm
890	0.122964	0.0184617	Pm
891	0.129088	0.01959	Pm
892	0.119846	0.0150816	Pm
893	0.130864	0.0218476	Pm
894	0.120434	0.0144837	Pm
895	0.122851	0.0182185	Pm
896	0.126877	0.0188979	Pm
897	0.123851	0.0130705	Pm
898	0.119406	0.0128168	Pm
899	0.12467	0.0251944	Pm
900	0.119884	0.0147624	Pm
901	0.120409	0.0159433	Pm
902	0.117044	0.0148384	Pm
903	0.120758	0.014028	Pm
904	0.124013	0.0135128	Pm
905	0.117342	0.0126194	Pm
906	0.119814	0.0146506	Pm
907	0.128304	0.0187064	Pm
908	0.120674	0.0153045	Pm
909	0.125767	0.0162992	Pm
910	0.12157	0.0170213	Pm
911	0.127103	0.0216473	Pm
912	0.123665	0.0169091	Pm
913	0.123218	0.0126131	Pm
914	0.129647	0.0216077	Pm
915	0.121302	0.0169753	Pm
916	0.128819	0.018589	Pm
917	0.123735	0.0170349	Pm
918	0.123801	0.0142629	Pm
919	0.126432	0.0230723	Pm
920	0.125802	0.0202569	Pm
921	0.125081	0.0213626	Pm
922	0.129891	0.0216473	Pm
923	0.124913	0.0168429	Pm
924	0.125679	0.0244642	Pm
925	0.121728	0.0143485	Pm
926	0.117054	0.0159774	Pm
927	0.126854	0.0204336	Pm
928	0.122703	0.0199086	Pm
929	0.124506	0.0142203	Pm
930	0.126894	0.0198899	Pm
931	0.122199	0.0189728	Pm
932	0.126015	0.022268	Pm
933	0.118344	0.0185568	Pm
934	0.126723	0.0197679	Pm
935	0.126364	0.0166864	Pm
936	0.12824	0.0190709	Pm
937	0.127359	0.0202955	Pm
938	0.135904	0.0251887	Pm
939	0.12634	0.0165066	Pm
940	0.124868	0.0147437	Pm
941	0.125466	0.0162583	Pm
942	0.115886	0.010859	Pm
943	0.125653	0.0143282	Pm
944	0.121393	0.0162992	Pm
945	0.124686	0.0229717	Pm
946	0.123924	0.0174105	Pm
947	0.122762	0.0195035	Pm
948	0.121088	0.0113335	Pm
949	0.117723	0.0151961	Pm
950	0.131039	0.0251944	Pm
951	0.124723	0.0198899	Pm
952	0.120301	0.00896812	Pm
953	0.13523	0.0250817	Pm
954	0.122034	0.015962	Pm
955	0.126468	0.0223822	Pm
956	0.116757	0.0160336	Pm
957	0.134065	0.0198899	Pm
958	0.129965	0.021935	Pm
959	0.127077	0.0167798	Pm
960	0.127628	0.0181025	Pm
961	0.125232	0.0201124	Pm
962	0.123207	0.0170434	Pm
963	0.136917	0.0261037	Pm
964	0.123387	0.018201	Pm
965	0.121739	0.0191865	Pm
966	0.119497	0.0176673	Pm
967	0.116242	0.0187064	Pm
968	0.123492	0.0214921	Pm
969	0.123018	0.0158116	Pm
970	0.118311	0.0150778	Pm
971	0.120431	0.0189645	Pm
972	0.123468	0.015962	Pm
973	0.127389	0.0144837	Pm
974	0.121308	0.0224633	Pm
975	0.118605	0.0138779	Pm
976	0.124402	0.0210374	Pm
977	0.120706	0.0214531	Pm
978	0.128685	0.0168429	Pm
979	0.121543	0.0167188	Pm
980	0.130155	0.0199115	Pm
981	0.12776	0.02	Pm
982	0.128196	0.023925	Pm
983	0.118231	0.0140751	Pm
984	0.128148	0.0238367	Pm
985	0.122061	0.0220274	Pm
986	0.131121	0.0198899	Pm
987	0.129191	0.0216077	Pm
988	0.132511	0.0216275	Pm
989	0.125195	0.0132944	Pm
990	0.121298	0.0117668	Pm
991	0.126433	0.0204259	Pm
992	0.128085	0.0188022	Pm
993	0.123408	0.0174503	Pm
994	0.121922	0.0171645	Pm
995	0.12483	0.0221472	Pm
996	0.130489	0.0232343	Pm
997	0.127948	0.0184367	Pm
998	0.127309	0.0187634	Pm
999	0.120533	0.0131159	Pm
1000	0.124657	0.0225818	Pm
1001	0.129057	0.0169403	Pm
1002	0.12849	0.0187406	Pm
1003	0.121483	0.0238916	Pm
1004	0.118804	0.0196629	Pm
1005	0.12524	0.0168736	Pm
1006	0.1196	0.0198899	Pm
1007	0.121596	0.0152105	Pm
1008	0.120724	0.016035	Pm
1009	0.11721	0.0188979	Pm
1010	0.123774	0.0148384	Pm
1011	0.122615	0.0218568	Pm
1012	0.119698	0.0177614	Pm
1013	0.127773	0.0198899	Pm
1014	0.122359	0.0168391	Pm
1015	0.122888	0.0126131	Pm
1016	0.13241	0.0210491	Pm
1017	0.119921	0.0225281	Pm
1018	0.126272	0.0181918	Pm
1019	0.126383	0.0176062	Pm
1020	0.123893	0.0192646	Pm
1021	0.13251	0.0216833	Pm
1022	0.122257	0.0141727	Pm
1023	0.125224	0.0213626	Pm
1024	0.114225	0.0119171	Pm
1025	0.119571	0.0142375	Pm
1026	0.116165	0.0178023	Pm
1027	0.124959	0.0163083	Pm
1028	0.124308	0.0145463	Pm
1029	0.12757	0.0194417	Pm
1030	0.126799	0.0212367	Pm
1031	0.125034	0.0178331	Pm
1032	0.128343	0.0190016	Pm
1033	0.120877	0.0118464	Pm
1034	0.125848	0.013331	Pm
1035	0.122583	0.0188979	Pm
1036	0.12666	0.0228367	Pm
1037	0.119028	0.0153045	Pm
1038	0.128	0.0179957	Pm
1039	0.117624	0.0153323	Pm
1040	0.116913	0.0156281	Pm
1041	0.117535	0.0127461	Pm
1042	0.118561	0.0153045	Pm
1043	0.125154	0.0207865	Pm
1044	0.131659	0.0225779	Pm
1045	0.123638	0.0200276	Pm
1046	0.124674	0.0198899	Pm
1047	0.13106	0.0198899	Pm
1048	0.128125	0.0172248	Pm
1049	0.123091	0.019234	Pm
1050	0.120462	0.0144	Pm
1051	0.124719	0.0150273	Pm
1052	0.122794	0.015962	Pm
1053	0.123038	0.0214159	Pm
1054	0.116338	0.0149436	Pm
1055	0.128162	0.0168429	Pm
1056	0.124217	0.0199449	Pm
1057	0.127659	0.0187064	Pm
1058	0.127115	0.0213828	Pm
1059	0.125	0.0204429	Pm
1060	0.119461	0.0158811	Pm
1061	0.117732	0.019436	Pm
1062	0.124903	0.0186048	Pm
1063	0.12662	0.0198899	Pm
1064	0.124342	0.0152424	Pm
1065	0.115037	0.0153045	Pm
1066	0.113004	0.0114518	Pm
1067	0.120565	0.0153045	Pm
1068	0.118285	0.0134003	Pm
1069	0.116574	0.0146131	Pm
1070	0.119759	0.02005	Pm
1071	0.122696	0.015148	Pm
1072	0.129346	0.0148384	Pm
1073	0.122577	0.0156621	Pm
1074	0.130504	0.0198899	Pm
1075	0.118289	0.0217323	Pm
1076	0.125014	0.0153045	Pm
1077	0.112573	0.0104517	Pm
1078	0.125673	0.0193097	Pm
1079	0.11725	0.0141727	Pm
1080	0.116318	0.0143868	Pm
1081	0.119455	0.0180464	Pm
1082	0.128318	0.0217323	Pm
1083	0.115727	0.0153045	Pm
1084	0.122953	0.0129984	Pm
1085	0.122718	0.0193261	Pm
1086	0.120744	0.0129738	Pm
1087	0.121098	0.0214815	Pm
1088	0.122895	0.0134003	Pm
1089	0.12303	0.0203042	Pm
1090	0.127471	0.0185895	Pm
1091	0.12344	0.0165892	Pm
1092	0.121053	0.0133598	Pm
1093	0.121243	0.0121711	Pm
1094	0.128508	0.0244642	Pm
1095	0.125927	0.0147014	Pm
1096	0.120667	0.0153045	Pm
1097	0.119352	0.0155677	Pm
1098	0.120454	0.0180752	Pm
1099	0.111002	0.0123039	Pm
1100	0.119861	0.0176413	Pm
1101	0.118775	0.0131983	Pm
1102	0.116028	0.0162992	Pm
1103	0.11956	0.0126131	Pm
1104	0.119779	0.0153045	Pm
1105	0.117863	0.0199663	Pm
1106	0.125614	0.0152098	Pm
1107	0.118953	0.0134923	Pm
1108	0.113641	0.010944	Pm
1109	0.120518	0.017143	Pm
1110	0.11871	0.00818005	Pm
1111	0.118927	0.0139148	Pm
1112	0.121043	0.0135335	Pm
1113	0.121163	0.0158758	Pm
1114	0.118103	0.00858066	Pm
1115	0.124436	0.0198899	Pm
1116	0.12529	0.0179118	Pm
1117	0.116847	0.0182592	Pm
1118	0.121511	0.0153045	Pm
1119	0.117378	0.0141727	Pm
1120	0.116985	0.0177019	Pm
1121	0.122853	0.0164234	Pm
1122	0.121406	0.0198361	Pm
1123	0.126407	0.0189312	Pm
1124	0.120486	0.0145065	Pm
1125	0.117467	0.0120354	Pm
1126	0.109556	0.0153045	Pm
1127	0.117715	0.0138245	Pm
1128	0.122625	0.0202869	Pm
1129	0.123304	0.0162992	Pm
1130	0.120257	0.012054	Pm
1131	0.119339	0.0216059	Pm
1132	0.124455	0.0190494	Pm
1133	0.121347	0.0144785	Pm
1134	0.109942	0.0104517	Pm
1135	0.117969	0.0167499	Pm
1136	0.12018	0.0244642	Pm
1137	0.119858	0.0113066	Pm
1138	0.117134	0.0141727	Pm
1139	0.118577	0.0195035	Pm
1140	0.117743	0.0170213	Pm
1141	0.119147	0.0153724	Pm
1142	0.130148	0.0202354	Pm
1143	0.116546	0.0150264	Pm
1144	0.120965	0.0159409	Pm
1145	0.121514	0.0144292	Pm
1146	0.11176	0.0139583	Pm
1147	0.119648	0.014028	Pm
1148	0.129263	0.0213626	Pm
1149	0.126644	0.0244642	Pm
1150	0.126711	0.016924	Pm
1151	0.110221	0.0144438	Pm
1152	0.121779	0.0199663	Pm
1153	0.111013	0.0146028	Pm
1154	0.121496	0.0178568	Pm
1155	0.109872	0.00640559	Pm
1156	0.123175	0.0189268	Pm
1157	0.12391	0.0137897	Pm
1158	0.117774	0.0181532	Pm
1159	0.116621	0.0109053	Pm
1160	0.117244	0.0139534	Pm
1161	0.127568	0.0200627	Pm
1162	0.121748	0.0204118	Pm
1163	0.125692	0.0141727	Pm
1164	0.119947	0.0153045	Pm
1165	0.119116	0.0159267	Pm
1166	0.124807	0.0181401	Pm
1167	0.122073	0.0187064	Pm
1168	0.127025	0.0169121	Pm
1169	0.124258	0.0198841	Pm
1170	0.116171	0.0151915	Pm
1171	0.119299	0.0191343	Pm
1172	0.120503	0.0130114	Pm
1173	0.122671	0.0221472	Pm
1174	0.117502	0.016442	Pm
1175	0.113634	0.0130134	Pm
1176	0.115846	0.0147548	Pm
1177	0.114191	0.0153045	Pm
1178	0.116877	0.0163281	Pm
1179	0.135153	0.0289168	Pm
1180	0.118132	0.0164927	Pm
1181	0.12263	0.0138269	Pm
1182	0.122132	0.0143218	Pm
1183	0.12033	0.0152006	Pm
1184	0.125009	0.0146094	Pm
1185	0.125655	0.0170213	Pm
1186	0.122175	0.0149277	Pm
1187	0.125058	0.0238367	Pm
1188	0.128131	0.0167446	Pm
1189	0.117393	0.0150966	Pm
1190	0.119807	0.0164455	Pm
1191	0.126992	0.0216473	Pm
1192	0.119493	0.0128596	Pm
1193	0.124144	0.0150778	Pm
1194	0.121625	0.0153045	Pm
1195	0.119986	0.0121876	Pm
1196	0.120901	0.019292	Pm
1197	0.119593	0.0152982	Pm
1198	0.118082	0.0170213	Pm
1199	0.114391	0.0118035	Pm
1200	0.122525	0.0126796	Pm
1201	0.135205	0.0291793	Pm
1202	0.121207	0.016237	Pm
1203	0.126822	0.0131061	Pm
1204	0.118345	0.015962	Pm
1205	0.126861	0.0263298	Pm
1206	0.121841	0.0250963	Pm
1207	0.126936	0.0198899	Pm
1208	0.122849	0.0152727	Pm
1209	0.120593	0.0143035	Pm
1210	0.124588	0.02068	Pm
1211	0.123013	0.0257482	Pm
1212	0.121401	0.022268	Pm
1213	0.123064	0.0169753	Pm
1214	0.116546	0.0153045	Pm
1215	0.117572	0.00862012	Pm
1216	0.121983	0.0214159	Pm
1217	0.121859	0.0152723	Pm
1218	0.128717	0.0181351	Pm
1219	0.130141	0.0187064	Pm
1220	0.114141	0.0127315	Pm
1221	0.123913	0.019887	Pm
1222	0.127641	0.0198988	Pm
1223	0.125209	0.0205715	Pm
1224	0.126465	0.0271784	Pm
1225	0.122499	0.0155087	Pm
1226	0.126297	0.0213626	Pm
1227	0.133818	0.0262864	Pm
1228	0.118913	0.0187064	Pm
1229	0.120852	0.0191158	Pm
1230	0.128755	0.015361	Pm
1231	0.120419	0.01408	Pm
1232	0.121954	0.0189645	Pm
1233	0.119064	0.0134804	Pm
1234	0.122237	0.0195499	Pm
1235	0.115006	0.016307	Pm
1236	0.122014	0.0152579	Pm
1237	0.127574	0.0251944	Pm
1238	0.117504	0.0153045	Pm
1239	0.119049	0.0171612	Pm
1240	0.122589	0.0178704	Pm
1241	0.125884	0.0130854	Pm
1242	0.122917	0.0246064	Pm
1243	0.123558	0.0170213	Pm
1244	0.123913	0.0166568	Pm
1245	0.116959	0.0124268	Pm
1246	0.12654	0.0181481	Pm
1247	0.124174	0.0155125	Pm
1248	0.122165	0.0150778	Pm
1249	0.122311	0.0153045	Pm
1250	0.137103	0.0247318	Pm
1251	0.123019	0.0202258	Pm
1252	0.12353	0.0188414	Pm
1253	0.135065	0.0212777	Pm
1254	0.127601	0.0216275	Pm
1255	0.128415	0.0198899	Pm
1256	0.128054	0.0240085	Pm
1257	0.124213	0.0118023	Pm
1258	0.12488	0.0198899	Pm
1259	0.119526	0.0122317	Pm
1260	0.123606	0.0166568	Pm
1261	0.128832	0.0240085	Pm
1262	0.123101	0.0131196	Pm
1263	0.130529	0.0225779	Pm
1264	0.124953	0.0217323	Pm
1265	0.131538	0.0198899	Pm
1266	0.1235	0.0199663	Pm
1267	0.12371	0.0153126	Pm
1268	0.125381	0.0171834	Pm
1269	0.118767	0.0136878	Pm
1270	0.131552	0.0271579	Pm
1271	0.127179	0.0202354	Pm
1272	0.127266	0.0283983	Pm
1273	0.125274	0.0228307	Pm
1274	0.127614	0.0153045	Pm
1275	0.126327	0.0148384	Pm
1276	0.118518	0.0165401	Pm
1277	0.128005	0.0154505	Pm
1278	0.130746	0.0202288	Pm
1279	0.119377	0.0191343	Pm
1280	0.124137	0.0223275	Pm
1281	0.126585	0.0214861	Pm
1282	0.124718	0.0202096	Pm
1283	0.128808	0.0216275	Pm
1284	0.11809	0.0169983	Pm
1285	0.122895	0.0166568	Pm
1286	0.128237	0.0198156	Pm
1287	0.119334	0.0184101	Pm
1288	0.119455	0.0191158	Pm
1289	0.129565	0.0236965	Pm
1290	0.13292	0.0242907	Pm
1291	0.119707	0.0145636	Pm
1292	0.126291	0.0233416	Pm
1293	0.119717	0.0128439	Pm
1294	0.11902	0.0151674	Pm
1295	0.127447	0.0184602	Pm
1296	0.130021	0.0140391	Pm
1297	0.125759	0.021166	Pm
1298	0.118829	0.0169317	Pm
1299	0.128085	0.0153456	Pm
1300	0.116491	0.0154813	Pm
1301	0.131836	0.0215118	Pm
1302	0.123448	0.0151579	Pm
1303	0.131854	0.0277941	Pm
1304	0.125772	0.0213626	Pm
1305	0.12217	0.0152753	Pm
1306	0.116854	0.0135855	Pm
1307	0.118431	0.0117407	Pm
1308	0.113455	0.0106394	Pm
1309	0.129361	0.0170213	Pm
1310	0.126469	0.0216077	Pm
1311	0.124282	0.0153045	Pm
1312	0.130776	0.0217074	Pm
1313	0.126069	0.0153775	Pm
1314	0.11743	0.0134416	Pm
1315	0.124483	0.0198899	Pm
1316	0.113871	0.0109865	Pm
1317	0.120065	0.0154054	Pm
1318	0.121407	0.0171167	Pm
1319	0.116081	0.0116113	Pm
1320	0.122357	0.0138143	Pm
1321	0.123348	0.0191343	Pm
1322	0.12521	0.0244642	Pm
1323	0.122039	0.0157363	Pm
1324	0.115942	0.0164197	Pm
1325	0.124067	0.0141482	Pm
1326	0.13175	0.0198899	Pm
1327	0.114649	0.0150273	Pm
1328	0.12273	0.0150273	Pm
1329	0.131128	0.0217786	Pm
1330	0.123269	0.0202161	Pm
1331	0.137228	0.0252095	Pm
1332	0.11886	0.0120787	Pm
1333	0.122214	0.0150966	Pm
1334	0.12497	0.0168429	Pm
1335	0.121923	0.015204	Pm
1336	0.122303	0.0174005	Pm
1337	0.117284	0.0152327	Pm
1338	0.124389	0.0233645	Pm
1339	0.123957	0.0187064	Pm
1340	0.120917	0.0198899	Pm
1341	0.128602	0.0188192	Pm
1342	0.128279	0.0210433	Pm
1343	0.124128	0.017212	Pm
1344	0.120964	0.0156802	Pm
1345	0.128739	0.0146047	Pm
1346	0.119835	0.0199663	Pm
1347	0.123938	0.0187064	Pm
1348	0.122923	0.0150273	Pm
1349	0.114342	0.012524	Pm
1350	0.12756	0.0253224	Pm
1351	0.118287	0.0170213	Pm
1352	0.121869	0.0169091	Pm
1353	0.125117	0.0216451	Pm
1354	0.120682	0.0170734	Pm
1355	0.118354	0.0216473	Pm
1356	0.130187	0.0152485	Pm
1357	0.124189	0.0153045	Pm
1358	0.127787	0.0228502	Pm
1359	0.113708	0.0143749	Pm
1360	0.118742	0.0142515	Pm
1361	0.130818	0.0186348	Pm
1362	0.118308	0.0160339	Pm
1363	0.119315	0.0148731	Pm
1364	0.122044	0.020614	Pm
1365	0.126437	0.0164442	Pm
1366	0.120405	0.0151831	Pm
1367	0.120959	0.0195035	Pm
1368	0.125643	0.0181966	Pm
1369	0.126937	0.0175081	Pm
1370	0.114242	0.0131061	Pm
1371	0.125433	0.0218369	Pm
1372	0.120659	0.0246488	Pm
1373	0.116996	0.0121711	Pm
1374	0.126811	0.014408	Pm
1375	0.125402	0.012951	Pm
1376	0.125494	0.0236128	Pm
1377	0.126997	0.0170213	Pm
1378	0.126611	0.0179223	Pm
1379	0.120404	0.0176144	Pm
1380	0.116667	0.0169091	Pm
1381	0.126297	0.0182117	Pm
1382	0.126463	0.0150273	Pm
1383	0.121797	0.0184478	Pm
1384	0.118153	0.0173684	Pm
1385	0.121129	0.0216077	Pm
1386	0.122585	0.0198969	Pm
1387	0.121999	0.0194194	Pm
1388	0.118326	0.0162783	Pm
1389	0.117275	0.0153045	Pm
1390	0.128301	0.0284852	Pm
1391	0.124333	0.0202354	Pm
1392	0.130441	0.019636	Pm
1393	0.124005	0.0199693	Pm
1394	0.117281	0.0153045	Pm
1395	0.127257	0.02005	Pm
1396	0.123403	0.018003	Pm
1397	0.125833	0.0134145	Pm
1398	0.122195	0.0169983	Pm
1399	0.124826	0.0173272	Pm
1400	0.1223	0.0143035	Pm
1401	0.132062	0.0287085	Pm
1402	0.127838	0.0187767	Pm
1403	0.125518	0.0198899	Pm
1404	0.116456	0.0185785	Pm
1405	0.12431	0.0169466	Pm
1406	0.128949	0.0217713	Pm
1407	0.114676	0.0169753	Pm
1408	0.112238	0.0109053	Pm
1409	0.129572	0.0244642	Pm
1410	0.125067	0.0182117	Pm
1411	0.117093	0.0143443	Pm
1412	0.120021	0.0203877	Pm
1413	0.133398	0.0240962	Pm
1414	0.129164	0.01996	Pm
1415	0.133812	0.0282413	Pm
1416	0.120123	0.0153184	Pm
1417	0.120432	0.0153737	Pm
1418	0.121939	0.0243665	Pm
1419	0.121296	0.0199281	Pm
1420	0.122358	0.0163682	Pm
1421	0.126209	0.0181351	Pm
1422	0.121212	0.0169983	Pm
1423	0.116597	0.0146988	Pm
1424	0.120262	0.019235	Pm
1425	0.112646	0.0139093	Pm
1426	0.124443	0.0216077	Pm
1427	0.114075	0.0177019	Pm
1428	0.123188	0.0154505	Pm
1429	0.123122	0.0199394	Pm
1430	0.125151	0.0251944	Pm
1431	0.11227	0.0168835	Pm
1432	0.127148	0.0188641	Pm
1433	0.121871	0.0169753	Pm
1434	0.119879	0.0152575	Pm
1435	0.122241	0.0193036	Pm
1436	0.121342	0.0220971	Pm
1437	0.120085	0.0101513	Pm
1438	0.133845	0.0259211	Pm
1439	0.119603	0.0199281	Pm
1440	0.131466	0.0289538	Pm
1441	0.128092	0.0183024	Pm
1442	0.117177	0.0143448	Pm
1443	0.117839	0.0180299	Pm
1444	0.118303	0.0170995	Pm
1445	0.12795	0.0223074	Pm
1446	0.12209	0.0137341	Pm
1447	0.125595	0.0231295	Pm
1448	0.122816	0.015962	Pm
1449	0.11962	0.014713	Pm
1450	0.123791	0.0178518	Pm
1451	0.115587	0.0170213	Pm
1452	0.119448	0.0178136	Pm
1453	0.118628	0.0133072	Pm
1454	0.131477	0.0212005	Pm
1455	0.120868	0.0173285	Pm
1456	0.122712	0.0251944	Pm
1457	0.127167	0.0227714	Pm
1458	0.11993	0.0178236	Pm
1459	0.117139	0.018998	Pm
1460	0.129928	0.0210339	Pm
1461	0.128079	0.0166568	Pm
1462	0.126558	0.0216077	Pm
1463	0.12193	0.0171678	Pm
1464	0.117467	0.0101449	Pm
1465	0.118191	0.0109838	Pm
1466	0.120158	0.0168369	Pm
1467	0.123919	0.0213626	Pm
1468	0.121789	0.0134731	Pm
1469	0.127597	0.0216473	Pm
1470	0.118738	0.0215528	Pm
1471	0.112481	0.0150832	Pm
1472	0.128715	0.0199267	Pm
1473	0.109867	0.0126131	Pm
1474	0.125012	0.0181453	Pm
1475	0.122579	0.0154505	Pm
1476	0.127899	0.020215	Pm
1477	0.122218	0.0127461	Pm
1478	0.112615	0.0153045	Pm
1479	0.123205	0.0214159	Pm
1480	0.129239	0.0153045	Pm
1481	0.113597	0.0164895	Pm
1482	0.12447	0.0229669	Pm
1483	0.120821	0.0123142	Pm
1484	0.113964	0.018263	Pm
1485	0.123929	0.0215824	Pm
1486	0.126326	0.0262864	Pm
1487	0.121051	0.0177999	Pm
1488	0.119598	0.0180228	Pm
1489	0.114066	0.015962	Pm
1490	0.117558	0.0168429	Pm
1491	0.129266	0.0243665	Pm
1492	0.123354	0.0215221	Pm
1493	0.12117	0.0195917	Pm
1494	0.116571	0.0117516	Pm
1495	0.117213	0.0150525	Pm
1496	0.120297	0.0133791	Pm
1497	0.127029	0.0187445	Pm
1498	0.136185	0.0224249	Pm
1499	0.115587	0.0179223	Pm
1500	0.121975	0.0134599	Pm
1501	0.12403	0.0175355	Pm
1502	0.121912	0.0180217	Pm
1503	0.120552	0.0177019	Pm
1504	0.117809	0.0153045	Pm
1505	0.121663	0.0123089	Pm
1506	0.123988	0.0177999	Pm
1507	0.12459	0.0169753	Pm
1508	0.11686	0.0112442	Pm
1509	0.124193	0.0198899	Pm
1510	0.120678	0.0147845	Pm
1511	0.117006	0.0148384	Pm
1512	0.115153	0.0119356	Pm
1513	0.118894	0.0198899	Pm
1514	0.125609	0.017111	Pm
1515	0.124965	0.0162992	Pm
1516	0.122869	0.02167	Pm
1517	0.1155	0.0168429	Pm
1518	0.123583	0.0198038	Pm
1519	0.122526	0.0109519	Pm
1520	0.124675	0.0180228	Pm
1521	0.117179	0.0208413	Pm
1522	0.117776	0.0142893	Pm
1523	0.128226	0.0190931	Pm
1524	0.12326	0.0226222	Pm
1525	0.112171	0.0169048	Pm
1526	0.118013	0.0157774	Pm
1527	0.126516	0.0202178	Pm
1528	0.129763	0.02142	Pm
1529	0.127748	0.0251944	Pm
1530	0.12123	0.0198899	Pm
1531	0.123287	0.0170314	Pm
1532	0.121692	0.0163459	Pm
1533	0.121871	0.0174515	Pm
1534	0.122322	0.0141727	Pm
1535	0.116777	0.0147845	Pm
1536	0.127924	0.0230263	Pm
1537	0.128516	0.0260138	Pm
1538	0.115565	0.0216473	Pm
1539	0.131058	0.0247193	Pm
1540	0.124536	0.0168429	Pm
1541	0.123882	0.0214078	Pm
1542	0.122316	0.0164919	Pm
1543	0.119583	0.0200301	Pm
1544	0.124575	0.0216473	Pm
1545	0.12567	0.0182939	Pm
1546	0.119684	0.0153045	Pm
1547	0.11908	0.015367	Pm
1548	0.113953	0.0126131	Pm
1549	0.115543	0.0153045	Pm
1550	0.11199	0.0151337	Pm
1551	0.126706	0.0191343	Pm
1552	0.113685	0.010824	Pm
1553	0.128844	0.0215173	Pm
1554	0.119572	0.0162112	Pm
1555	0.120008	0.0184727	Pm
1556	0.120588	0.0215619	Pm
1557	0.123773	0.0168429	Pm
1558	0.121503	0.0200301	Pm
1559	0.127512	0.0238515	Pm
1560	0.122374	0.0215215	Pm
1561	0.123973	0.0153045	Pm
1562	0.125861	0.0197466	Pm
1563	0.12877	0.0254066	Pm
1564	0.132898	0.0277941	Pm
1565	0.11923	0.0170015	Pm
1566	0.114748	0.0131061	Pm
1567	0.122118	0.0229224	Pm
1568	0.119182	0.0218476	Pm
1569	0.122872	0.0165587	Pm
1570	0.129275	0.0240789	Pm
1571	0.116718	0.0159079	Pm
1572	0.114563	0.00808824	Pm
1573	0.122303	0.0199907	Pm
1574	0.114943	0.0109053	Pm
1575	0.112787	0.0159744	Pm
1576	0.125695	0.0159091	Pm
1577	0.121216	0.0152595	Pm
1578	0.119021	0.0153045	Pm
1579	0.119475	0.0179223	Pm
1580	0.121541	0.0134492	Pm
1581	0.113511	0.0145606	Pm
1582	0.113688	0.0187064	Pm
1583	0.122304	0.0201947	Pm
1584	0.123987	0.0198988	Pm
1585	0.116374	0.015753	Pm
1586	0.109332	0.00808824	Pm
1587	0.120628	0.0153045	Pm
1588	0.125465	0.0168234	Pm
1589	0.127399	0.0198886	Pm
1590	0.122678	0.0213626	Pm
1591	0.115302	0.0165678	Pm
1592	0.117007	0.0153045	Pm
1593	0.120654	0.0148384	Pm
1594	0.11929	0.022268	Pm
1595	0.113871	0.0141727	Pm
1596	0.117873	0.0198603	Pm
1597	0.1125	0.0126131	Pm
1598	0.119949	0.0221472	Pm
1599	0.117917	0.0155162	Pm
1600	0.115733	0.0119165	Pm
1601	0.121617	0.02005	Pm
1602	0.122931	0.0126269	Pm
1603	0.124656	0.0116999	Pm
1604	0.116888	0.0145614	Pm
1605	0.122194	0.022268	Pm
1606	0.121589	0.0157968	Pm
1607	0.115198	0.0125564	Pm
1608	0.129117	0.0173963	Pm
1609	0.121208	0.015962	Pm
1610	0.119476	0.0167798	Pm
1611	0.121867	0.0199078	Pm
1612	0.113058	0.0168429	Pm
1613	0.111169	0.0104517	Pm
1614	0.124473	0.0150489	Pm
1615	0.120016	0.0164473	Pm
1616	0.114595	0.011846	Pm
1617	0.119261	0.0167623	Pm
1618	0.119258	0.0170561	Pm
1619	0.11422	0.021469	Pm
1620	0.119414	0.0188979	Pm
1621	0.124866	0.0244153	Pm
1622	0.120494	0.0170793	Pm
1623	0.109795	0.0153045	Pm
1624	0.121826	0.0220514	Pm
1625	0.112259	0.0077182	Pm
1626	0.121034	0.017563	Pm
1627	0.116326	0.0162992	Pm
1628	0.120811	0.0155087	Pm
1629	0.106592	0.00968238	Pm
1630	0.118609	0.0135743	Pm
1631	0.123588	0.022648	Pm
1632	0.128362	0.0154294	Pm
1633	0.119384	0.0149059	Pm
1634	0.125383	0.0144124	Pm
1635	0.120004	0.0110552	Pm
1636	0.110376	0.0154167	Pm
1637	0.125193	0.0265687	Pm
1638	0.113561	0.0169753	Pm
1639	0.120422	0.0150778	Pm
1640	0.117268	0.0145368	Pm
1641	0.124587	0.0166409	Pm
1642	0.11519	0.0134676	Pm
1643	0.120538	0.0210185	Pm
1644	0.117558	0.0159927	Pm
1645	0.116556	0.0152157	Pm
1646	0.117682	0.0159248	Pm
1647	0.119491	0.0202275	Pm
1648	0.11685	0.0145971	Pm
1649	0.116753	0.0145971	Pm
1650	0.119802	0.0148115	Pm
1651	0.119573	0.0164412	Pm
1652	0.123711	0.0215118	Pm
1653	0.1151	0.0219041	Pm
1654	0.111111	0.00986636	Pm
1655	0.126765	0.0152105	Pm
1656	0.114484	0.0117331	Pm
1657	0.128707	0.021796	Pm
1658	0.116616	0.0117178	Pm
1659	0.122343	0.0178597	Pm
1660	0.114916	0.0126655	Pm
1661	0.122792	0.0190698	Pm
1662	0.11491	0.0134145	Pm
1663	0.10986	0.0134003	Pm
1664	0.118747	0.018268	Pm
1665	0.120405	0.012951	Pm
1666	0.121701	0.0163078	Pm
1667	0.123412	0.016363	Pm
1668	0.111466	0.00830396	Pm
1669	0.129827	0.0223116	Pm
1670	0.121976	0.0187268	Pm
1671	0.121403	0.0191604	Pm
1672	0.131232	0.0216473	Pm
1673	0.114732	0.00829351	Pm
1674	0.115523	0.0161492	Pm
1675	0.116238	0.0162141	Pm
1676	0.118408	0.0109053	Pm
1677	0.121956	0.014713	Pm
1678	0.116392	0.014193	Pm
1679	0.111316	0.0133811	Pm
1680	0.118905	0.0178269	Pm
1681	0.118115	0.0198899	Pm
1682	0.119336	0.0131344	Pm
1683	0.128351	0.0232504	Pm
1684	0.11749	0.0153045	Pm
1685	0.115746	0.0178807	Pm
1686	0.124226	0.0168429	Pm
1687	0.116489	0.010286	Pm
1688	0.120013	0.0111355	Pm
1689	0.124112	0.0187006	Pm
1690	0.122317	0.0215572	Pm
1691	0.115006	0.0229447	Pm
1692	0.115462	0.0124785	Pm
1693	0.12344	0.01996	Pm
1694	0.114991	0.0168256	Pm
1695	0.119486	0.0151659	Pm
1696	0.123522	0.0149328	Pm
1697	0.114635	0.01226	Pm
1698	0.115293	0.0168429	Pm
1699	0.117894	0.0133019	Pm
1700	0.116676	0.0162129	Pm
1701	0.122318	0.0173042	Pm
1702	0.125768	0.0151442	Pm
1703	0.120639	0.0153045	Pm
1704	0.125641	0.0251705	Pm
1705	0.120703	0.0207063	Pm
1706	0.126834	0.0251944	Pm
1707	0.128096	0.0151933	Pm
1708	0.122003	0.013496	Pm
1709	0.114779	0.010621	Pm
1710	0.132229	0.0173386	Pm
1711	0.122188	0.0173963	Pm
1712	0.11553	0.0148384	Pm
1713	0.116114	0.0125882	Pm
1714	0.117758	0.0158914	Pm
1715	0.121567	0.0156265	Pm
1716	0.115697	0.0153749	Pm
1717	0.118009	0.0150273	Pm
1718	0.115686	0.0119097	Pm
1719	0.113806	0.0126131	Pm
1720	0.118195	0.014028	Pm
1721	0.116136	0.0146084	Pm
1722	0.112352	0.0147925	Pm
1723	0.116176	0.0150273	Pm
1724	0.111427	0.0119234	Pm
1725	0.125454	0.0201531	Pm
1726	0.11294	0.0145614	Pm
1727	0.115955	0.0177019	Pm
1728	0.118436	0.0126131	Pm
1729	0.12452	0.0144562	Pm
1730	0.113577	0.0141727	Pm
1731	0.125979	0.0169753	Pm
1732	0.122459	0.0165605	Pm
1733	0.119163	0.0124144	Pm
1734	0.121061	0.0120817	Pm
1735	0.120791	0.0181481	Pm
1736	0.133488	0.0251944	Pm
1737	0.122004	0.0198899	Pm
1738	0.11331	0.0144	Pm
1739	0.112097	0.0118834	Pm
1740	0.116581	0.0183764	Pm
1741	0.116915	0.0166568	Pm
1742	0.121994	0.0140402	Pm
1743	0.126692	0.020912	Pm
1744	0.111029	0.0135409	Pm
1745	0.118262	0.0211927	Pm
1746	0.111125	0.011906	Pm
1747	0.1114	0.0104685	Pm
1748	0.115173	0.0133866	Pm
1749	0.113718	0.0105854	Pm
1750	0.122252	0.0221472	Pm
1751	0.122311	0.0190401	Pm
1752	0.12177	0.0283983	Pm
1753	0.122675	0.0177425	Pm
1754	0.116143	0.0191604	Pm
1755	0.117891	0.0202354	Pm
1756	0.114944	0.0109053	Pm
1757	0.112417	0.0129099	Pm
1758	0.118026	0.0135052	Pm
1759	0.119558	0.0107282	Pm
1760	0.125276	0.0186578	Pm
1761	0.111554	0.0118762	Pm
1762	0.11065	0.016441	Pm
1763	0.117647	0.0145999	Pm
1764	0.115212	0.011922	Pm
1765	0.11595	0.0144807	Pm
1766	0.121198	0.0104517	Pm
1767	0.121379	0.02005	Pm
1768	0.115057	0.0106546	Pm
1769	0.116503	0.0153045	Pm
1770	0.121805	0.0182758	Pm
1771	0.122539	0.0198899	Pm
1772	0.114508	0.0147845	Pm
1773	0.115977	0.0175249	Pm
1774	0.122168	0.0151449	Pm
1775	0.110093	0.0133317	Pm
1776	0.115394	0.0177974	Pm
1777	0.116156	0.00988531	Pm
1778	0.112352	0.0119413	Pm
1779	0.121772	0.0142084	Pm
1780	0.113621	0.0134804	Pm
1781	0.11353	0.0198899	Pm
1782	0.125496	0.0122511	Pm
1783	0.124777	0.016936	Pm
1784	0.119175	0.0109053	Pm
1785	0.125426	0.0187064	Pm
1786	0.123806	0.0167499	Pm
1787	0.12052	0.0212204	Pm
1788	0.114265	0.0171359	Pm
1789	0.12112	0.0216077	Pm
1790	0.118032	0.0124785	Pm
1791	0.119264	0.0175849	Pm
1792	0.116757	0.0150778	Pm
1793	0.121506	0.0156165	Pm
1794	0.108411	0.0148789	Pm
1795	0.114238	0.0168118	Pm
1796	0.12261	0.0142055	Pm
1797	0.115478	0.0145124	Pm
1798	0.124001	0.0167499	Pm
1799	0.115241	0.0169184	Pm
1800	0.124235	0.0170434	Pm
1801	0.111044	0.0123142	Pm
1802	0.122781	0.0153045	Pm
1803	0.11528	0.0140072	Pm
1804	0.119362	0.0144206	Pm
1805	0.111928	0.0152822	Pm
1806	0.112722	0.00987472	Pm
1807	0.1173	0.0159184	Pm
1808	0.108861	0.014464	Pm
1809	0.113522	0.0157466	Pm
1810	0.119642	0.0118801	Pm
1811	0.116721	0.0155854	Pm
1812	0.117494	0.0125458	Pm
1813	0.121921	0.013451	Pm
1814	0.114973	0.00989232	Pm
1815	0.117448	0.00987472	Pm
1816	0.124956	0.0200627	Pm
1817	0.113775	0.0151442	Pm
1818	0.116791	0.00794319	Pm
1819	0.123553	0.0135191	Pm
1820	0.115333	0.016586	Pm
1821	0.11987	0.0128097	Pm
1822	0.117395	0.0168429	Pm
1823	0.119105	0.015962	Pm
1824	0.119691	0.0152575	Pm
1825	0.122765	0.0153045	Pm
1826	0.113851	0.0137917	Pm
1827	0.115037	0.00990991	Pm
1828	0.126344	0.0216372	Pm
1829	0.118174	0.0164868	Pm
1830	0.111331	0.00753464	Pm
1831	0.114597	0.00810714	Pm
1832	0.121689	0.0153045	Pm
1833	0.120606	0.0153045	Pm
1834	0.121764	0.0184008	Pm
1835	0.113347	0.0073676	Pm
1836	0.124956	0.0198899	Pm
1837	0.122054	0.0175439	Pm
1838	0.114303	0.0126131	Pm
1839	0.121756	0.013424	Pm
1840	0.124521	0.0196729	Pm
1841	0.116204	0.0108848	Pm
1842	0.120664	0.0213626	Pm
1843	0.117715	0.0149312	Pm
1844	0.128742	0.024694	Pm
1845	0.125715	0.0157315	Pm
1846	0.119139	0.0153045	Pm
1847	0.115516	0.0154796	Pm
1848	0.123324	0.0124785	Pm
1849	0.118419	0.0191903	Pm
1850	0.127137	0.0202918	Pm
1851	0.12088	0.0153045	Pm
1852	0.129528	0.0169712	Pm
1853	0.125356	0.0250014	Pm
1854	0.124902	0.021725	Pm
1855	0.12701	0.0222443	Pm
1856	0.122327	0.0202905	Pm
1857	0.114496	0.0129935	Pm
1858	0.116287	0.0112477	Pm
1859	0.11993	0.0160701	Pm
1860	0.115451	0.0150273	Pm
1861	0.121978	0.0238916	Pm
1862	0.118903	0.0192319	Pm
1863	0.121679	0.0191343	Pm
1864	0.116597	0.00967891	Pm
1865	0.120003	0.0192042	Pm
1866	0.123893	0.0186094	Pm
1867	0.116945	0.0134003	Pm
1868	0.116239	0.0150525	Pm
1869	0.123345	0.0233678	Pm
1870	0.119571	0.0227024	Pm
1871	0.116835	0.0131249	Pm
1872	0.115035	0.0153045	Pm
1873	0.122062	0.0116329	Pm
1874	0.113339	0.011916	Pm
1875	0.111806	0.0138643	Pm
1876	0.117911	0.0119335	Pm
1877	0.118451	0.0153045	Pm
1878	0.119547	0.0146372	Pm
1879	0.125646	0.0183537	Pm
1880	0.122353	0.015962	Pm
1881	0.115661	0.0150273	Pm
1882	0.115261	0.0109757	Pm
1883	0.126534	0.0249177	Pm
1884	0.123478	0.0169753	Pm
1885	0.11146	0.011203	Pm
1886	0.118903	0.0165605	Pm
1887	0.115349	0.0125458	Pm
1888	0.123458	0.0202258	Pm
1889	0.117945	0.0190494	Pm
1890	0.123159	0.0101743	Pm
1891	0.127932	0.0175249	Pm
1892	0.113485	0.0103988	Pm
1893	0.122596	0.0161077	Pm
1894	0.119128	0.0141727	Pm
1895	0.120101	0.018519	Pm
1896	0.11937	0.0134479	Pm
1897	0.112724	0.0126131	Pm
1898	0.129789	0.0143218	Pm
1899	0.117677	0.0199184	Pm
1900	0.126348	0.0186153	Pm
1901	0.12426	0.0209119	Pm
1902	0.111822	0.0115068	Pm
1903	0.116887	0.0095891	Pm
1904	0.113614	0.00952566	Pm
1905	0.12549	0.0132414	Pm
1906	0.114202	0.015962	Pm
1907	0.120467	0.0153045	Pm
1908	0.1247	0.0202354	Pm
1909	0.117755	0.00906301	Pm
1910	0.121803	0.0107879	Pm
1911	0.116319	0.0150368	Pm
1912	0.11725	0.0152579	Pm
1913	0.112237	0.0109053	Pm
1914	0.122687	0.0110907	Pm
1915	0.123934	0.0175093	Pm
1916	0.11331	0.0113614	Pm
1917	0.117729	0.0130285	Pm
1918	0.124575	0.0153045	Pm
1919	0.119469	0.0083571	Pm
1920	0.118281	0.014404	Pm
1921	0.12192	0.0149377	Pm
1922	0.12026	0.0112442	Pm
1923	0.108703	0.0115745	Pm
1924	0.114579	0.0147647	Pm
1925	0.12131	0.02124	Pm
1926	0.114729	0.0113355	Pm
1927	0.123371	0.0143766	Pm
1928	0.115365	0.0153045	Pm
1929	0.119402	0.00966903	Pm
1930	0.118075	0.00973933	Pm
1931	0.123055	0.0151189	Pm
1932	0.110592	0.0125907	Pm
1933	0.119066	0.0170213	Pm
1934	0.112027	0.0153045	Pm
1935	0.121534	0.0137917	Pm
1936	0.115736	0.0119561	Pm
1937	0.121105	0.0161027	Pm
1938	0.115177	0.0143844	Pm
1939	0.117949	0.0148155	Pm
1940	0.122432	0.0146072	Pm
1941	0.125209	0.0125458	Pm
1942	0.120276	0.014632	Pm
1943	0.118001	0.0139554	Pm
1944	0.114341	0.0153323	Pm
1945	0.114129	0.0125458	Pm
1946	0.111937	0.0109823	Pm
1947	0.119888	0.0134804	Pm
1948	0.120567	0.0160339	Pm
1949	0.121209	0.015145	Pm
1950	0.117284	0.0142442	Pm
1951	0.121286	0.0148115	Pm
1952	0.114973	0.013451	Pm
1953	0.118084	0.0164427	Pm
1954	0.118811	0.0132591	Pm
1955	0.121078	0.015962	Pm
1956	0.118315	0.0148384	Pm
1957	0.118069	0.017212	Pm
1958	0.123403	0.0161101	Pm
1959	0.111148	0.0113133	Pm
1960	0.119833	0.0140517	Pm
1961	0.118613	0.0203237	Pm
1962	0.117768	0.00888128	Pm
1963	0.117541	0.0102095	Pm
1964	0.110804	0.00876095	Pm
1965	0.110531	0.0167808	Pm
1966	0.119521	0.0126827	Pm
1967	0.111742	0.00976509	Pm
1968	0.117542	0.0153045	Pm
1969	0.121794	0.0197906	Pm
1970	0.118575	0.0152575	Pm
1971	0.117358	0.0105795	Pm
1972	0.118622	0.00969951	Pm
1973	0.122998	0.011489	Pm
1974	0.124146	0.0179516	Pm
1975	0.125609	0.0218523	Pm
1976	0.116022	0.0159701	Pm
1977	0.111805	0.0084636	Pm
1978	0.122941	0.0173963	Pm
1979	0.116024	0.0152579	Pm
1980	0.125921	0.00988912	Pm
1981	0.110712	0.0127919	Pm
1982	0.113718	0.0145124	Pm
1983	0.119931	0.0212261	Pm
1984	0.120925	0.0157356	Pm
1985	0.116174	0.012768	Pm
1986	0.121383	0.0149328	Pm
1987	0.114036	0.0202161	Pm
1988	0.113929	0.0167797	Pm
1989	0.112168	0.0169753	Pm
1990	0.119783	0.0166568	Pm
1991	0.117909	0.0151125	Pm
1992	0.115718	0.0119234	Pm
1993	0.111652	0.00902863	Pm
1994	0.121044	0.0148179	Pm
1995	0.127941	0.0198899	Pm
1996	0.121203	0.0169753	Pm
1997	0.11714	0.0150029	Pm
1998	0.119633	0.0146631	Pm
1999	0.115772	0.0109053	Pm
[truncated: 63,536 more rows]

## Sheet: Fig. 2B-part2
Distance	Mean_R2	Median_R2	Species
68065	0.0660015	0.0660015	Pm
68066	0.0439353	0.000350877	Pm
68068	0.000765195	0.000765195	Pm
68069	0.00081375	0.00081375	Pm
68070	0.0254866	0.00145437	Pm
68071	0.00031495	0.00031495	Pm
68072	0.110222	0.110222	Pm
68075	0.00118637	0.00118637	Pm
68076	0.000535929	0.000535929	Pm
68078	0.00141029	0.00141029	Pm
68079	0.0878112	0.0878112	Pm
68080	0.00425658	0.00425658	Pm
68084	0.000262004	0.000262004	Pm
68085	0.00031495	0.00031495	Pm
68086	0.000803996	0.000716046	Pm
68090	0.00017313	0.00017313	Pm
68092	0.0016831	0.0016831	Pm
68093	0.000893911	0.000893911	Pm
68094	0.000350877	0.000350877	Pm
68096	0.000262004	0.000262004	Pm
68097	0.00216082	0.00216082	Pm
68101	0.000586824	0.000586824	Pm
68102	0.000533428	0.000533428	Pm
68109	0.437303	0.437303	Pm
68110	0.000839403	0.000839403	Pm
68111	0.000350877	0.000350877	Pm
68115	0.0310705	0.0310705	Pm
68127	0.00017313	0.00017313	Pm
68129	0.218738	0.218738	Pm
68132	0.00031495	0.00031495	Pm
68134	0.000677245	0.000677245	Pm
68135	0.0221472	0.0221472	Pm
68138	0.00146119	0.00146119	Pm
68143	0.000992355	0.000992355	Pm
68145	0.000720981	0.000720981	Pm
68148	0.00104	0.00146119	Pm
68149	0.013723	0.013723	Pm
68151	0.000350877	0.000350877	Pm
68154	0.0951835	0.0951835	Pm
68156	0.000350877	0.000350877	Pm
68157	0.000998004	0.000998004	Pm
68158	0.000940156	0.000720981	Pm
68159	0.00090428	0.000653764	Pm
68160	0.00017313	0.00017313	Pm
68161	0.00017313	0.00017313	Pm
68162	0.000720981	0.000720981	Pm
68165	0.000533428	0.000533428	Pm
68166	0.000350877	0.000350877	Pm
68169	0.000442153	0.000442153	Pm
68170	0.21745	0.21745	Pm
68174	0.000533428	0.000533428	Pm
68178	0.00118637	0.00118637	Pm
68181	0.000472032	0.000472032	Pm
68182	0.00270108	0.00270108	Pm
68183	0.000720981	0.000720981	Pm
68187	0.00017313	0.00017313	Pm
68191	0.00074446	0.00074446	Pm
68192	0.331984	0.331984	Pm
68197	0.00340104	0.00340104	Pm
68198	0.00108108	0.00108108	Pm
68199	0.00108108	0.00108108	Pm
68200	0.00178709	0.00178709	Pm
68202	0.00017313	0.00017313	Pm
68203	0.00024404	0.00024404	Pm
68209	0.0306668	0.0306668	Pm
68211	0.00017313	0.00017313	Pm
68213	0.00111193	0.00111193	Pm
68214	0.00024404	0.00024404	Pm
68215	0.00230365	0.00230365	Pm
68218	0.00111193	0.00111193	Pm
68219	0.00017313	0.00017313	Pm
68221	0.0131061	0.0131061	Pm
68226	0.000350877	0.000350877	Pm
68227	0.000350877	0.000350877	Pm
68229	0.000627105	0.000627105	Pm
68232	0.00118637	0.00118637	Pm
68233	0.000373035	0.000373035	Pm
68235	0.000867907	0.000867907	Pm
68236	0.00973933	0.00973933	Pm
68237	0.00164354	0.00164354	Pm
68242	0.000350877	0.000350877	Pm
68245	0.00108108	0.00108108	Pm
68246	0.000350877	0.000350877	Pm
68248	0.000350877	0.000350877	Pm
68249	0.000350877	0.000350877	Pm
68251	0.0130541	0.0130541	Pm
68252	0.00017313	0.00017313	Pm
68253	0.00017313	0.00017313	Pm
68254	0.00017313	0.00017313	Pm
68258	0.00031495	0.00031495	Pm
68259	0.000262004	0.000262004	Pm
68261	0.00017313	0.00017313	Pm
68264	0.0025251	0.0025251	Pm
68266	0.00170417	0.000533428	Pm
68267	0.00126633	0.00126633	Pm
68269	0.00017313	0.00017313	Pm
68270	0.000322581	0.000322581	Pm
68271	0.00017313	0.00017313	Pm
68273	0.000472032	0.000472032	Pm
68277	0.00031495	0.00031495	Pm
68280	0.000720981	0.000720981	Pm
68281	0.000472032	0.000472032	Pm
68282	0.00131157	0.00131157	Pm
68283	0.0036143	0.0036143	Pm
68284	0.00227394	0.00227394	Pm
68288	0.000711111	0.000711111	Pm
68299	0.00017313	0.00017313	Pm
68300	0.00017313	0.00017313	Pm
68301	0.0448579	0.0448579	Pm
68306	0.0950037	0.0950037	Pm
68307	0.189474	0.189474	Pm
68308	0.00274672	0.00274672	Pm
68313	0.00017313	0.00017313	Pm
68314	0.000492436	0.000492436	Pm
68315	0.00017313	0.00017313	Pm
68317	0.000353279	0.000353279	Pm
68319	0.00081716	0.00081716	Pm
68320	0.00088807	0.00088807	Pm
68325	0.00146119	0.00146119	Pm
68327	0.0648741	0.0648741	Pm
68328	0.00017313	0.00017313	Pm
68329	0.000633185	0.000645346	Pm
68332	0.000472032	0.000472032	Pm
68333	0.00017313	0.00017313	Pm
68335	0.00017313	0.00017313	Pm
68336	0.000895815	0.000895815	Pm
68338	0.000720981	0.000720981	Pm
68340	0.000350877	0.000350877	Pm
68341	0.0480981	0.0480981	Pm
68342	0.0480981	0.0480981	Pm
68343	0.000447055	0.000447055	Pm
68345	0.000350877	0.000350877	Pm
68346	0.000350877	0.000350877	Pm
68347	0.00137255	0.00137255	Pm
68350	0.000638298	0.000638298	Pm
68352	0.00170384	0.00170384	Pm
68353	0.00017313	0.00017313	Pm
68355	0.00017313	0.00017313	Pm
68356	0.00017313	0.00017313	Pm
68357	0.0856959	0.0856959	Pm
68358	0.0166111	0.00017313	Pm
68362	0.000816697	0.000816697	Pm
68363	0.00111193	0.00111193	Pm
68365	0.0270866	0.0270866	Pm
68369	0.000638298	0.000638298	Pm
68372	0.000350877	0.000350877	Pm
68373	0.000350877	0.000350877	Pm
68375	0.000350877	0.000350877	Pm
68378	0.000350877	0.000350877	Pm
68386	0.00017313	0.00017313	Pm
68390	0.00017313	0.00017313	Pm
68391	0.00017313	0.00017313	Pm
68392	0.00017313	0.00017313	Pm
68393	0.369744	0.108699	Pm
68394	0.0482249	0.0482249	Pm
68398	0.0757771	0.0757771	Pm
68400	0.000564891	0.000564891	Pm
68401	0.00017313	0.00017313	Pm
68403	0.000956652	0.000956652	Pm
68404	0.000574638	0.000574638	Pm
68405	0.0113903	0.0113903	Pm
68406	0.000858697	0.000858697	Pm
68411	0.00017313	0.00017313	Pm
68412	0.000405714	0.000405714	Pm
68413	0.000350877	0.000350877	Pm
68415	0.0018125	0.0018125	Pm
68419	0.00017313	0.00017313	Pm
68420	0.11436	0.11436	Pm
68421	0.00017313	0.00017313	Pm
68422	0.00100387	0.00100387	Pm
68424	0.000816697	0.000816697	Pm
68426	0.00250199	0.00250199	Pm
68434	0.137994	0.137994	Pm
68435	0.000606709	0.000606709	Pm
68436	0.130468	0.00250199	Pm
68437	0.00017313	0.00017313	Pm
68438	0.00017313	0.00017313	Pm
68441	0.000411727	0.000350877	Pm
68442	0.00017313	0.00017313	Pm
68443	0.000645346	0.000645346	Pm
68444	0.000533428	0.000533428	Pm
68445	0.00017313	0.00017313	Pm
68446	0.00017313	0.00017313	Pm
68454	0.000998004	0.000998004	Pm
68455	0.00017313	0.00017313	Pm
68456	0.000830479	0.000830479	Pm
68458	0.00146119	0.00146119	Pm
68460	0.00017313	0.00017313	Pm
68461	0.000816697	0.000816697	Pm
68463	0.0290155	0.0290155	Pm
68464	0.00017313	0.00017313	Pm
68466	0.00017313	0.00017313	Pm
68469	0.000638298	0.000638298	Pm
68470	0.000350877	0.000350877	Pm
68471	0.00017313	0.00017313	Pm
68472	0.000660631	0.000660631	Pm
68473	0.000533428	0.000533428	Pm
68477	0.000350877	0.000350877	Pm
68479	0.00215818	0.00215818	Pm
68480	0.000533428	0.000533428	Pm
68481	0.00270808	0.00270808	Pm
68483	0.000589387	0.000589387	Pm
68485	0.000350877	0.000350877	Pm
68487	0.000720981	0.000720981	Pm
68488	0.000530994	0.000530994	Pm
68489	0.0114611	0.0114611	Pm
68490	0.000350877	0.000350877	Pm
68491	0.00889171	0.00889171	Pm
68493	0.000711111	0.000711111	Pm
68497	0.00017313	0.00017313	Pm
68498	0.00017313	0.00017313	Pm
68501	0.0448004	0.0448004	Pm
68504	0.00017313	0.00017313	Pm
68505	0.0471638	0.00131157	Pm
68506	0.000482234	0.000482234	Pm
68507	0.00017313	0.00017313	Pm
68517	0.000350877	0.000350877	Pm
68518	0.000638298	0.000638298	Pm
68520	0.0552895	0.0552895	Pm
68522	0.000350877	0.000350877	Pm
68524	0.000508729	0.00057294	Pm
68530	0.00031495	0.00031495	Pm
68533	0.000720981	0.000720981	Pm
68534	0.000669055	0.000669055	Pm
68535	0.0227577	0.00031495	Pm
68538	0.00407773	0.00407773	Pm
68539	0.0243682	0.0243682	Pm
68540	0.0229377	0.000677245	Pm
68541	0.0485632	0.0485632	Pm
68542	0.000472032	0.000472032	Pm
68543	0.000421657	0.000421657	Pm
68545	0.00299609	0.00299609	Pm
68547	0.00017313	0.00017313	Pm
68548	0.0485632	0.0485632	Pm
68549	0.00017313	0.00017313	Pm
68551	0.000492436	0.000492436	Pm
68553	0.000711111	0.000711111	Pm
68554	0.000533428	0.000533428	Pm
68557	0.000720981	0.000720981	Pm
68558	0.00333143	0.00333143	Pm
68559	0.000677245	0.000677245	Pm
68560	0.00017313	0.00017313	Pm
68561	0.00017313	0.00017313	Pm
68563	0.00886728	0.00886728	Pm
68565	0.000350877	0.000350877	Pm
68568	0.000350877	0.000350877	Pm
68569	0.000662393	0.000638298	Pm
68570	0.000350877	0.000350877	Pm
68572	0.100413	0.100413	Pm
68573	0.000350877	0.000350877	Pm
68574	0.00055461	0.000350877	Pm
68576	0.000998004	0.000998004	Pm
68578	0.000998004	0.000998004	Pm
68579	0.000279565	0.00017313	Pm
68582	0.00017313	0.00017313	Pm
68583	0.000998004	0.000998004	Pm
68584	0.000533428	0.000533428	Pm
68586	0.00017313	0.00017313	Pm
68587	0.000702163	0.000677245	Pm
68591	0.0041122	0.0041122	Pm
68592	0.0127427	0.0127427	Pm
68594	0.00031495	0.00031495	Pm
68595	0.00017313	0.00017313	Pm
68596	0.00017313	0.00017313	Pm
68597	0.342174	0.0258097	Pm
68598	0.00031495	0.00031495	Pm
68599	0.0137457	0.0137457	Pm
68600	0.00108108	0.00108108	Pm
68601	0.00017313	0.00017313	Pm
68605	0.00354387	0.00266667	Pm
68606	0.00413597	0.00413597	Pm
68611	0.000350877	0.000350877	Pm
68612	0.00159928	0.00159928	Pm
68613	0.000533428	0.000533428	Pm
68614	0.00017313	0.00017313	Pm
68615	0.0334465	0.0334465	Pm
68616	0.000533428	0.000533428	Pm
68618	0.00137255	0.00137255	Pm
68619	0.00137052	0.00137052	Pm
68622	0.00300152	0.00300152	Pm
68623	0.00112989	0.00112989	Pm
68624	0.000720981	0.000720981	Pm
68625	0.000462182	0.000492436	Pm
68626	0.00031495	0.00031495	Pm
68627	0.000350877	0.000350877	Pm
68628	0.00017313	0.00017313	Pm
68630	0.153401	0.153401	Pm
68631	0.00282031	0.00282031	Pm
68632	0.00017313	0.00017313	Pm
68633	0.000998004	0.000998004	Pm
68635	0.000262004	0.000262004	Pm
68636	0.000350877	0.000350877	Pm
68638	6.96268e-05	6.96268e-05	Pm
68641	0.000262004	0.000262004	Pm
68642	0.000442153	0.000442153	Pm
68644	0.000350877	0.000350877	Pm
68645	0.000956652	0.000956652	Pm
68647	0.000492436	0.000492436	Pm
68649	0.000533428	0.000533428	Pm
68651	0.0156355	0.00106424	Pm
68652	0.0060413	0.0060413	Pm
68655	0.00017313	0.00017313	Pm
68658	0.0691991	0.0691991	Pm
68661	0.00024404	0.00024404	Pm
68662	0.0326808	0.0013079	Pm
68664	0.00017313	0.00017313	Pm
68665	0.0352758	0.0352758	Pm
68668	0.324561	0.324561	Pm
68669	0.00031495	0.00031495	Pm
68670	0.240132	0.240132	Pm
68673	0.00017313	0.00017313	Pm
68674	0.0130803	0.0130803	Pm
68677	0.00017313	0.00017313	Pm
68678	0.000720981	0.000720981	Pm
68681	0.120153	0.120153	Pm
68683	0.120153	0.120153	Pm
68684	0.00017313	0.00017313	Pm
68685	0.000350877	0.000350877	Pm
68686	0.000350877	0.000350877	Pm
68691	0.000350877	0.000350877	Pm
68696	0.000816697	0.000816697	Pm
68697	0.000830479	0.000830479	Pm
68698	0.00183557	0.00183557	Pm
68700	0.000492436	0.000492436	Pm
68701	0.0175439	0.0175439	Pm
68707	0.00794319	0.00794319	Pm
68708	0.0263773	0.0263773	Pm
68709	0.00357435	0.00357435	Pm
68712	0.000638298	0.000638298	Pm
68713	0.000350877	0.000350877	Pm
68715	0.0151924	0.0151924	Pm
68716	0.00031495	0.00031495	Pm
68717	0.00130554	0.00130554	Pm
68720	0.120891	0.120891	Pm
68721	0.00449948	0.00449948	Pm
68722	0.00827797	0.00827797	Pm
68726	0.000350877	0.000350877	Pm
68727	0.000645346	0.000645346	Pm
68728	0.00399543	0.00399543	Pm
68729	0.0225779	0.0225779	Pm
68735	0.00220714	0.00220714	Pm
68738	0.000350877	0.000350877	Pm
68740	0.000492436	0.000492436	Pm
68742	0.00700541	0.00700541	Pm
68743	0.00017313	0.00017313	Pm
68746	0.000533428	0.000533428	Pm
68747	0.000350877	0.000350877	Pm
68751	0.000332914	0.000332914	Pm
68754	0.000350877	0.000350877	Pm
68755	0.00140847	0.00140847	Pm
68756	0.000262004	0.000262004	Pm
68757	0.000350877	0.000350877	Pm
68759	0.000350877	0.000350877	Pm
68760	0.0143985	0.0143985	Pm
68761	0.00017313	0.00017313	Pm
68762	0.000332914	0.000332914	Pm
68763	0.000262004	0.000262004	Pm
68764	0.000350877	0.000350877	Pm
68766	0.000350877	0.000350877	Pm
68767	0.000350877	0.000350877	Pm
68770	0.00358927	0.00358927	Pm
68771	0.000350877	0.000350877	Pm
68772	0.00017313	0.00017313	Pm
68773	0.00123531	0.00123531	Pm
68774	0.000350877	0.000350877	Pm
68776	0.00175896	0.00175896	Pm
68779	0.00017313	0.00017313	Pm
68780	0.00017313	0.00017313	Pm
68784	0.000720981	0.000720981	Pm
68786	0.00131157	0.00131157	Pm
68787	0.00467305	0.00467305	Pm
68790	0.000533428	0.000533428	Pm
68796	0.00031495	0.00031495	Pm
68799	0.00017313	0.00017313	Pm
68802	0.00017313	0.00017313	Pm
68804	0.000720981	0.000720981	Pm
68807	0.000447055	0.000447055	Pm
68808	0.00017313	0.00017313	Pm
68813	0.00017313	0.00017313	Pm
68815	0.00017313	0.00017313	Pm
68816	0.00017313	0.00017313	Pm
68821	0.00017313	0.00017313	Pm
68824	0.00017313	0.00017313	Pm
68828	0.00017313	0.00017313	Pm
68829	0.000350877	0.000350877	Pm
68830	0.00031495	0.00031495	Pm
68831	0.000262004	0.000262004	Pm
68834	0.00645674	0.00645674	Pm
68835	0.0689166	0.0689166	Pm
68837	0.000350877	0.000350877	Pm
68838	0.000711111	0.000711111	Pm
68839	0.0147655	0.000332914	Pm
68840	0.0293326	0.0294671	Pm
68841	0.0582231	0.0582231	Pm
68843	0.000585948	0.000585948	Pm
68844	0.00108169	0.00108169	Pm
68846	0.00017313	0.00017313	Pm
68849	0.0113231	0.000638298	Pm
68850	0.0331579	0.0331579	Pm
68857	0.00348842	0.00348842	Pm
68861	0.00336458	0.00336458	Pm
68866	0.00031495	0.00031495	Pm
68868	0.000350877	0.000350877	Pm
68869	0.00174149	0.00174149	Pm
68876	0.00219298	0.00219298	Pm
68877	0.00109109	0.00109109	Pm
68878	0.000350877	0.000350877	Pm
68879	0.00088807	0.00088807	Pm
68880	0.000645346	0.000645346	Pm
68882	0.00206695	0.00206695	Pm
68883	0.0026727	0.0026727	Pm
68884	0.00146119	0.00146119	Pm
68885	0.00017313	0.00017313	Pm
68888	0.000425188	0.000425188	Pm
68889	0.00140643	0.000720981	Pm
68890	0.000715978	0.000715978	Pm
68891	0.110462	0.00218681	Pm
68892	0.00109109	0.00109109	Pm
68893	0.00205069	0.00205069	Pm
68896	0.00251579	0.00251579	Pm
68897	0.0315864	0.0315864	Pm
68898	0.00205069	0.00205069	Pm
68900	0.000732193	0.000732193	Pm
68901	0.000434926	0.00031495	Pm
68902	0.00017313	0.00017313	Pm
68903	0.00146119	0.00146119	Pm
68904	0.000350877	0.000350877	Pm
68905	0.0108193	0.00146119	Pm
68908	0.00031495	0.00031495	Pm
68912	0.000442153	0.000442153	Pm
68913	0.00110136	0.00110136	Pm
68914	0.000791952	0.000350877	Pm
68915	0.000638298	0.000638298	Pm
68917	0.000638298	0.000638298	Pm
68918	0.000711111	0.000711111	Pm
68919	0.000711111	0.000711111	Pm
68920	0.000653764	0.000653764	Pm
68922	0.00017313	0.00017313	Pm
68924	0.000638298	0.000638298	Pm
68926	0.00017313	0.00017313	Pm
68930	0.101174	0.101174	Pm
68934	0.00024404	0.00024404	Pm
68935	0.000535929	0.000535929	Pm
68936	0.000677245	0.000677245	Pm
68937	0.000720981	0.000720981	Pm
68940	0.000793253	0.000720981	Pm
68941	0.00017313	0.00017313	Pm
68942	0.000720981	0.000720981	Pm
68944	0.00183557	0.00183557	Pm
68945	0.000472032	0.000472032	Pm
68947	0.00017313	0.00017313	Pm
68953	0.00017313	0.00017313	Pm
68954	0.00031495	0.00031495	Pm
68955	0.000409238	0.000409238	Pm
68959	0.000350877	0.000350877	Pm
68960	0.000590678	0.000590678	Pm
68961	0.000599349	0.000533428	Pm
68964	0.000405714	0.000405714	Pm
68965	0.0140734	0.0140734	Pm
68967	0.000350877	0.000350877	Pm
68968	0.000350877	0.000350877	Pm
68969	0.000494587	0.000494587	Pm
68970	0.000262004	0.000262004	Pm
68971	0.00224502	0.00224502	Pm
68972	0.247066	0.247066	Pm
68974	0.000350877	0.000350877	Pm
68975	0.0790784	0.0790784	Pm
68978	0.000533428	0.000533428	Pm
68979	0.00017313	0.00017313	Pm
68980	0.000858697	0.000858697	Pm
68981	0.00192922	0.00192922	Pm
68982	0.000711111	0.000711111	Pm
68985	0.022063	0.022063	Pm
68988	0.000711111	0.000711111	Pm
68990	0.00017313	0.00017313	Pm
68993	0.00024404	0.00024404	Pm
68994	0.000353279	0.000353279	Pm
68995	0.00017313	0.00017313	Pm
68997	0.00284722	0.00284722	Pm
69006	0.00017313	0.00017313	Pm
69011	0.00017313	0.00017313	Pm
69013	0.000816697	0.000816697	Pm
69015	0.00017313	0.00017313	Pm
69016	0.000816697	0.000816697	Pm
69020	0.0281832	0.0281832	Pm
69023	0.0560515	0.0560515	Pm
69024	0.00017313	0.00017313	Pm
69025	0.00560429	0.00560429	Pm
69026	0.0831296	0.0831296	Pm
69027	0.00017313	0.00017313	Pm
69029	0.000350877	0.000350877	Pm
69032	0.0197102	0.0197102	Pm
69036	0.00675614	0.00675614	Pm
69039	0.100261	0.100261	Pm
69044	0.100261	0.100261	Pm
69046	0.000262004	0.000262004	Pm
69049	0.000350877	0.000350877	Pm
69052	0.000638298	0.000638298	Pm
69054	0.0163542	0.0163542	Pm
69055	0.00131157	0.00131157	Pm
69056	0.00203513	0.00203513	Pm
69057	0.00170317	0.00170317	Pm
69058	0.0802187	0.000350877	Pm
69059	0.000816697	0.000816697	Pm
69061	0.00147437	0.00147437	Pm
69062	0.120422	0.120422	Pm
69065	0.324561	0.324561	Pm
69066	0.000895815	0.000895815	Pm
69067	0.00017313	0.00017313	Pm
69069	0.162737	0.162737	Pm
69070	0.00017313	0.00017313	Pm
69072	0.000496097	0.000496097	Pm
69074	0.00017313	0.00017313	Pm
69079	0.0131439	0.0131439	Pm
69080	0.00082375	0.00082375	Pm
69082	0.000461908	0.000461908	Pm
69091	0.000677245	0.000677245	Pm
69092	0.00277521	0.00277521	Pm
69094	0.00017313	0.00017313	Pm
69097	0.00159683	0.00159683	Pm
69100	0.000720981	0.000720981	Pm
69102	0.00017313	0.00017313	Pm
69105	0.00017313	0.00017313	Pm
69107	0.000829388	0.000829388	Pm
69108	0.00153083	0.000350877	Pm
69110	0.000881349	0.000867907	Pm
69112	0.00117398	0.00117398	Pm
69113	0.00177239	0.00177239	Pm
69114	0.000434926	0.00031495	Pm
69115	0.00084934	0.00084934	Pm
69116	0.111045	0.00335193	Pm
69118	0.000472032	0.000472032	Pm
69121	0.00470035	0.00470035	Pm
69122	0.000476624	0.000476624	Pm
69123	0.00201117	0.00201117	Pm
69125	0.00309179	0.00309179	Pm
69126	0.000720981	0.000720981	Pm
69129	0.000447055	0.000447055	Pm
69130	0.0756217	0.00111193	Pm
69131	0.000350877	0.000350877	Pm
69136	0.000638298	0.000638298	Pm
69138	0.00017313	0.00017313	Pm
69141	0.0917971	0.0383742	Pm
69144	0.00057294	0.00057294	Pm
69147	0.000678228	0.000678228	Pm
69148	0.000716046	0.000716046	Pm
69150	0.00017313	0.00017313	Pm
69153	0.0980851	0.0980851	Pm
69154	0.13379	0.13379	Pm
69156	0.000533428	0.000533428	Pm
69157	0.13342	0.13342	Pm
69161	0.000720981	0.000720981	Pm
69164	0.000720981	0.000720981	Pm
69165	0.00017313	0.00017313	Pm
69166	0.00840764	0.00840764	Pm
69168	0.000494913	0.000494913	Pm
69170	0.000533428	0.000533428	Pm
69173	0.00693948	0.00693948	Pm
69174	0.00137255	0.00137255	Pm
69176	0.00017313	0.00017313	Pm
69177	0.000711111	0.000711111	Pm
69178	0.000350877	0.000350877	Pm
69180	0.0117996	0.0117996	Pm
69181	0.000711111	0.000711111	Pm
69182	0.486667	0.486667	Pm
69183	0.000350877	0.000350877	Pm
69185	0.178449	0.0485055	Pm
69187	0.0758659	0.0758659	Pm
69188	0.000350877	0.000350877	Pm
69190	0.151381	0.151381	Pm
69192	0.000262004	0.000262004	Pm
69194	0.000645346	0.000645346	Pm
69196	0.000442121	0.000442121	Pm
69197	0.000350877	0.000350877	Pm
69198	0.000447055	0.000447055	Pm
69199	0.00017313	0.00017313	Pm
69200	0.00031495	0.00031495	Pm
69204	0.016519	0.016519	Pm
69215	0.00017313	0.00017313	Pm
69217	0.000350877	0.000350877	Pm
69219	0.00031495	0.00031495	Pm
69220	0.00017313	0.00017313	Pm
69221	0.00017313	0.00017313	Pm
69224	0.00414851	0.00414851	Pm
69229	0.000535929	0.000535929	Pm
69231	0.000711111	0.000711111	Pm
69234	0.000530994	0.000530994	Pm
69238	0.000661295	0.000661295	Pm
69239	0.000711111	0.000711111	Pm
69240	0.0370054	0.0370054	Pm
69242	0.246797	0.246797	Pm
69246	0.000350877	0.000350877	Pm
69253	0.00017313	0.00017313	Pm
69257	0.000350877	0.000350877	Pm
69258	0.00017313	0.00017313	Pm
69259	0.000350877	0.000350877	Pm
69260	0.00268209	0.00268209	Pm
69264	0.123977	0.00108605	Pm
69266	0.000350877	0.000350877	Pm
69267	0.000520519	0.000520519	Pm
69268	0.000350877	0.000350877	Pm
69270	0.493421	0.493421	Pm
69271	0.00017313	0.00017313	Pm
69272	0.000533428	0.000533428	Pm
69273	0.100413	0.100413	Pm
69275	0.00017313	0.00017313	Pm
69276	0.000498112	0.000498112	Pm
69277	0.00031495	0.00031495	Pm
69278	0.181438	0.181438	Pm
69279	0.000659132	0.000350877	Pm
69283	0.000720981	0.000720981	Pm
69284	0.000332783	0.000332783	Pm
69286	0.000535095	0.000533428	Pm
69287	0.000350877	0.000350877	Pm
69288	0.000442153	0.000442153	Pm
69289	0.000601773	0.000601773	Pm
69291	0.000353279	0.000353279	Pm
69292	0.000350877	0.000350877	Pm
69297	0.000731403	0.000731403	Pm
69298	0.00031495	0.00031495	Pm
69300	0.00017313	0.00017313	Pm
69301	0.00017313	0.00017313	Pm
69304	0.000350877	0.000350877	Pm
69305	0.0225818	0.0225818	Pm
69307	0.000487941	0.000645346	Pm
69313	0.00131579	0.00131579	Pm
69314	0.00031495	0.00031495	Pm
69316	0.00031495	0.00031495	Pm
69319	0.000424111	0.000424111	Pm
69321	0.00017313	0.00017313	Pm
69322	0.00017313	0.00017313	Pm
69326	0.00017313	0.00017313	Pm
69328	0.000350877	0.000350877	Pm
69329	0.000472032	0.000472032	Pm
69332	0.0553756	0.00131579	Pm
69335	0.00131157	0.00131157	Pm
69337	0.00143417	0.00143417	Pm
69338	0.00131157	0.00131157	Pm
69340	0.00017313	0.00017313	Pm
69341	0.000571757	0.000571757	Pm
69343	0.000350877	0.000350877	Pm
69344	0.000638298	0.000638298	Pm
69346	0.000720981	0.000720981	Pm
69348	0.000720981	0.000720981	Pm
69351	0.00119161	0.00119161	Pm
69352	0.00166223	0.00166223	Pm
69353	0.000447055	0.000447055	Pm
69363	0.000350877	0.000350877	Pm
69366	0.00057294	0.00057294	Pm
69367	0.00031495	0.00031495	Pm
69369	0.000498112	0.000498112	Pm
69370	0.00118637	0.00118637	Pm
69372	0.00031495	0.00031495	Pm
69373	0.0604569	0.0604569	Pm
69378	0.000816697	0.000816697	Pm
69379	0.000262004	0.000262004	Pm
69380	0.0258097	0.0258097	Pm
69384	0.000992355	0.000992355	Pm
69385	0.000711111	0.000711111	Pm
69386	0.00165517	0.00165517	Pm
69388	0.00017313	0.00017313	Pm
69391	0.0404651	0.0404651	Pm
69394	0.0719989	0.0719989	Pm
69398	0.00017313	0.00017313	Pm
69399	0.00067975	0.00067975	Pm
69402	0.0485632	0.0485632	Pm
69405	0.000350877	0.000350877	Pm
69406	0.00455149	0.00455149	Pm
69410	0.00017313	0.00017313	Pm
69411	0.000816697	0.000816697	Pm
69414	0.00017313	0.00017313	Pm
69417	0.000711111	0.000711111	Pm
69420	0.000816697	0.000816697	Pm
69423	0.00017313	0.00017313	Pm
69433	0.00017313	0.00017313	Pm
69438	0.000677245	0.000677245	Pm
69442	0.00017313	0.00017313	Pm
69445	0.000711111	0.000711111	Pm
69446	0.102743	0.102743	Pm
69447	0.246797	0.246797	Pm
69448	0.000673555	0.000673555	Pm
69451	0.225281	0.225281	Pm
69452	0.000350877	0.000350877	Pm
69456	0.00017313	0.00017313	Pm
69457	0.000350877	0.000350877	Pm
69462	0.00017313	0.00017313	Pm
69463	0.0096286	0.0096286	Pm
69465	0.257584	0.257584	Pm
69466	0.000589387	0.000589387	Pm
69471	0.236844	0.236844	Pm
69474	0.00031495	0.00031495	Pm
69475	0.000350877	0.000350877	Pm
69476	0.00017313	0.00017313	Pm
69477	0.000830479	0.000830479	Pm
69478	0.00017313	0.00017313	Pm
69479	0.000350877	0.000350877	Pm
69480	0.000350877	0.000350877	Pm
69481	0.000350877	0.000350877	Pm
69483	0.00017313	0.00017313	Pm
69485	0.00208665	0.00208665	Pm
69488	0.00057294	0.00057294	Pm
69489	0.0389101	0.0389101	Pm
69490	0.00031495	0.00031495	Pm
69491	0.00017313	0.00017313	Pm
69492	0.000350877	0.000350877	Pm
69493	0.000350877	0.000350877	Pm
69494	0.000638298	0.000638298	Pm
69500	0.00031495	0.00031495	Pm
69504	0.00017313	0.00017313	Pm
69506	0.00161081	0.000332914	Pm
69510	0.00017313	0.00017313	Pm
69513	0.00017313	0.00017313	Pm
69514	0.000720981	0.000720981	Pm
69517	0.00152555	0.00152555	Pm
69518	0.00047925	0.000350877	Pm
69519	0.00063231	0.00063231	Pm
69521	0.00024404	0.00024404	Pm
69524	0.00100114	0.00100114	Pm
69526	0.000472032	0.000472032	Pm
69529	0.000761366	0.000472032	Pm
69539	0.000350877	0.000350877	Pm
69542	0.00017313	0.00017313	Pm
69544	0.00128614	0.00128614	Pm
69546	0.0022214	0.0022214	Pm
69548	0.000991844	0.000991844	Pm
69549	0.0022214	0.0022214	Pm
69551	0.0077762	0.0077762	Pm
69553	0.000350877	0.000350877	Pm
69554	0.000350877	0.000350877	Pm
69555	0.000350877	0.000350877	Pm
69559	0.00116622	0.00116622	Pm
69561	0.000350877	0.000350877	Pm
69562	0.00031495	0.00031495	Pm
69563	0.000867907	0.000867907	Pm
69565	0.00106424	0.00106424	Pm
69569	0.126605	0.126605	Pm
69570	0.0633891	0.0633891	Pm
69572	0.000720981	0.000720981	Pm
69573	0.000492436	0.000492436	Pm
69576	0.00017313	0.00017313	Pm
69577	0.501344	0.501344	Pm
69578	0.00031495	0.00031495	Pm
69583	0.000332783	0.000332783	Pm
69586	0.00202091	0.00202091	Pm
69589	0.000711111	0.000711111	Pm
69590	0.000711111	0.000711111	Pm
69591	0.000472032	0.000472032	Pm
69595	0.000350877	0.000350877	Pm
69597	0.000645346	0.000645346	Pm
69610	0.000350877	0.000350877	Pm
69615	0.000422733	0.00031495	Pm
69617	0.00017313	0.00017313	Pm
69619	0.000332783	0.000332783	Pm
69621	0.00700541	0.00700541	Pm
69622	0.0661189	0.0661189	Pm
69623	0.0661189	0.0661189	Pm
69625	0.00017313	0.00017313	Pm
69626	0.00017313	0.00017313	Pm
69627	0.0661189	0.0661189	Pm
69628	0.033146	0.033146	Pm
69629	0.00017313	0.00017313	Pm
69631	0.00146119	0.00146119	Pm
69632	0.0285721	0.0285721	Pm
69633	0.00146119	0.00146119	Pm
69634	0.324288	0.324288	Pm
69635	0.00414851	0.00414851	Pm
69636	0.00146119	0.00146119	Pm
69637	0.00106424	0.00106424	Pm
69638	0.00146119	0.00146119	Pm
69639	0.648402	0.648402	Pm
69640	0.00186772	0.00186772	Pm
69648	0.0142087	0.0142087	Pm
69649	0.0142087	0.0142087	Pm
69653	0.00017313	0.00017313	Pm
69661	0.000350877	0.000350877	Pm
69662	0.0711659	0.0711659	Pm
69663	0.00670795	0.00670795	Pm
69665	0.00017313	0.00017313	Pm
69666	0.00266667	0.00266667	Pm
69667	0.0369163	0.0369163	Pm
69668	0.0219791	0.0219791	Pm
69674	0.000490536	0.000490536	Pm
69676	0.00031495	0.00031495	Pm
69677	0.000970385	0.000970385	Pm
69679	0.00188536	0.00188536	Pm
69680	0.0196821	0.0196821	Pm
69683	0.000442153	0.000442153	Pm
69685	0.000830479	0.000830479	Pm
69686	0.00031495	0.00031495	Pm
69687	0.0220655	0.0220655	Pm
69692	0.000350877	0.000350877	Pm
69693	0.0247107	0.0247107	Pm
69694	0.00841157	0.000350877	Pm
69695	0.00773907	0.00773907	Pm
69696	0.00017313	0.00017313	Pm
69697	0.000492436	0.000492436	Pm
69699	0.00201381	0.00201381	Pm
69700	0.0275965	0.0275965	Pm
69701	0.00017313	0.00017313	Pm
69706	0.000262004	0.000262004	Pm
69707	0.0160172	0.0160172	Pm
69708	0.000350877	0.000350877	Pm
69709	0.0499743	0.0499743	Pm
69712	0.0064983	0.0064983	Pm
69716	0.0402043	0.0402043	Pm
69718	0.000711111	0.000711111	Pm
69719	0.500485	0.500485	Pm
69720	0.000639975	0.000639975	Pm
69721	0.000639975	0.000639975	Pm
69722	0.0647773	0.0647773	Pm
69723	0.0647773	0.0647773	Pm
69724	0.000720981	0.000720981	Pm
69726	0.000720981	0.000720981	Pm
69727	0.00245318	0.00245318	Pm
69729	0.0143628	0.00128642	Pm
69730	0.000350877	0.000350877	Pm
69731	0.000720981	0.000720981	Pm
69733	0.16701	0.00711643	Pm
69734	0.000350877	0.000350877	Pm
69735	0.00017313	0.00017313	Pm
69736	0.0221205	0.0221205	Pm
69737	0.000599116	0.000533428	Pm
69738	0.000332914	0.000332914	Pm
69739	0.493421	0.493421	Pm
69741	0.00017313	0.00017313	Pm
69742	0.000482234	0.000482234	Pm
69743	0.00017313	0.00017313	Pm
69748	0.015061	0.015061	Pm
69749	0.000720981	0.000720981	Pm
69750	0.041399	0.0450834	Pm
69751	0.000638298	0.000638298	Pm
69752	0.0013079	0.0013079	Pm
69753	0.00017313	0.00017313	Pm
69756	0.00017313	0.00017313	Pm
69760	0.00347305	0.00347305	Pm
69762	0.130295	0.00202277	Pm
69767	0.000830479	0.000830479	Pm
69769	0.0182592	0.0182592	Pm
69770	0.00073141	0.00073141	Pm
69771	0.00017313	0.00017313	Pm
69773	0.00024404	0.00024404	Pm
69775	0.00108108	0.00108108	Pm
69776	0.00108108	0.00108108	Pm
69777	0.00017313	0.00017313	Pm
69778	0.000638298	0.000638298	Pm
69780	0.000350877	0.000350877	Pm
69782	0.000350877	0.000350877	Pm
69786	0.128313	0.128313	Pm
69788	0.0370054	0.0370054	Pm
69792	0.283245	0.283245	Pm
69793	0.0893794	0.0893794	Pm
69794	0.0108643	0.0108643	Pm
69796	0.000492436	0.000492436	Pm
69798	0.00017313	0.00017313	Pm
69799	0.000232379	0.00017313	Pm
69801	0.0070922	0.0070922	Pm
69803	0.000350877	0.000350877	Pm
69805	0.000807941	0.000807941	Pm
69806	0.000638298	0.000638298	Pm
69807	0.0046159	0.0046159	Pm
69808	0.0046159	0.0046159	Pm
69809	0.0122072	0.00017313	Pm
69813	0.24342	0.24342	Pm
69814	0.00292839	0.00292839	Pm
69815	0.500926	0.500926	Pm
69816	0.372173	0.244259	Pm
69820	0.00044525	0.000492436	Pm
69822	0.000350877	0.000350877	Pm
69823	0.000350877	0.000350877	Pm
69824	0.000350877	0.000350877	Pm
69825	0.00017313	0.00017313	Pm
69828	0.000533428	0.000533428	Pm
69829	0.000533428	0.000533428	Pm
69831	0.000494913	0.000494913	Pm
69832	0.00017313	0.00017313	Pm
69833	0.00205908	0.00205908	Pm
69835	0.00017313	0.00017313	Pm
69837	0.00031495	0.00031495	Pm
69839	0.00133696	0.00133696	Pm
69841	0.00017313	0.00017313	Pm
69845	0.000350877	0.000350877	Pm
69849	0.000350877	0.000350877	Pm
69855	0.000421657	0.000421657	Pm
69856	0.000332914	0.000332914	Pm
69858	0.000677245	0.000677245	Pm
69860	0.00507069	0.00507069	Pm
69861	0.000262004	0.000262004	Pm
69863	0.000492436	0.000492436	Pm
69866	0.0013079	0.0013079	Pm
69872	0.00017313	0.00017313	Pm
69873	0.000711111	0.000711111	Pm
69874	0.000350877	0.000350877	Pm
69875	0.000350877	0.000350877	Pm
69877	0.437303	0.437303	Pm
69880	0.00249251	0.00249251	Pm
69882	0.00031495	0.00031495	Pm
69883	0.000711111	0.000711111	Pm
69887	0.500087	0.500087	Pm
69892	0.0711659	0.0711659	Pm
69893	0.000711111	0.000711111	Pm
69897	0.00017313	0.00017313	Pm
69898	0.0608133	0.0608133	Pm
69899	0.00031495	0.00031495	Pm
69902	0.0322013	0.00024404	Pm
69903	0.0370054	0.0370054	Pm
69906	0.000262004	0.000262004	Pm
69907	0.00017313	0.00017313	Pm
69908	0.0186781	0.0186781	Pm
69912	0.00017313	0.00017313	Pm
69913	0.0878677	0.0878677	Pm
69918	0.00017313	0.00017313	Pm
69919	0.000979192	0.000979192	Pm
69920	0.00763093	0.00763093	Pm
69922	0.000720981	0.000720981	Pm
69923	0.00017313	0.00017313	Pm
69927	0.000332783	0.000332783	Pm
69931	0.225281	0.225281	Pm
69934	0.000353279	0.000353279	Pm
69935	0.00017313	0.00017313	Pm
69940	0.054	0.054	Pm
69941	0.00755855	0.00755855	Pm
69942	0.247728	0.247728	Pm
69943	0.0043956	0.0043956	Pm
69946	0.000350877	0.000350877	Pm
69949	0.000350877	0.000350877	Pm
69951	0.110959	0.110959	Pm
69953	0.493421	0.493421	Pm
69955	0.00017313	0.00017313	Pm
69959	0.00973933	0.00973933	Pm
69965	0.000711111	0.000711111	Pm
69974	0.000350877	0.000350877	Pm
69975	0.00017313	0.00017313	Pm
69977	0.000421657	0.000421657	Pm
69979	0.000638298	0.000638298	Pm
69980	0.00938438	0.00938438	Pm
69981	0.000720981	0.000720981	Pm
69982	0.000913743	0.000913743	Pm
69983	0.000353279	0.000353279	Pm
69984	0.000720981	0.000720981	Pm
69985	0.151207	0.151207	Pm
69986	0.000262004	0.000262004	Pm
69988	0.000442153	0.000442153	Pm
69989	0.000350877	0.000350877	Pm
69990	0.00111193	0.00111193	Pm
69993	0.000711111	0.000711111	Pm
69996	0.00031495	0.00031495	Pm
69999	0.00017313	0.00017313	Pm
70000	0.0448004	0.0448004	Pm
70001	0.000350877	0.000350877	Pm
70003	0.00135726	0.00135726	Pm
70005	0.000350877	0.000350877	Pm
70006	0.0355556	0.0355556	Pm
70007	0.0355556	0.0355556	Pm
70011	0.106089	0.106089	Pm
70012	0.00017313	0.00017313	Pm
70013	0.00223173	0.00223173	Pm
70014	0.00017313	0.00017313	Pm
70015	0.00152555	0.00152555	Pm
70018	0.000533428	0.000533428	Pm
70019	0.130287	0.130287	Pm
70027	0.000322581	0.000322581	Pm
70029	0.000895815	0.000895815	Pm
70030	0.00111193	0.00111193	Pm
70032	0.00255877	0.00255877	Pm
70033	0.000350877	0.000350877	Pm
70038	0.000350877	0.000350877	Pm
70039	0.00031495	0.00031495	Pm
70040	0.00266667	0.00266667	Pm
70043	0.00031495	0.00031495	Pm
70045	0.103792	0.103792	Pm
70046	0.206946	0.206946	Pm
70047	0.000421657	0.000421657	Pm
70053	0.00131579	0.00131579	Pm
70056	0.00017313	0.00017313	Pm
70057	0.000350877	0.000350877	Pm
70062	0.00987184	0.000350877	Pm
70063	0.00133609	0.00133609	Pm
70065	0.00017313	0.00017313	Pm
70067	0.000232379	0.00017313	Pm
70068	0.000350877	0.000350877	Pm
70069	0.00438142	0.00412454	Pm
70070	0.0013079	0.0013079	Pm
70073	0.162456	0.162456	Pm
70077	0.00031495	0.00031495	Pm
70078	0.000447055	0.000447055	Pm
70079	0.0241753	0.0241753	Pm
70080	0.00126181	0.00126181	Pm
70081	0.0436409	0.0436409	Pm
70085	0.0290202	0.0290202	Pm
70089	0.00203513	0.00203513	Pm
70091	0.00017313	0.00017313	Pm
70092	0.00128656	0.00128656	Pm
70094	0.00017313	0.00017313	Pm
70096	0.0836601	0.0836601	Pm
70097	0.00101284	0.00101284	Pm
70098	0.000913743	0.000913743	Pm
70100	0.000262004	0.000262004	Pm
70101	0.00794319	0.00794319	Pm
70104	0.000350877	0.000350877	Pm
70105	0.000350877	0.000350877	Pm
70106	0.000350877	0.000350877	Pm
70108	0.00108169	0.00108169	Pm
70109	0.000555556	0.000555556	Pm
70111	0.00017313	0.00017313	Pm
70112	0.000353279	0.000353279	Pm
70113	0.000262004	0.000262004	Pm
70114	0.000816697	0.000816697	Pm
70120	0.000350877	0.000350877	Pm
70122	0.000472032	0.000472032	Pm
70123	0.000472032	0.000472032	Pm
70125	0.00578886	0.00578886	Pm
70127	0.000858697	0.000858697	Pm
70128	0.00017313	0.00017313	Pm
70129	0.0114046	0.0114046	Pm
70130	0.236844	0.236844	Pm
70134	0.0706906	0.0706906	Pm
70138	0.000350877	0.000350877	Pm
70139	0.0843212	0.0843212	Pm
70140	0.00017313	0.00017313	Pm
70142	0.000350877	0.000350877	Pm
70143	0.000492436	0.000492436	Pm
70146	0.000515913	0.000515913	Pm
70148	0.00067444	0.00067444	Pm
70150	0.000350877	0.000350877	Pm
70152	0.00017313	0.00017313	Pm
70153	0.0603945	0.0603945	Pm
70158	0.000350877	0.000350877	Pm
70160	0.00031495	0.00031495	Pm
70164	0.00146119	0.00146119	Pm
70165	0.000638298	0.000638298	Pm
70169	0.493421	0.493421	Pm
70170	0.247293	0.247293	Pm
70171	0.000711111	0.000711111	Pm
70172	0.0379194	0.0379194	Pm
70173	0.000970385	0.000970385	Pm
70174	0.00062227	0.00062227	Pm
70175	0.000638298	0.000638298	Pm
70176	0.000660631	0.000660631	Pm
70177	0.00062227	0.00062227	Pm
70178	0.00017313	0.00017313	Pm
70179	0.0277778	0.0277778	Pm
70185	0.0160997	0.0160997	Pm
70186	0.0105781	0.0105781	Pm
70187	0.000350877	0.000350877	Pm
70188	0.000291628	0.000350877	Pm
70189	0.240132	0.240132	Pm
70190	0.000350877	0.000350877	Pm
70191	0.00121332	0.00121332	Pm
70193	0.240132	0.240132	Pm
70194	0.00157877	0.00157877	Pm
70195	0.00340599	0.00340599	Pm
70196	0.000533428	0.000533428	Pm
70199	0.0371765	0.00197182	Pm
70200	0.000751906	0.000751906	Pm
70201	0.000638298	0.000638298	Pm
70203	0.333883	0.00129702	Pm
70204	0.000627105	0.000627105	Pm
70205	0.0831296	0.0831296	Pm
70206	0.00320366	0.00320366	Pm
70207	0.00017313	0.00017313	Pm
70208	0.0599144	0.00132017	Pm
70209	0.000711111	0.000711111	Pm
70210	0.000711111	0.000711111	Pm
70211	0.000350877	0.000350877	Pm
70213	0.000262004	0.000262004	Pm
70214	0.000442121	0.000442121	Pm
70215	0.000442121	0.000442121	Pm
70216	0.00017313	0.00017313	Pm
70219	0.00017313	0.00017313	Pm
70220	0.00102316	0.00102316	Pm
70223	0.00031495	0.00031495	Pm
70224	0.00017313	0.00017313	Pm
70225	0.108699	0.108699	Pm
70228	0.00017313	0.00017313	Pm
70230	0.247251	0.247251	Pm
70231	0.00017313	0.00017313	Pm
70233	0.00017313	0.00017313	Pm
70234	0.00570063	0.00570063	Pm
70237	0.00017313	0.00017313	Pm
70242	0.000350877	0.000350877	Pm
70248	0.000492436	0.000492436	Pm
70258	0.00017313	0.00017313	Pm
70260	0.000913743	0.000913743	Pm
70262	0.000350877	0.000350877	Pm
70264	0.00017313	0.00017313	Pm
70272	0.00031495	0.00031495	Pm
70273	0.0019845	0.0019845	Pm
70275	0.000830479	0.000830479	Pm
70278	0.00125387	0.00125387	Pm
70281	0.00215686	0.00215686	Pm
70282	0.000533428	0.000533428	Pm
70285	0.000533428	0.000533428	Pm
70292	0.00106942	0.00106942	Pm
70294	0.00122908	0.00122908	Pm
70295	0.00017313	0.00017313	Pm
70296	0.000492436	0.000492436	Pm
70297	0.00196572	0.00196572	Pm
70298	0.000895815	0.000895815	Pm
70299	0.00196572	0.00196572	Pm
70301	0.000627105	0.000627105	Pm
70304	0.000698015	0.000698015	Pm
70305	0.000403693	0.000403693	Pm
70306	0.00017313	0.00017313	Pm
70308	0.000350877	0.000350877	Pm
70309	0.000720981	0.000720981	Pm
70310	0.493421	0.493421	Pm
70313	0.11436	0.11436	Pm
70316	0.00017313	0.00017313	Pm
70317	0.000895815	0.000895815	Pm
70318	0.00017313	0.00017313	Pm
70320	0.000895815	0.000895815	Pm
70323	0.183656	0.183656	Pm
70324	0.00106513	0.00106513	Pm
70327	0.00205069	0.00205069	Pm
70328	0.13304	0.13304	Pm
70330	0.00183557	0.00183557	Pm
70337	0.00196572	0.00196572	Pm
70339	0.000350877	0.000350877	Pm
70341	0.00122908	0.00122908	Pm
70344	0.000809335	0.000716046	Pm
70345	0.00352941	0.00352941	Pm
70347	0.000729946	0.000817362	Pm
70348	0.00145437	0.00145437	Pm
70349	0.00017313	0.00017313	Pm
70350	0.324561	0.324561	Pm
70351	1	1	Pm
70352	0.0140464	0.0140464	Pm
70356	0.904114	0.904114	Pm
70357	0.00253146	0.00275072	Pm
70358	0.0208413	0.0208413	Pm
70361	0.493421	0.493421	Pm
70362	0.0529218	0.0529218	Pm
70366	0.00198836	0.00198836	Pm
70368	0.117712	0.117712	Pm
70369	0.00131333	0.00131333	Pm
70371	0.000638298	0.000638298	Pm
70372	0.000913743	0.000913743	Pm
70373	0.000353279	0.000353279	Pm
70375	0.00272665	0.00272665	Pm
70376	0.27454	0.27454	Pm
70379	0.000448285	0.000533428	Pm
70381	0.000720981	0.000720981	Pm
70384	0.00017313	0.00017313	Pm
70389	0.000638298	0.000638298	Pm
70392	0.000720981	0.000720981	Pm
70394	0.000720981	0.000720981	Pm
70395	0.000679639	0.000679639	Pm
70398	0.00760021	0.00760021	Pm
70399	0.00120078	0.00120078	Pm
70400	0.000350877	0.000350877	Pm
70404	0.000645346	0.000645346	Pm
70408	0.000533428	0.000533428	Pm
70409	0.00670795	0.00670795	Pm
70411	0.000533428	0.000533428	Pm
70413	0.0013079	0.0013079	Pm
70415	0.000350877	0.000350877	Pm
70419	0.00103099	0.00017313	Pm
70422	0.000350877	0.000350877	Pm
70424	0.000645346	0.000645346	Pm
70428	0.000350877	0.000350877	Pm
70436	0.00017313	0.00017313	Pm
70437	0.24703	0.24703	Pm
70442	0.000867907	0.000867907	Pm
70443	0.000350877	0.000350877	Pm
70447	0.00111193	0.00111193	Pm
70449	0.000711111	0.000711111	Pm
70450	0.000447055	0.000447055	Pm
70451	0.00174487	0.00174487	Pm
70452	0.00064253	0.00064253	Pm
70453	0.000720981	0.000720981	Pm
70454	0.000720981	0.000720981	Pm
70455	0.0027776	0.000913743	Pm
70456	0.000638298	0.000638298	Pm
70457	0.00175896	0.00175896	Pm
70464	2.98208e-06	2.98208e-06	Pm
70467	0.000748498	0.000748498	Pm
70470	0.000350877	0.000350877	Pm
70476	0.00017313	0.00017313	Pm
70479	0.00017313	0.00017313	Pm
70482	0.000711111	0.000711111	Pm
70483	0.000711111	0.000711111	Pm
70489	0.008927	0.008927	Pm
70492	0.000350877	0.000350877	Pm
70493	0.108699	0.108699	Pm
70496	0.000350877	0.000350877	Pm
70497	0.00017313	0.00017313	Pm
70498	0.00017313	0.00017313	Pm
70499	0.000639975	0.000639975	Pm
70500	0.000639975	0.000639975	Pm
70502	0.000262004	0.000262004	Pm
70503	0.00017313	0.00017313	Pm
70504	0.00342596	0.00342596	Pm
70506	0.00017313	0.00017313	Pm
70510	0.000350877	0.000350877	Pm
70511	0.000350877	0.000350877	Pm
70514	0.00192922	0.00192922	Pm
70516	0.000533428	0.000533428	Pm
70518	0.00017313	0.00017313	Pm
70520	0.000711111	0.000711111	Pm
70521	0.000711111	0.000711111	Pm
70522	0.00146976	0.00146976	Pm
70523	0.0368492	0.0211388	Pm
70525	0.000350877	0.000350877	Pm
70528	0.104946	0.104946	Pm
70530	0.00017313	0.00017313	Pm
70531	0.00017313	0.00017313	Pm
70535	0.000262004	0.000262004	Pm
70537	0.00281532	0.00281532	Pm
70538	0.000979192	0.000979192	Pm
70541	0.276601	0.276601	Pm
70543	0.000715978	0.000715978	Pm
70544	0.000867907	0.000867907	Pm
70548	0.0811656	0.0811656	Pm
70549	0.000350877	0.000350877	Pm
70551	0.00146119	0.00146119	Pm
70558	0.00031495	0.00031495	Pm
70561	0.0276082	0.00320366	Pm
70562	0.000353279	0.000353279	Pm
70564	0.000720981	0.000720981	Pm
70566	0.000913743	0.000913743	Pm
70567	0.000857507	0.000913743	Pm
70569	0.000350877	0.000350877	Pm
70572	0.000677245	0.000677245	Pm
70575	0.000720981	0.000720981	Pm
70576	0.00017313	0.00017313	Pm
70577	0.000720981	0.000720981	Pm
70578	0.000350877	0.000350877	Pm
70581	0.00196367	0.00196367	Pm
70582	0.000262004	0.000262004	Pm
70585	0.000530994	0.000530994	Pm
70588	0.000293229	0.00017313	Pm
70590	0.000350877	0.000350877	Pm
70592	0.00031495	0.00031495	Pm
70593	0.000411455	0.000411455	Pm
70594	0.00174149	0.00174149	Pm
70595	0.000720981	0.000720981	Pm
70596	0.000322581	0.000322581	Pm
70601	0.00219298	0.00219298	Pm
70602	0.00051303	0.00051303	Pm
70603	0.000332914	0.000332914	Pm
70606	0.00017313	0.00017313	Pm
70610	0.000720981	0.000720981	Pm
70611	0.00447607	0.00447607	Pm
70612	0.00118637	0.00118637	Pm
70615	0.00017313	0.00017313	Pm
70621	0.000492436	0.000492436	Pm
70622	0.00135726	0.00135726	Pm
70623	0.000533428	0.000533428	Pm
70626	0.000533428	0.000533428	Pm
70627	0.00017313	0.00017313	Pm
70628	0.00031495	0.00031495	Pm
70631	0.00031495	0.00031495	Pm
70632	0.00108108	0.00108108	Pm
70635	0.000722516	0.000350877	Pm
70637	0.212455	0.212455	Pm
70638	0.00623364	0.00623364	Pm
70639	0.00042209	0.00042209	Pm
70641	0.0277941	0.0277941	Pm
70645	0.000530994	0.000530994	Pm
70646	0.0142526	0.0142526	Pm
70649	0.000816697	0.000816697	Pm
70650	0.00017313	0.00017313	Pm
70655	0.00031495	0.00031495	Pm
70663	0.00017313	0.00017313	Pm
70665	0.000677245	0.000677245	Pm
70668	0.00151724	0.00151724	Pm
70674	0.00017313	0.00017313	Pm
70675	0.437303	0.437303	Pm
70677	0.000353279	0.000353279	Pm
70679	0.00017313	0.00017313	Pm
70681	0.00064253	0.00064253	Pm
70683	0.00483854	0.00483854	Pm
70684	0.000350877	0.000350877	Pm
70688	0.00031495	0.00031495	Pm
70689	0.00031495	0.00031495	Pm
70696	0.00017313	0.00017313	Pm
70697	0.000533428	0.000533428	Pm
70700	0.000533428	0.000533428	Pm
70701	0.00017313	0.00017313	Pm
70703	0.00459111	0.00459111	Pm
70707	0.000830479	0.000830479	Pm
70709	0.00017313	0.00017313	Pm
70714	0.00146119	0.00146119	Pm
70716	0.00146119	0.00146119	Pm
70718	0.00017313	0.00017313	Pm
70720	0.00017313	0.00017313	Pm
70721	0.000677245	0.000677245	Pm
70723	0.00146119	0.00146119	Pm
70733	0.00017313	0.00017313	Pm
70739	0.000350877	0.000350877	Pm
70745	0.000645346	0.000645346	Pm
70749	0.00017313	0.00017313	Pm
70758	0.000677245	0.000677245	Pm
70760	0.00017313	0.00017313	Pm
70762	0.0158324	0.00165517	Pm
70763	0.0022214	0.0022214	Pm
70766	0.0022214	0.0022214	Pm
70768	0.00165517	0.00165517	Pm
70769	0.000977215	0.000977215	Pm
70771	0.000472032	0.000472032	Pm
70772	0.00017313	0.00017313	Pm
70774	0.000350877	0.000350877	Pm
70776	0.00017313	0.00017313	Pm
70778	0.0013079	0.0013079	Pm
70779	0.000829388	0.000829388	Pm
70780	0.00132762	0.00132762	Pm
70781	0.00040302	0.00031495	Pm
70783	0.00017313	0.00017313	Pm
70787	0.000350877	0.000350877	Pm
70788	0.000442121	0.000442121	Pm
70789	0.000711111	0.000711111	Pm
70790	0.00268747	0.00268747	Pm
70795	0.00017313	0.00017313	Pm
70797	0.00017313	0.00017313	Pm
70800	0.0546695	0.0546695	Pm
70801	0.000639975	0.000639975	Pm
70805	0.00250199	0.00250199	Pm
70809	0.00510965	0.00510965	Pm
70810	0.000350877	0.000350877	Pm
70811	0.000350877	0.000350877	Pm
70813	0.00017313	0.00017313	Pm
70816	0.000350877	0.000350877	Pm
70817	0.000720981	0.000720981	Pm
70819	0.000720981	0.000720981	Pm
70820	0.151381	0.151381	Pm
70821	0.151381	0.151381	Pm
70822	0.076051	0.076051	Pm
70823	0.151381	0.151381	Pm
70824	0.076051	0.076051	Pm
70825	0.151381	0.151381	Pm
70828	0.000350877	0.000350877	Pm
70829	0.00017313	0.00017313	Pm
70833	0.236844	0.236844	Pm
70834	0.015962	0.015962	Pm
70835	0.000816697	0.000816697	Pm
70838	0.000816697	0.000816697	Pm
70842	0.029901	0.029901	Pm
70843	0.00017313	0.00017313	Pm
70845	0.00108108	0.00108108	Pm
70848	0.000492436	0.000492436	Pm
70849	0.000720981	0.000720981	Pm
70850	0.00237018	0.00237018	Pm
70853	0.00147055	0.00147055	Pm
70856	0.000895815	0.000895815	Pm
70858	0.000350877	0.000350877	Pm
70860	0.000220403	0.00017313	Pm
70861	0.000262004	0.000262004	Pm
70864	0.00017313	0.00017313	Pm
70867	0.000350877	0.000350877	Pm
70868	0.100413	0.100413	Pm
70869	0.100413	0.100413	Pm
70871	0.000447055	0.000447055	Pm
70875	0.0791485	0.0791485	Pm
70877	0.00017313	0.00017313	Pm
70878	0.00017313	0.00017313	Pm
70880	0.000332783	0.000332783	Pm
70886	0.00017313	0.00017313	Pm
70888	0.000350877	0.000350877	Pm
70891	0.00017313	0.00017313	Pm
70895	0.00560429	0.00560429	Pm
70900	0.0214868	0.0214868	Pm
70902	0.000956652	0.000956652	Pm
70906	0.00017313	0.00017313	Pm
70911	0.00167209	0.00167209	Pm
70912	0.000350877	0.000350877	Pm
70917	0.00017313	0.00017313	Pm
70918	0.00017313	0.00017313	Pm
70920	0.000350877	0.000350877	Pm
70922	0.0373108	0.0373108	Pm
70925	0.000533428	0.000533428	Pm
70926	0.000262004	0.000262004	Pm
70927	0.000720981	0.000720981	Pm
70928	0.000411727	0.000350877	Pm
70929	0.000472032	0.000472032	Pm
70930	0.000350877	0.000350877	Pm
70931	0.000831224	0.000831224	Pm
70932	0.00017313	0.00017313	Pm
70936	0.00129702	0.00129702	Pm
70938	0.00017313	0.00017313	Pm
70942	0.000720981	0.000720981	Pm
70943	0.000425188	0.000425188	Pm
70945	0.00017313	0.00017313	Pm
70949	0.0681814	0.0681814	Pm
70950	0.00158171	0.00158171	Pm
70951	0.000645346	0.000645346	Pm
70952	0.0893794	0.0893794	Pm
70953	0.000350877	0.000350877	Pm
70955	0.00017313	0.00017313	Pm
70959	0.0292736	0.0292736	Pm
70966	0.000350877	0.000350877	Pm
70967	0.00146119	0.00146119	Pm
70970	0.00502264	0.00502264	Pm
70971	0.00175896	0.00175896	Pm
70972	0.00183329	0.00183329	Pm
70974	0.000350877	0.000350877	Pm
70977	0.00300244	0.00300244	Pm
70979	0.0144061	0.0144061	Pm
70980	0.00017313	0.00017313	Pm
70982	0.00300244	0.00300244	Pm
70984	0.00300244	0.00300244	Pm
70988	0.000350877	0.000350877	Pm
70992	0.000332914	0.000332914	Pm
70994	0.000867907	0.000867907	Pm
70996	0.00017313	0.00017313	Pm
71003	0.000992355	0.000992355	Pm
71005	0.0290915	0.0290915	Pm
71006	0.0014514	0.0014514	Pm
71013	0.000677245	0.000677245	Pm
71016	0.00017313	0.00017313	Pm
71017	0.00288509	0.00288509	Pm
71024	0.00017313	0.00017313	Pm
71025	0.000350877	0.000350877	Pm
71026	0.0651765	0.0651765	Pm
71027	0.00279382	0.00279382	Pm
71028	0.00031495	0.00031495	Pm
71031	0.00017313	0.00017313	Pm
71037	0.00523676	0.00523676	Pm
71038	0.000350877	0.000350877	Pm
71039	0.000350877	0.000350877	Pm
71040	0.00131579	0.00131579	Pm
71042	0.102743	0.102743	Pm
71044	0.00301162	0.00301162	Pm
71048	0.00031495	0.00031495	Pm
71049	0.0243682	0.0243682	Pm
71050	0.000720981	0.000720981	Pm
71051	0.00031495	0.00031495	Pm
71052	0.0270348	0.0270348	Pm
71053	0.000409238	0.000409238	Pm
71058	0.000542139	0.000645346	Pm
71065	0.000350877	0.000350877	Pm
71068	0.000720981	0.000720981	Pm
71070	0.00017313	0.00017313	Pm
71073	0.000952989	0.000952989	Pm
71075	0.000350877	0.000350877	Pm
71076	0.000627204	0.000627204	Pm
71079	0.000533428	0.000533428	Pm
71080	0.000711111	0.000711111	Pm
71083	0.151381	0.151381	Pm
71084	0.000411455	0.000411455	Pm
71085	0.00232294	0.00232294	Pm
71088	0.0327928	0.0327928	Pm
71090	0.00017313	0.00017313	Pm
71091	0.00017313	0.00017313	Pm
71092	0.000350877	0.000350877	Pm
71096	0.000543436	0.000543436	Pm
71098	0.0328243	0.0328243	Pm
71102	0.000533428	0.000533428	Pm
71104	0.000720981	0.000720981	Pm
71106	0.00414851	0.00414851	Pm
71114	0.0248952	0.000816697	Pm
71115	0.0371194	0.0371194	Pm
71117	0.000627204	0.000627204	Pm
71118	0.000492436	0.000492436	Pm
71123	0.000816697	0.000816697	Pm
71124	0.000350877	0.000350877	Pm
71126	0.00700541	0.00700541	Pm
71127	0.00017313	0.00017313	Pm
71132	0.0258097	0.0258097	Pm
71134	0.000350877	0.000350877	Pm
71136	0.00017313	0.00017313	Pm
71140	0.00134672	0.00134672	Pm
71143	0.0284539	0.0284539	Pm
71145	0.0010623	0.0010623	Pm
71146	0.113487	0.113487	Pm
71149	0.00108108	0.00108108	Pm
71152	0.00131157	0.00131157	Pm
71156	2.00571e-06	2.00571e-06	Pm
71158	0.00538922	0.00538922	Pm
71161	0.155702	0.155702	Pm
71166	4.1098e-06	4.1098e-06	Pm
71169	0.00456723	0.00456723	Pm
71172	0.0016831	0.0016831	Pm
71178	0.00203513	0.00203513	Pm
71180	0.000720981	0.000720981	Pm
71182	0.00017313	0.00017313	Pm
71185	0.0691991	0.0691991	Pm
71186	0.00205069	0.00205069	Pm
71191	0.00151724	0.00151724	Pm
71192	0.00123268	0.00123268	Pm
71194	0.00017313	0.00017313	Pm
71195	0.000262004	0.000262004	Pm
71197	0.000262004	0.000262004	Pm
71198	0.00017313	0.00017313	Pm
71202	0.0154585	0.000533428	Pm
71205	0.000533428	0.000533428	Pm
71206	0.00125358	0.00125358	Pm
71209	0.000638298	0.000638298	Pm
71210	0.00057294	0.00057294	Pm
71211	0.00937582	0.00937582	Pm
71214	0.00031495	0.00031495	Pm
71215	0.000350877	0.000350877	Pm
71216	0.000503232	0.000350877	Pm
71217	0.0103385	0.0103385	Pm
71218	0.000350877	0.000350877	Pm
71220	0.000405714	0.000405714	Pm
71221	0.000711111	0.000711111	Pm
71222	0.000352457	0.00017313	Pm
71223	0.000711111	0.000711111	Pm
71225	0.000645346	0.000645346	Pm
71230	0.00017313	0.00017313	Pm
71231	0.00185839	0.00185839	Pm
71234	0.00017313	0.00017313	Pm
71239	0.000638298	0.000638298	Pm
71241	0.000262004	0.000262004	Pm
71242	0.00017313	0.00017313	Pm
71243	0.00201117	0.00201117	Pm
71247	0.000350877	0.000350877	Pm
71248	0.000645346	0.000645346	Pm
71249	0.00017313	0.00017313	Pm
71250	0.00017313	0.00017313	Pm
71251	0.304728	0.304728	Pm
71255	0.000543436	0.000543436	Pm
71256	0.0029113	0.0029113	Pm
71258	0.000262004	0.000262004	Pm
71264	0.000472032	0.000472032	Pm
71266	0.0029993	0.0029993	Pm
71268	0.00017313	0.00017313	Pm
71274	0.000492436	0.000492436	Pm
71275	0.00017313	0.00017313	Pm
71277	0.000533428	0.000533428	Pm
71284	0.000472032	0.000472032	Pm
71287	0.000350877	0.000350877	Pm
71288	0.000350877	0.000350877	Pm
71289	0.000720981	0.000720981	Pm
71292	0.00100302	0.00100302	Pm
71294	0.00822529	0.00822529	Pm
71307	0.000350877	0.000350877	Pm
71309	0.00303164	0.00303164	Pm
71311	0.000403693	0.000403693	Pm
71315	0.00017313	0.00017313	Pm
71324	0.00031495	0.00031495	Pm
71328	0.00017313	0.00017313	Pm
71333	0.00017313	0.00017313	Pm
71342	0.000816697	0.000816697	Pm
71347	0.010741	0.010741	Pm
71356	0.00017313	0.00017313	Pm
71361	0.000472032	0.000472032	Pm
71363	0.00114155	0.00114155	Pm
71367	0.00017313	0.00017313	Pm
71379	0.000442121	0.000442121	Pm
71385	0.000350877	0.000350877	Pm
71389	0.000807941	0.000807941	Pm
71397	0.00017313	0.00017313	Pm
71400	0.00017313	0.00017313	Pm
71402	0.00205069	0.00205069	Pm
71404	0.00017313	0.00017313	Pm
71405	0.00017313	0.00017313	Pm
71410	0.000533428	0.000533428	Pm
71413	0.000533428	0.000533428	Pm
71415	0.00017313	0.00017313	Pm
71417	0.00157513	0.00157513	Pm
71420	0.000604787	0.000604787	Pm
71423	0.00470435	0.00470435	Pm
71424	0.0893794	0.0893794	Pm
71433	0.00183557	0.00183557	Pm
71438	0.000533428	0.000533428	Pm
71439	0.00138807	0.00138807	Pm
71441	0.000533428	0.000533428	Pm
71442	0.000816697	0.000816697	Pm
71443	0.000638298	0.000638298	Pm
71444	0.000350877	0.000350877	Pm
71448	0.000472032	0.000472032	Pm
71454	0.00137762	0.00137762	Pm
71456	0.00017313	0.00017313	Pm
71457	0.000720981	0.000720981	Pm
71460	0.000350877	0.000350877	Pm
71470	0.0893794	0.0893794	Pm
71471	0.000638298	0.000638298	Pm
71473	0.000350877	0.000350877	Pm
71477	0.000350877	0.000350877	Pm
71481	0.000350877	0.000350877	Pm
71482	0.00031495	0.00031495	Pm
71490	0.000350877	0.000350877	Pm
71491	0.00031495	0.00031495	Pm
71492	0.000232379	0.00017313	Pm
71494	0.00017313	0.00017313	Pm
71497	0.00121332	0.00121332	Pm
71498	0.000350877	0.000350877	Pm
71503	0.00031495	0.00031495	Pm
71505	0.00210936	0.00210936	Pm
71506	0.00210936	0.00210936	Pm
71508	0.00017313	0.00017313	Pm
71509	0.000970385	0.000970385	Pm
71517	0.0234817	0.0234817	Pm
71520	0.00017313	0.00017313	Pm
71523	0.000720981	0.000720981	Pm
71525	0.000720981	0.000720981	Pm
71528	0.000517965	0.000517965	Pm
71529	0.0278733	0.0278733	Pm
71530	0.000414996	0.000350877	Pm
71533	0.00031495	0.00031495	Pm
71534	0.000816697	0.000816697	Pm
71536	0.00017313	0.00017313	Pm
71537	0.00017313	0.00017313	Pm
71544	0.00031495	0.00031495	Pm
71551	0.00190916	0.00190916	Pm
71553	0.000998004	0.000998004	Pm
71554	0.500323	0.500323	Pm
71561	0.00146119	0.00146119	Pm
71562	0.00250199	0.00250199	Pm
71563	0.00017313	0.00017313	Pm
71569	0.0022214	0.0022214	Pm
71570	0.00017313	0.00017313	Pm
71577	0.00146119	0.00146119	Pm
71578	0.000998004	0.000998004	Pm
71579	0.000533428	0.000533428	Pm
71580	0.000472032	0.000472032	Pm
71582	0.000350877	0.000350877	Pm
71583	0.000350877	0.000350877	Pm
71596	0.000638298	0.000638298	Pm
71600	0.000711111	0.000711111	Pm
71602	0.000711111	0.000711111	Pm
71603	0.000498112	0.000498112	Pm
71605	0.000332783	0.000332783	Pm
71606	0.00017313	0.00017313	Pm
71609	0.000442121	0.000442121	Pm
71613	0.000350877	0.000350877	Pm
71615	0.00031495	0.00031495	Pm
71618	0.000472032	0.000472032	Pm
71619	0.000350877	0.000350877	Pm
71621	0.000472032	0.000472032	Pm
71623	0.00017313	0.00017313	Pm
71633	0.000846353	0.00031495	Pm
71643	0.000498112	0.000498112	Pm
71651	0.000350877	0.000350877	Pm
71657	0.000350877	0.000350877	Pm
71659	0.000998004	0.000998004	Pm
71663	0.000720981	0.000720981	Pm
71666	0.000447055	0.000447055	Pm
71667	0.00156381	0.00156381	Pm
71668	0.000350877	0.000350877	Pm
71669	0.000998004	0.000998004	Pm
71670	0.00800497	0.00800497	Pm
71671	0.000867907	0.000867907	Pm
71675	0.00017313	0.00017313	Pm
71679	5.26894e-05	5.26894e-05	Pm
71684	0.000645346	0.000645346	Pm
71689	0.00164421	0.000492436	Pm
71691	0.000262004	0.000262004	Pm
71693	0.033944	0.033944	Pm
71694	0.000583787	0.000583787	Pm
71697	0.000350877	0.000350877	Pm
71698	0.00024404	0.00024404	Pm
71699	0.00031495	0.00031495	Pm
71707	0.00017313	0.00017313	Pm
71708	0.00017313	0.00017313	Pm
71714	0.00017313	0.00017313	Pm
71719	0.00017313	0.00017313	Pm
71723	0.00017313	0.00017313	Pm
71726	0.000350877	0.000350877	Pm
71733	0.000992355	0.000992355	Pm
71734	0.00017313	0.00017313	Pm
71735	0.000492436	0.000492436	Pm
71736	0.000645346	0.000645346	Pm
71741	0.0644541	0.0644541	Pm
71742	0.00031495	0.00031495	Pm
71754	0.00017313	0.00017313	Pm
71755	0.00017313	0.00017313	Pm
71756	0.000720981	0.000720981	Pm
71757	0.000350877	0.000350877	Pm
71758	0.00031495	0.00031495	Pm
71763	0.000533428	0.000533428	Pm
71766	0.00031495	0.00031495	Pm
71767	0.00313973	0.00313973	Pm
71771	0.000913743	0.000913743	Pm
71774	0.00017313	0.00017313	Pm
71777	0.00031495	0.00031495	Pm
71778	0.000403693	0.000403693	Pm
71783	0.120153	0.120153	Pm
71789	0.00017313	0.00017313	Pm
71797	0.00031495	0.00031495	Pm
71800	0.00017313	0.00017313	Pm
71802	0.00031495	0.00031495	Pm
71803	0.00017313	0.00017313	Pm
71805	0.000720981	0.000720981	Pm
71806	0.000720981	0.000720981	Pm
71807	0.00017313	0.00017313	Pm
71808	0.000720981	0.000720981	Pm
71811	0.000720981	0.000720981	Pm
71812	0.0557744	0.0557744	Pm
71813	0.000720981	0.000720981	Pm
71814	0.000350877	0.000350877	Pm
71815	0.000720981	0.000720981	Pm
71816	0.000350877	0.000350877	Pm
71817	0.000350877	0.000350877	Pm
71819	0.000350877	0.000350877	Pm
71831	0.0286239	0.0286239	Pm
71835	0.000674704	0.000674704	Pm
71836	0.000638298	0.000638298	Pm
71844	0.000472032	0.000472032	Pm
71846	0.00017313	0.00017313	Pm
71855	0.897606	0.897606	Pm
71862	0.000807941	0.000807941	Pm
71863	0.00017313	0.00017313	Pm
71864	0.000939409	0.000939409	Pm
71865	0.000807941	0.000807941	Pm
71876	0.0635513	0.0635513	Pm
71877	0.000414996	0.000350877	Pm
71879	0.00017313	0.00017313	Pm
71880	0.00118637	0.00118637	Pm
71881	0.00031495	0.00031495	Pm
71882	0.00017313	0.00017313	Pm
71884	0.0480981	0.0480981	Pm
71887	0.000720981	0.000720981	Pm
71891	0.000711111	0.000711111	Pm
71892	0.00017313	0.00017313	Pm
71894	0.000645346	0.000645346	Pm
71904	0.0750537	0.0750537	Pm
71908	0.000442121	0.000442121	Pm
71909	0.0167798	0.0167798	Pm
71911	0.00017313	0.00017313	Pm
71915	0.00031495	0.00031495	Pm
71917	0.000350877	0.000350877	Pm
71920	0.000350877	0.000350877	Pm
71921	0.000638298	0.000638298	Pm
71923	0.00017313	0.00017313	Pm
71929	0.000350877	0.000350877	Pm
71930	0.000350877	0.000350877	Pm
71934	0.00031495	0.00031495	Pm
71939	0.0286239	0.0286239	Pm
71940	0.000638298	0.000638298	Pm
71943	0.437303	0.437303	Pm
71944	0.000720981	0.000720981	Pm
71945	0.000350877	0.000350877	Pm
71946	0.00148569	0.00148569	Pm
71949	0.000720981	0.000720981	Pm
71951	0.000350877	0.000350877	Pm
71954	0.0258097	0.0258097	Pm
71957	0.00017313	0.00017313	Pm
71962	0.000350877	0.000350877	Pm
71971	0.00017313	0.00017313	Pm
71973	0.00017313	0.00017313	Pm
71975	0.0016617	0.0016617	Pm
71978	0.000472032	0.000472032	Pm
71981	0.00031495	0.00031495	Pm
71984	0.00108108	0.00108108	Pm
71987	0.00017313	0.00017313	Pm
71995	0.000645346	0.000645346	Pm
72002	0.00017313	0.00017313	Pm
72009	0.000350877	0.000350877	Pm
72010	0.00031495	0.00031495	Pm
72015	0.000492436	0.000492436	Pm
72018	0.000720981	0.000720981	Pm
72026	0.00108108	0.00108108	Pm
72031	0.108699	0.108699	Pm
72038	0.00017313	0.00017313	Pm
72043	0.00017313	0.00017313	Pm
72044	0.00017313	0.00017313	Pm
72047	0.00075926	0.00075926	Pm
72048	0.000350877	0.000350877	Pm
72052	0.00017313	0.00017313	Pm
72053	0.000350877	0.000350877	Pm
72057	0.00203513	0.00203513	Pm
72059	0.000720981	0.000720981	Pm
72060	0.000350877	0.000350877	Pm
72061	0.000711111	0.000711111	Pm
72063	0.000355747	0.00017313	Pm
72066	0.00062227	0.00062227	Pm
72069	0.000492436	0.000492436	Pm
72070	0.000952989	0.000952989	Pm
72074	0.000645346	0.000645346	Pm
72081	0.00017313	0.00017313	Pm
72084	0.151381	0.151381	Pm
72085	0.000350877	0.000350877	Pm
72086	0.108699	0.108699	Pm
72087	0.000350877	0.000350877	Pm
72090	0.000350877	0.000350877	Pm
72092	0.000350877	0.000350877	Pm
72093	0.000533428	0.000533428	Pm
72095	0.0279738	0.0279738	Pm
72097	0.0544361	0.0544361	Pm
72099	0.0274643	0.000421657	Pm
72104	0.207632	0.207632	Pm
72118	0.00031495	0.00031495	Pm
72125	0.00017313	0.00017313	Pm
72126	0.000492436	0.000492436	Pm
72128	0.00017313	0.00017313	Pm
72131	0.00031495	0.00031495	Pm
72132	0.0426716	0.0426716	Pm
72133	0.000720981	0.000720981	Pm
72134	0.000720981	0.000720981	Pm
72135	0.0426716	0.0426716	Pm
72136	0.0920556	0.0920556	Pm
72140	0.0920556	0.0920556	Pm
72141	0.000350877	0.000350877	Pm
72143	0.0652301	0.0652301	Pm
72147	0.130287	0.130287	Pm
72155	0.00017313	0.00017313	Pm
72161	0.0820153	0.0820153	Pm
72164	0.00106424	0.00106424	Pm
72175	0.000350877	0.000350877	Pm
72178	0.0144746	0.0144746	Pm
72189	0.000350877	0.000350877	Pm
72196	0.000350877	0.000350877	Pm
72199	0.000677245	0.000677245	Pm
72200	0.00017313	0.00017313	Pm
72206	0.000720981	0.000720981	Pm
72207	0.000677245	0.000677245	Pm
72217	0.000350877	0.000350877	Pm
72220	0.000711111	0.000711111	Pm
72223	0.000715978	0.000715978	Pm
72230	0.00017313	0.00017313	Pm
72233	0.000350877	0.000350877	Pm
72235	0.000867907	0.000867907	Pm
72240	0.000350877	0.000350877	Pm
72247	0.00017313	0.00017313	Pm
72251	0.000492436	0.000492436	Pm
72255	0.00281315	0.00281315	Pm
72256	0.000998004	0.000998004	Pm
72257	0.000858697	0.000858697	Pm
72258	0.000262004	0.000262004	Pm
72259	0.000332783	0.000332783	Pm
72263	0.0043956	0.0043956	Pm
72273	0.00146119	0.00146119	Pm
72280	0.00017313	0.00017313	Pm
72282	0.00302703	0.00302703	Pm
72285	0.000350877	0.000350877	Pm
72288	0.000645346	0.000645346	Pm
72289	0.000533428	0.000533428	Pm
72290	0.00017313	0.00017313	Pm
72292	0.000533428	0.000533428	Pm
72299	0.00017313	0.00017313	Pm
72309	0.00017313	0.00017313	Pm
72311	0.000350877	0.000350877	Pm
72313	0.00146119	0.00146119	Pm
72314	0.00111193	0.00111193	Pm
72316	0.000867907	0.000867907	Pm
72329	0.00017313	0.00017313	Pm
72330	0.0836601	0.0836601	Pm
72331	0.131579	0.131579	Pm
72333	0.000350877	0.000350877	Pm
72334	0.00074504	0.00074504	Pm
72335	0.00017313	0.00017313	Pm
72336	0.00164354	0.00164354	Pm
72339	0.00164354	0.00164354	Pm
72340	0.000677245	0.000677245	Pm
72343	0.000711111	0.000711111	Pm
72348	0.000711111	0.000711111	Pm
72354	0.000350877	0.000350877	Pm
72355	0.000350877	0.000350877	Pm
72358	0.00017313	0.00017313	Pm
72359	0.000720981	0.000720981	Pm
72364	0.000533428	0.000533428	Pm
72366	0.000720981	0.000720981	Pm
72368	0.00017313	0.00017313	Pm
72371	0.00017313	0.00017313	Pm
72382	0.00700541	0.00700541	Pm
72383	0.00017313	0.00017313	Pm
72384	0.00017313	0.00017313	Pm
72385	0.191629	0.191629	Pm
72386	0.000350877	0.000350877	Pm
72389	0.00017313	0.00017313	Pm
72394	0.000807941	0.000807941	Pm
72398	0.000821445	0.000821445	Pm
72406	0.0954629	0.0954629	Pm
72415	0.000645346	0.000645346	Pm
72417	0.00146976	0.00146976	Pm
72423	0.00017313	0.00017313	Pm
72432	0.00118637	0.00118637	Pm
72437	0.000350877	0.000350877	Pm
72439	0.00031495	0.00031495	Pm
72440	0.160183	0.000645346	Pm
72445	0.47973	0.47973	Pm
72447	0.000711111	0.000711111	Pm
72452	0.00017313	0.00017313	Pm
72455	0.00108108	0.00108108	Pm
72460	0.00017313	0.00017313	Pm
72463	0.000711111	0.000711111	Pm
72464	0.0018125	0.0018125	Pm
72482	0.00017313	0.00017313	Pm
72487	0.00146119	0.00146119	Pm
72495	0.00017313	0.00017313	Pm
72510	0.00017313	0.00017313	Pm
72513	0.246977	0.246977	Pm
72515	0.000405714	0.000405714	Pm
72516	0.000533428	0.000533428	Pm
72517	0.000533428	0.000533428	Pm
72519	0.149893	0.149893	Pm
72521	0.119677	0.119677	Pm
72524	0.149893	0.149893	Pm
72525	0.0876477	0.0876477	Pm
72526	0.149893	0.149893	Pm
72535	0.000533428	0.000533428	Pm
72538	0.000533428	0.000533428	Pm
72539	0.000350877	0.000350877	Pm
72540	0.000350877	0.000350877	Pm
72541	0.000645346	0.000645346	Pm
72543	0.0574338	0.0574338	Pm
72549	0.114811	0.114811	Pm
72554	0.0235127	0.00017313	Pm
72555	0.000533428	0.000533428	Pm
72559	0.00146119	0.00146119	Pm
72566	0.000645346	0.000645346	Pm
72567	0.000350877	0.000350877	Pm
72575	0.00017313	0.00017313	Pm
72579	0.00031495	0.00031495	Pm
72584	0.000350877	0.000350877	Pm
72585	0.00031495	0.00031495	Pm
72587	0.00134539	0.00134539	Pm
72594	0.0457579	0.0457579	Pm
72596	0.324561	0.324561	Pm
72601	0.06565	0.06565	Pm
72612	0.000322581	0.000322581	Pm
72632	0.000645346	0.000645346	Pm
72633	0.0129914	0.0129914	Pm
72648	0.000720981	0.000720981	Pm
72656	0.00672419	0.00672419	Pm
72663	0.000913743	0.000913743	Pm
72665	0.00017313	0.00017313	Pm
72666	0.000720981	0.000720981	Pm
72673	0.000913743	0.000913743	Pm
72676	0.00017313	0.00017313	Pm
72679	0.00017313	0.00017313	Pm
72682	0.00177571	0.00177571	Pm
72683	0.000350877	0.000350877	Pm
72684	0.00163743	0.00163743	Pm
72687	0.00017313	0.00017313	Pm
72694	0.13304	0.13304	Pm
72696	0.000350877	0.000350877	Pm
72705	0.000350877	0.000350877	Pm
72706	0.00017313	0.00017313	Pm
72708	0.0195246	0.0195246	Pm
72711	0.108699	0.108699	Pm
72712	0.000492436	0.000492436	Pm
72713	0.000807941	0.000807941	Pm
72721	0.00251631	0.00251631	Pm
72724	0.0520098	0.0520098	Pm
72728	0.00017313	0.00017313	Pm
72729	0.0251944	0.0251944	Pm
72730	0.000472032	0.000472032	Pm
72731	0.156084	0.156084	Pm
72735	0.00017313	0.00017313	Pm
72742	0.00017313	0.00017313	Pm
72744	0.00885852	0.00885852	Pm
72747	0.00165517	0.00165517	Pm
72752	0.000533428	0.000533428	Pm
72753	0.0270348	0.0270348	Pm
72756	0.013604	0.013604	Pm
72771	0.00017313	0.00017313	Pm
72773	0.00108108	0.00108108	Pm
72775	0.00017313	0.00017313	Pm
72776	0.00017313	0.00017313	Pm
72778	0.00017313	0.00017313	Pm
72782	0.00031495	0.00031495	Pm
72783	0.0365613	0.000492436	Pm
72785	0.00293153	0.00293153	Pm
72787	0.000350877	0.000350877	Pm
72789	0.00017313	0.00017313	Pm
72791	0.00017313	0.00017313	Pm
72794	0.00017313	0.00017313	Pm
72796	0.00017313	0.00017313	Pm
72808	0.117007	0.117007	Pm
72819	0.00565621	0.00565621	Pm
72824	0.00017313	0.00017313	Pm
72827	0.00017313	0.00017313	Pm
72837	0.000711111	0.000711111	Pm
72838	0.00017313	0.00017313	Pm
72839	0.000350877	0.000350877	Pm
72840	0.00925625	0.00925625	Pm
72843	0.00211177	0.00211177	Pm
72846	0.00017313	0.00017313	Pm
72849	0.00017313	0.00017313	Pm
72857	0.00113411	0.00113411	Pm
72862	0.000492436	0.000492436	Pm
72865	0.000350877	0.000350877	Pm
72868	0.000472032	0.000472032	Pm
72871	0.00476017	0.00476017	Pm
72876	0.0151826	0.0151826	Pm
72884	0.00017313	0.00017313	Pm
72893	0.000350877	0.000350877	Pm
72896	0.00449691	0.00449691	Pm
72900	0.000895815	0.000895815	Pm
72901	0.000492436	0.000492436	Pm
72905	0.045669	0.045669	Pm
72906	0.000530994	0.000530994	Pm
72908	0.000711111	0.000711111	Pm
72915	0.000711111	0.000711111	Pm
72917	0.000992355	0.000992355	Pm
72922	0.00858066	0.00858066	Pm
72927	0.000350877	0.000350877	Pm
72928	0.000232379	0.00017313	Pm
72929	0.000350877	0.000350877	Pm
72931	0.000720981	0.000720981	Pm
72932	0.00017313	0.00017313	Pm
72934	0.000350877	0.000350877	Pm
72936	0.000350877	0.000350877	Pm
72937	0.000350877	0.000350877	Pm
72942	0.00131157	0.00131157	Pm
72947	0.000807941	0.000807941	Pm
72953	0.0013079	0.0013079	Pm
72954	0.0013079	0.0013079	Pm
72955	0.0013079	0.0013079	Pm
72959	0.000350877	0.000350877	Pm
72961	0.000350877	0.000350877	Pm
72962	0.00017313	0.00017313	Pm
72967	0.00017313	0.00017313	Pm
72972	0.00017313	0.00017313	Pm
72975	0.000492436	0.000492436	Pm
72976	0.00017313	0.00017313	Pm
[truncated: 28,065 more rows]

## Sheet: Fig. 3
sample.id	EV1	EV2	EV3	EV4	EV5	EV6	Country
1010108_1-Pm_HC1	0.00363629	-0.0491578	-0.286042	0.12875	0.148365	-0.249011	DRC
1010108_2-Pm_HC1	-0.0238023	0.027793	0.0994047	0.0189732	-0.261645	0.0226629	DRC
1010108_3-Pm_HC7	0.143844	-0.0125755	-0.0447511	-0.0266874	0.00859695	-0.00494547	DRC
1011405-Pm_HC2	-0.198574	-0.115132	-0.114836	0.0803821	0.00129432	0.0622487	DRC
1013107_1-Pm_HC5	0.0264685	-0.135217	-0.0949502	-0.0110068	-0.234382	0.0662879	DRC
1013107_2-Pm_HC2	0.120883	0.00871541	-0.0107079	0.0551736	-0.0144062	0.0606735	DRC
1013107_3-Pm_HC1	-0.149459	-0.139153	-0.0499148	-0.0116948	-0.0677876	0.194693	DRC
1023304-Pm_HC1	-0.195187	-0.234778	-0.0413492	-0.0336655	-0.0460348	0.072741	DRC
1030403-Pm_HC2	-0.0717724	-0.216369	-0.0810625	-0.00101447	0.142631	0.183025	DRC
1031506_1-Pm_HC2	-0.13991	-0.294703	-0.0642545	0.301861	-0.146616	-0.26716	DRC
1031506_2-Pm_HC4	-0.0533507	-0.0447068	0.00450434	0.00670719	-0.579046	-0.126488	DRC
2041507_1-Pm_HC2	0.0729473	0.000695525	-0.0426711	-0.0758379	-0.105353	0.117255	DRC
2041507_2-Pm_HC2	-0.116229	-0.192689	0.00489612	-0.145206	0.278161	0.124958	DRC
2043406_1-Pm_HC4	-0.0235736	-0.342817	-0.0100345	0.197305	0.149591	0.214638	DRC
2043406_2-Pm_HC5	-0.0167659	-0.334458	0.25388	0.285787	0.0211153	-0.00301628	DRC
2043406_3-Pm_HC7	0.127379	-0.044967	-0.0325964	-0.00850414	-0.00711706	-0.02873	DRC
BUY-49-059-03-03-Pm_HC6	0.0337544	0.0586141	0.185684	0.0161196	-0.0337983	-0.0444323	Tanzania
DOCW-LOJ-081-Test_Pm_HC	-0.194775	0.122975	-0.118995	0.0395228	0.0463462	0.221304	Tanzania
DOCW-LOJ-143-Pm_HC8	0.122669	0.0112931	-0.0422594	-0.0138969	-0.0361916	0.0331951	Tanzania
DOMP-MAL-087-Pm_HC8	0.0795333	-0.0510771	0.0290047	0.00350415	-0.0140188	0.0461071	Tanzania
DOMP-MAL-088-Test_Pm_HC	-0.0165438	0.148877	0.0726901	0.243651	0.14871	0.119293	Tanzania
Gam_1216-Pm_HC8	0.156477	-0.00741159	-0.0423623	-0.0190367	0.00406118	0.00729711	Nigeria
Gam_1334-Pm_HC8	0.0108017	-0.131205	0.0552402	-0.185692	0.0868322	-0.106249	Nigeria
Gam_1774-Pm_HC9	-0.133237	0.0777932	-0.332515	-0.193738	0.206925	-0.243645	Nigeria
Gam_PE398-Pm_HC6	0.08247	0.0222837	-0.0722915	0.00641689	0.0300318	0.0367058	Nigeria
Gam_PW24-Pm_HC1	-0.107975	0.00272213	-0.124907	0.000421225	-0.0648809	-0.127628	Nigeria
KGBR-BTU-060-Pm_HC4	0.0207843	0.0796214	0.139335	-0.134525	-0.0919949	-0.0961867	Tanzania
KGBR-BTU-062-Pm_HC6	0.0571722	0.186108	0.0792663	0.00226359	0.0248938	-0.0605835	Tanzania
KGKA-BKG-052-Pm_HC3	-0.185715	-0.00759243	0.0251918	-0.0320416	0.204443	-0.22512	Tanzania
KGKA-BKG-277-Pm_HC6	0.00217793	-0.0538952	0.25028	-0.0490197	0.154044	-0.0190198	Tanzania
KGMU-NSB-075-Pm_HC7	0.08029	-0.0331568	-0.00454753	0.0606515	-0.00437268	-0.0298431	Tanzania
KGMU-NSB-196-Pm_HC9	0.113242	-0.0164191	-0.0364784	-0.057048	0.0167062	0.016753	Tanzania
KGNG-CVU-011-Pm_HC5	0.0213611	-0.0255706	0.159882	-0.0936203	0.146547	-0.0865261	Tanzania
KGNG-CVU-155-Test_Pm_HC	-0.211634	0.00597524	-0.110903	-0.210368	-0.0117024	0.0413319	Tanzania
KLHA-LYM-298-Pm_HC9	0.13693	-0.0228751	-0.0553692	-0.0368903	0.0120463	0.0238302	Tanzania
KLSA-HDR-229-Pm_HC1	-0.188288	0.107624	-0.0407205	0.0789884	-0.0664096	0.00607354	Tanzania
LUN-5211490-Pm_HC4	-0.0220854	0.11335	0.0682305	0.215367	-0.0350568	0.0448081	Tanzania
MAB-6212764-Pm_HC7	0.0370861	0.124215	0.0866448	0.0845782	0.0615248	-0.0247547	Tanzania
MABU-NYG-090-Pm_HC4	-0.0403908	0.218432	-0.0436417	-0.185851	0.0761019	-0.0860056	Tanzania
MABU-NYG-405-Pm_HC8	0.122713	-0.0315165	-0.0742642	-0.0502675	-0.0315261	0.0111786	Tanzania
MAMS-CTR-074-Pm_HC1	-0.137082	0.135978	0.349994	0.0471907	0.0324479	-0.18338	Tanzania
MARO-PNK-016-Pm_HC3	0.0137106	-0.0443624	0.0620081	0.172172	0.0540441	-0.00245254	Tanzania
MARO-PNK-026-Pm_HC8	-0.170484	-0.00363814	-0.0264669	0.0646099	0.150546	-0.170479	Tanzania
MARO-PNK-102-Pm_HC4	0.132646	-0.00525608	-0.0642661	-0.0327816	-0.0141894	0.0217474	Tanzania
MATA-NYA-018-Pm_HC7	0.142557	0.0078636	-0.00915867	-0.0198644	0.0233474	0.0295906	Tanzania
MPY-6212255-Pm_HC5	0.00947765	0.130282	-0.21558	0.098255	-0.156427	0.0890405	Tanzania
MPY-6212432-Pm_HC8	0.135041	0.00354089	-0.0197627	-0.00246717	0.0290868	0.0185096	Tanzania
MTNE-MPL-028-Test_Pm_HC	-0.210004	0.0268229	0.0178143	-0.047037	-0.0224685	0.0649895	Tanzania
MYKI-KJG-126-Pm_HC3	0.00459773	0.169844	0.00842394	0.115998	-0.0143413	0.12671	Tanzania
MqTZ-0577-Test_Pm_HC	0.156477	-0.00741159	-0.0423623	-0.0190367	0.00406118	0.00729711	Tanzania
NJLU-LIA-003-Pm_HC4	-0.0926539	0.00741575	-0.115693	-0.070031	-0.00186964	-0.167993	Tanzania
NJLU-LIA-094-Pm_HC5	-0.149344	0.0632844	0.125323	-0.165025	0.152235	0.27058	Tanzania
NJNJ-IKD-044-Pm_HC8	0.0663054	0.0563676	0.0217423	-0.053852	0.0198065	-0.0063853	Tanzania
NYA-5210348-Pm_HC5	0.089819	0.0155364	0.0285247	-0.0436764	-0.00927769	-0.0346314	Tanzania
NYE-16-021-92-02-Pm_HC7	0.120876	0.0135315	-0.0120919	-0.0211392	0.0098346	-0.0225414	Tanzania
PF231-Pm_HC9	0.15051	-0.0160876	-0.056634	-0.0190797	0.0105125	0.0133737	Cameroon
PK093-Pm_HC9	0.153437	-0.0102833	-0.0368136	-0.0209693	0.0108758	0.00834353	Cameroon
PL058-Pm_HC9	-0.0834236	-0.238219	0.0956845	-0.405308	-0.223914	-0.0947932	Cameroon
PP069-Pm_HC10	0.154342	-0.00993123	-0.0426301	-0.013418	0.0019985	0.00322478	Cameroon
PP370-Pm_HC9	0.156477	-0.00741159	-0.0423623	-0.0190367	0.00406118	0.00729711	Cameroon
SOSO-UDD-085-Pm_HC3	0.00148825	0.145171	0.0173799	0.28267	0.0820092	-0.298836	Tanzania
SOSO-UDD-130-Pm_HC9	0.151104	-0.00492274	-0.0396919	-0.0365206	0.00308503	-0.00506158	Tanzania
TBNU-MIG-127-Test_Pm_HC	-0.216098	0.156164	-0.0585389	-0.0423096	-0.116142	0.00070386	Tanzania
TBUY-MGG-006-Pm_HC3	0.0232766	0.0924952	0.1107	-0.170825	0.0331593	0.110558	Tanzania
TransMIT_146-Pm_HC7	0.0624836	0.0434373	-0.0354968	0.0780286	-0.0233523	-0.0325628	Tanzania
TransMIT_1958-Pm_HC5	-0.1967	0.212601	-0.114926	0.0530236	-0.0580958	0.0299545	Tanzania
TransMIT_2269-Pm_HC6	0.130616	0.0104679	-0.00189672	-0.0131427	0.0267008	0.00503456	Tanzania
TransMIT_2341-Pm_HC6	0.0031369	0.126899	0.0967073	0.0962934	-0.0279625	0.0534936	Tanzania
TransMIT_274-Pm_HC6	-0.0559382	-0.0308789	0.423632	-0.119985	-0.0385223	-0.129598	Tanzania
TransMIT_401-Pm_HC2	-0.152246	0.183261	0.0752531	0.0891454	-0.085385	0.334463	Tanzania
TransMIT_566-Pm_HC3	0.121289	-0.00247006	-0.0405806	-0.0127265	0.0276257	0.0561733	Tanzania

## Sheet: Fig. S1
Country	Region	Subregion	Locality	n	Lat	Long
Cameroon	Adamaoua	Meiganga		1	6.51721	14.2948
Cameroon	East	Bertoua		1	4.57762	13.6844
Cameroon	South	Kribi		1	2.94341	9.9127
Cameroon	Southwest	Mutengene		2	4.09011	9.31696
Cameroon	West	Bafoussam		1	5.47588	10.4218
Cameroon	West	Haut Nkam	Bafang	1	5.15866	10.1797
Democratic Republic of Congo	Kinshasa	Bu	Bu	7	-4.39723	15.919
Democratic Republic of Congo	Kinshasa	Bu	Impuru	1	-4.28277	15.9251
Democratic Republic of Congo	Kinshasa	Bu	Pema	3	-4.29161	15.9636
Democratic Republic of Congo	Kinshasa	Kimpoko	Ngamanzo	5	-4.1854	15.5493
Nigeria	Cross River	Akpabuyo		8	4.89563	8.48039
Tanzania	Dodoma	Loje		2	-6.86697	36.0113
Tanzania	Dodoma	Malolo		2	-7.28515	36.5025
Tanzania	Geita	Buzirayombo Dispensary		1	-2.78095	31.7766
Tanzania	Geita	Nyamalimbe Dispensary		1	-3.08095	32.3677
Tanzania	Kagera	Bukangara		2	-1.7193	31.0241
Tanzania	Kagera	Butulage		2	-1.61409	31.3945
Tanzania	Kagera	Chivu		3	-2.49745	30.5986
Tanzania	Kagera	Kasozibakaya		1	-2.80975	31.6828
Tanzania	Kagera	Nshamba		2	-1.8011	31.5485
Tanzania	Kagera	Rugasha		1	-1.11086	30.6725
Tanzania	Kigoma	Nyankoronko		1	-4.48824	29.8897
Tanzania	Kilimanjaro	Hedaru		1	-4.50153	37.9144
Tanzania	Kilimanjaro	Lyamungo		1	-3.23249	37.2378
Tanzania	Manyara	Kijungu		1	-5.39679	37.1818
Tanzania	Mara	Chitare		1	-1.89242	33.4032
Tanzania	Mara	Nyangere		2	-1.9548	34.0114
Tanzania	Mara	Nyasho		1	-1.50439	33.8056
Tanzania	Mara	Panyakoo		4	-1.13013	34.2269
Tanzania	Mtwara	Mtimbwilimbwi		1	-10.5382	39.8809
Tanzania	Njombe	Ikondo		1	-9.07896	35.2405
Tanzania	Njombe	Lifua		2	-10.3757	34.7843
Tanzania	Pwani	Bagamoyo		9	-6.43739	38.9079
Tanzania	Ruvuma	Lundo		1	-11.1641	34.7388
Tanzania	Songwe	Udinde		2	-8.09364	32.6148
Tanzania	Tabora	Migungumalo		1	-4.95367	32.5266
Tanzania	Tabora	Miguwa		1	-4.19286	33.2907
Tanzania	Tanga	Mamboleo		1	-5.15733	38.7255
Tanzania	Tanga	Mpapayu		2	-5.20848	38.849

## Sheet: Fig. S2
Sample	All_Reads	Percent_Pm	Country	read_type	Count	Pm_Reads	Pm Ct
1010108_1	15067646	70.2175	DRC	Pm	10580128	10580128	27.75
1010108_1	15067646	70.2175	DRC	Hs	4414248		27.75
1010108_1	15067646	70.2175	DRC	Pf	73270		27.75
1010108_2	30426264	23.9524	DRC	Pm	7287826	7287826	26.11
1010108_2	30426264	23.9524	DRC	Hs	22198256		26.11
1010108_2	30426264	23.9524	DRC	Pf	940182		26.11
1010108_3	5762774	13.6931	DRC	Pm	789102	789102	31.97
1010108_3	5762774	13.6931	DRC	Hs	4905032		31.97
1010108_3	5762774	13.6931	DRC	Pf	68640		31.97
1011405	40235476	90.4713	DRC	Pm	36401568	36401568	28.03
1011405	40235476	90.4713	DRC	Hs	3066310		28.03
1011405	40235476	90.4713	DRC	Pf	767598		28.03
1013107_1	4825762	42.4062	DRC	Pm	2046422	2046422	30.08
1013107_1	4825762	42.4062	DRC	Hs	2549912		30.08
1013107_1	4825762	42.4062	DRC	Pf	229428		30.08
1013107_2	6187080	12.5374	DRC	Pm	775698	775698	28.17
1013107_2	6187080	12.5374	DRC	Hs	5374080		28.17
1013107_2	6187080	12.5374	DRC	Pf	37302		28.17
1013107_3	34104688	39.6996	DRC	Pm	13539426	13539426	24.53
1013107_3	34104688	39.6996	DRC	Hs	18838284		24.53
1013107_3	34104688	39.6996	DRC	Pf	1726978		24.53
1023304	27849298	78.0053	DRC	Pm	21723916	21723916	27.57
1023304	27849298	78.0053	DRC	Hs	5353144		27.57
1023304	27849298	78.0053	DRC	Pf	772238		27.57
1030403	13817504	74.5463	DRC	Pm	10300440	10300440	28.44
1030403	13817504	74.5463	DRC	Hs	3261686		28.44
1030403	13817504	74.5463	DRC	Pf	255378		28.44
1031506_1	28546802	88.1934	DRC	Pm	25176384	25176384	27.9
1031506_1	28546802	88.1934	DRC	Hs	2265910		27.9
1031506_1	28546802	88.1934	DRC	Pf	1104508		27.9
1031506_2	12608608	31.3855	DRC	Pm	3957276	3957276	29.5
1031506_2	12608608	31.3855	DRC	Hs	8503598		29.5
1031506_2	12608608	31.3855	DRC	Pf	147734		29.5
2041507_1	7836984	51.7408	DRC	Pm	4054918	4054918	28.48
2041507_1	7836984	51.7408	DRC	Hs	3685144		28.48
2041507_1	7836984	51.7408	DRC	Pf	96922		28.48
2041507_2	21988264	61.3886	DRC	Pm	13498278	13498278	28.08
2041507_2	21988264	61.3886	DRC	Hs	7471362		28.08
2041507_2	21988264	61.3886	DRC	Pf	1018624		28.08
2043406_1	6119512	52.8932	DRC	Pm	3236806	3236806	29.63
2043406_1	6119512	52.8932	DRC	Hs	2801194		29.63
2043406_1	6119512	52.8932	DRC	Pf	81512		29.63
2043406_2	2955132	57.0529	DRC	Pm	1685988	1685988	30.01
2043406_2	2955132	57.0529	DRC	Hs	1220978		30.01
2043406_2	2955132	57.0529	DRC	Pf	48166		30.01
2043406_3	4038590	7.33835	DRC	Pm	296366	296366	31.5
2043406_3	4038590	7.33835	DRC	Hs	3721962		31.5
2043406_3	4038590	7.33835	DRC	Pf	20262		31.5
BUY-49-059-03-03	9093312	20.5776	Tanzania	Pm	1871188	1871188	30.4945
BUY-49-059-03-03	9093312	20.5776	Tanzania	Hs	7169892		30.4945
BUY-49-059-03-03	9093312	20.5776	Tanzania	Pf	52232		30.4945
DOCW-LOJ-081	80944806	87.5812	Tanzania	Pm	70892432	70892432	26.7962
DOCW-LOJ-081	80944806	87.5812	Tanzania	Hs	8433008		26.7962
DOCW-LOJ-081	80944806	87.5812	Tanzania	Pf	1619366		26.7962
DOCW-LOJ-143	6893666	10.1343	Tanzania	Pm	698628	698628	32.9055
DOCW-LOJ-143	6893666	10.1343	Tanzania	Hs	6177974		32.9055
DOCW-LOJ-143	6893666	10.1343	Tanzania	Pf	17064		32.9055
DOMP-MAL-087	10802772	20.3761	Tanzania	Pm	2201182	2201182	32.8088
DOMP-MAL-087	10802772	20.3761	Tanzania	Hs	8573510		32.8088
DOMP-MAL-087	10802772	20.3761	Tanzania	Pf	28080		32.8088
DOMP-MAL-088	9894094	22.5108	Tanzania	Pm	2227242	2227242	30.5221
DOMP-MAL-088	9894094	22.5108	Tanzania	Hs	7639696		30.5221
DOMP-MAL-088	9894094	22.5108	Tanzania	Pf	27156		30.5221
1023	834732318	99.2431	Nigeria	Pm	828414198	828414198	31.0431
1023	834732318	99.2431	Nigeria	Hs	1650074		31.0431
1023	834732318	99.2431	Nigeria	Pf	4668046		31.0431
1164	846271228	99.0122	Nigeria	Pm	837911694	837911694	29.45
1164	846271228	99.0122	Nigeria	Hs	4278992		29.45
1164	846271228	99.0122	Nigeria	Pf	4080542		29.45
1198	290562542	99.4921	Nigeria	Pm	289086882	289086882	32.2496
1198	290562542	99.4921	Nigeria	Hs	361710		32.2496
1198	290562542	99.4921	Nigeria	Pf	1113950		32.2496
1216			Nigeria	Pm	804	804	33.4686
1216			Nigeria	Hs	926		33.4686
1216			Nigeria	Pf			33.4686
1334	7676798	6.3205	Nigeria	Pm	485212	485212	32.5934
1334	7676798	6.3205	Nigeria	Hs	7186428		32.5934
1334	7676798	6.3205	Nigeria	Pf	5158		32.5934
1408	1066915924	99.3828	Nigeria	Pm	1060331432	1060331432	29.1514
1408	1066915924	99.3828	Nigeria	Hs	1870714		29.1514
1408	1066915924	99.3828	Nigeria	Pf	4713778		29.1514
1533	917160652	99.4187	Nigeria	Pm	911829566	911829566	30.0981
1533	917160652	99.4187	Nigeria	Hs	1210352		30.0981
1533	917160652	99.4187	Nigeria	Pf	4120734		30.0981
1774	55659730	98.5116	Nigeria	Pm	54831278	54831278	36.1608
1774	55659730	98.5116	Nigeria	Hs	548394		36.1608
1774	55659730	98.5116	Nigeria	Pf	280058		36.1608
PE398	9006990	50.9398	Cameroon	Pm	4588140	4588140	30.4259
PE398	9006990	50.9398	Cameroon	Hs	3421164		30.4259
PE398	9006990	50.9398	Cameroon	Pf	997686		30.4259
PW24	95468652	99.2528	Cameroon	Pm	94755274	94755274	27.0339
PW24	95468652	99.2528	Cameroon	Hs	353722		27.0339
PW24	95468652	99.2528	Cameroon	Pf	359656		27.0339
KGBI-KZB-019	20757432	68.6061	Tanzania	Pm	14240874	14240874	27.0798
KGBI-KZB-019	20757432	68.6061	Tanzania	Hs	6086134		27.0798
KGBI-KZB-019	20757432	68.6061	Tanzania	Pf	430424		27.0798
KGBR-BTU-060	3268670	18.0331	Tanzania	Pm	589444	589444	29.6473
KGBR-BTU-060	3268670	18.0331	Tanzania	Hs	2647376		29.6473
KGBR-BTU-060	3268670	18.0331	Tanzania	Pf	31850		29.6473
KGBR-BTU-062	4225684	12.0492	Tanzania	Pm	509162	509162	31.3104
KGBR-BTU-062	4225684	12.0492	Tanzania	Hs	3695760		31.3104
KGBR-BTU-062	4225684	12.0492	Tanzania	Pf	20762		31.3104
KGKA-BKG-052	4310232	63.0692	Tanzania	Pm	2718428	2718428	28.573
KGKA-BKG-052	4310232	63.0692	Tanzania	Hs	1534966		28.573
KGKA-BKG-052	4310232	63.0692	Tanzania	Pf	56838		28.573
KGKA-BKG-277	6238020	21.3482	Tanzania	Pm	1331702	1331702	31.2024
KGKA-BKG-277	6238020	21.3482	Tanzania	Hs	4882974		31.2024
KGKA-BKG-277	6238020	21.3482	Tanzania	Pf	23344		31.2024
KGKY-RWB-171	34340132	68.574	Tanzania	Pm	23548388	23548388	27.8796
KGKY-RWB-171	34340132	68.574	Tanzania	Hs	10174490		27.8796
KGKY-RWB-171	34340132	68.574	Tanzania	Pf	617254		27.8796
KGMU-NSB-075	4405514	6.81678	Tanzania	Pm	300314	300314	31.4466
KGMU-NSB-075	4405514	6.81678	Tanzania	Hs	4037114		31.4466
KGMU-NSB-075	4405514	6.81678	Tanzania	Pf	68086		31.4466
KGMU-NSB-196	18824216	5.30144	Tanzania	Pm	997954	997954	33.6917
KGMU-NSB-196	18824216	5.30144	Tanzania	Hs	17807852		33.6917
KGMU-NSB-196	18824216	5.30144	Tanzania	Pf	18410		33.6917
KGNG-CVU-011	2061538	22.6955	Tanzania	Pm	467876	467876	29.871
KGNG-CVU-011	2061538	22.6955	Tanzania	Hs	1581812		29.871
KGNG-CVU-011	2061538	22.6955	Tanzania	Pf	11850		29.871
KGNG-CVU-048	20864234	65.9101	Tanzania	Pm	13751632	13751632	27.4302
KGNG-CVU-048	20864234	65.9101	Tanzania	Hs	6781468		27.4302
KGNG-CVU-048	20864234	65.9101	Tanzania	Pf	331134		27.4302
KGNG-CVU-155	37470438	70.4193	Tanzania	Pm	26386428	26386428	27.2592
KGNG-CVU-155	37470438	70.4193	Tanzania	Hs	10595312		27.2592
KGNG-CVU-155	37470438	70.4193	Tanzania	Pf	488698		27.2592
KLHA-LYM-298	12859756	10.0333	Tanzania	Pm	1290264	1290264	33.6145
KLHA-LYM-298	12859756	10.0333	Tanzania	Hs	11514782		33.6145
KLHA-LYM-298	12859756	10.0333	Tanzania	Pf	54710		33.6145
KLSA-HDR-229	90619576	73.7876	Tanzania	Pm	66865992	66865992	27.6423
KLSA-HDR-229	90619576	73.7876	Tanzania	Hs	21252512		27.6423
KLSA-HDR-229	90619576	73.7876	Tanzania	Pf	2501072		27.6423
LUN-5211490	8217498	38.3979	Tanzania	Pm	3155350	3155350	29.6074
LUN-5211490	8217498	38.3979	Tanzania	Hs	5003950		29.6074
LUN-5211490	8217498	38.3979	Tanzania	Pf	58198		29.6074
MAB-6212764	6759374	16.5402	Tanzania	Pm	1118016	1118016	32.13
MAB-6212764	6759374	16.5402	Tanzania	Hs	5471582		32.13
MAB-6212764	6759374	16.5402	Tanzania	Pf	169776		32.13
MABU-NYG-090	8243290	20.9556	Tanzania	Pm	1727428	1727428	29.5183
MABU-NYG-090	8243290	20.9556	Tanzania	Hs	6488354		29.5183
MABU-NYG-090	8243290	20.9556	Tanzania	Pf	27508		29.5183
MABU-NYG-405	4598790	8.33419	Tanzania	Pm	383272	383272	32.92
MABU-NYG-405	4598790	8.33419	Tanzania	Hs	4153868		32.92
MABU-NYG-405	4598790	8.33419	Tanzania	Pf	61650		32.92
MAMS-CTR-074	5935012	58.9379	Tanzania	Pm	3497972	3497972	27.6765
MAMS-CTR-074	5935012	58.9379	Tanzania	Hs	2268100		27.6765
MAMS-CTR-074	5935012	58.9379	Tanzania	Pf	168940		27.6765
MARO-PNK-016	1761240	27.3215	Tanzania	Pm	481198	481198	29.0396
MARO-PNK-016	1761240	27.3215	Tanzania	Hs	1245520		29.0396
MARO-PNK-016	1761240	27.3215	Tanzania	Pf	34522		29.0396
MARO-PNK-026	29346690	51.2949	Tanzania	Pm	15053358	15053358	33.1571
MARO-PNK-026	29346690	51.2949	Tanzania	Hs	13802096		33.1571
MARO-PNK-026	29346690	51.2949	Tanzania	Pf	491236		33.1571
MARO-PNK-069	132678360	88.7364	Tanzania	Pm	117733966	117733966	27.4812
MARO-PNK-069	132678360	88.7364	Tanzania	Hs	13574810		27.4812
MARO-PNK-069	132678360	88.7364	Tanzania	Pf	1369584		27.4812
MARO-PNK-102	4445090	4.56454	Tanzania	Pm	202898	202898	29.6456
MARO-PNK-102	4445090	4.56454	Tanzania	Hs	4226170		29.6456
MARO-PNK-102	4445090	4.56454	Tanzania	Pf	16022		29.6456
MATA-NYA-018	6718832	3.32701	Tanzania	Pm	223536	223536	31.4807
MATA-NYA-018	6718832	3.32701	Tanzania	Hs	6489588		31.4807
MATA-NYA-018	6718832	3.32701	Tanzania	Pf	5708		31.4807
MPY-6212255	5509024	48.2407	Tanzania	Pm	2657594	2657594	29.67
MPY-6212255	5509024	48.2407	Tanzania	Hs	2743752		29.67
MPY-6212255	5509024	48.2407	Tanzania	Pf	107678		29.67
MPY-6212432	4467730	2.67259	Tanzania	Pm	119404	119404	32.6563
MPY-6212432	4467730	2.67259	Tanzania	Hs	4343684		32.6563
MPY-6212432	4467730	2.67259	Tanzania	Pf	4642		32.6563
MTNE-MPL-028	46781470	75.6186	Tanzania	Pm	35375500	35375500	27.5314
MTNE-MPL-028	46781470	75.6186	Tanzania	Hs	10655284		27.5314
MTNE-MPL-028	46781470	75.6186	Tanzania	Pf	750686		27.5314
MYKI-KJG-126	1435532	59.3445	Tanzania	Pm	851910	851910	29.2019
MYKI-KJG-126	1435532	59.3445	Tanzania	Hs	561578		29.2019
MYKI-KJG-126	1435532	59.3445	Tanzania	Pf	22044		29.2019
NJLU-LIA-003	9544506	43.8501	Tanzania	Pm	4185278	4185278	29.4309
NJLU-LIA-003	9544506	43.8501	Tanzania	Hs	5216810		29.4309
NJLU-LIA-003	9544506	43.8501	Tanzania	Pf	142418		29.4309
NJLU-LIA-094	5275292	70.3391	Tanzania	Pm	3710592	3710592	30.0179
NJLU-LIA-094	5275292	70.3391	Tanzania	Hs	1477606		30.0179
NJLU-LIA-094	5275292	70.3391	Tanzania	Pf	87094		30.0179
NJNJ-IKD-044	12580678	7.81373	Tanzania	Pm	983020	983020	32.4072
NJNJ-IKD-044	12580678	7.81373	Tanzania	Hs	11509174		32.4072
NJNJ-IKD-044	12580678	7.81373	Tanzania	Pf	88484		32.4072
NYA-5210348	2024256	17.1108	Tanzania	Pm	346366	346366	30.2981
NYA-5210348	2024256	17.1108	Tanzania	Hs	1670232		30.2981
NYA-5210348	2024256	17.1108	Tanzania	Pf	7658		30.2981
NYE-16-021-92-02	5187764	2.84608	Tanzania	Pm	147648	147648	32.3494
NYE-16-021-92-02	5187764	2.84608	Tanzania	Hs	5035706		32.3494
NYE-16-021-92-02	5187764	2.84608	Tanzania	Pf	4410		32.3494
PF231	20480606	3.92351	Cameroon	Pm	803558	803558	34.5687
PF231	20480606	3.92351	Cameroon	Hs	19564476		34.5687
PF231	20480606	3.92351	Cameroon	Pf	112572		34.5687
PK093	4302476	1.05223	Cameroon	Pm	45272	45272	35.0973
PK093	4302476	1.05223	Cameroon	Hs	4233542		35.0973
PK093	4302476	1.05223	Cameroon	Pf	23662		35.0973
PL058	28945306	16.7887	Cameroon	Pm	4859550	4859550	35.3653
PL058	28945306	16.7887	Cameroon	Hs	24041120		35.3653
PL058	28945306	16.7887	Cameroon	Pf	44636		35.3653
PP069	8406756	0.58905	Cameroon	Pm	49520	49520	36.5776
PP069	8406756	0.58905	Cameroon	Hs	8323688		36.5776
PP069	8406756	0.58905	Cameroon	Pf	33548		36.5776
PP370	7583126	0.678823	Cameroon	Pm	51476	51476	34.9713
PP370	7583126	0.678823	Cameroon	Hs	7518700		34.9713
PP370	7583126	0.678823	Cameroon	Pf	12950		34.9713
SOSO-UDD-085	1360472	42.2512	Tanzania	Pm	574816	574816	29.2518
SOSO-UDD-085	1360472	42.2512	Tanzania	Hs	770100		29.2518
SOSO-UDD-085	1360472	42.2512	Tanzania	Pf	15556		29.2518
SOSO-UDD-130	5922572	0.435216	Tanzania	Pm	25776	25776	35.3946
SOSO-UDD-130	5922572	0.435216	Tanzania	Hs	5894264		35.3946
SOSO-UDD-130	5922572	0.435216	Tanzania	Pf	2532		35.3946
TBNU-MIG-127	94783992	86.6715	Tanzania	Pm	82150740	82150740	26.4492
TBNU-MIG-127	94783992	86.6715	Tanzania	Hs	10846278		26.4492
TBNU-MIG-127	94783992	86.6715	Tanzania	Pf	1786974		26.4492
TBUY-MGG-006	2002786	27.8374	Tanzania	Pm	557524	557524	29.0242
TBUY-MGG-006	2002786	27.8374	Tanzania	Hs	1438474		29.0242
TBUY-MGG-006	2002786	27.8374	Tanzania	Pf	6788		29.0242
146	9771176	15.3978	Tanzania	Pm	1504550	1504550	31.67
146	9771176	15.3978	Tanzania	Hs	8210682		31.67
146	9771176	15.3978	Tanzania	Pf	55944		31.67
1958	57533412	88.3311	Tanzania	Pm	50819890	50819890	29.95
1958	57533412	88.3311	Tanzania	Hs	6224344		29.95
1958	57533412	88.3311	Tanzania	Pf	489178		29.95
2269	8207074	2.73262	Tanzania	Pm	224268	224268	30.95
2269	8207074	2.73262	Tanzania	Hs	7963890		30.95
2269	8207074	2.73262	Tanzania	Pf	18916		30.95
2341	8332266	43.7815	Tanzania	Pm	3647990	3647990	30.39
2341	8332266	43.7815	Tanzania	Hs	3346600		30.39
2341	8332266	43.7815	Tanzania	Pf	1337676		30.39
2389	9107100	72.9777	Tanzania	Pm	6646152	6646152	28.82
2389	9107100	72.9777	Tanzania	Hs	2343042		28.82
2389	9107100	72.9777	Tanzania	Pf	117906		28.82
274	6282036	22.5267	Tanzania	Pm	1415134	1415134	31.33
274	6282036	22.5267	Tanzania	Hs	4716440		31.33
274	6282036	22.5267	Tanzania	Pf	150462		31.33
401	18382094	64.4592	Tanzania	Pm	11848952	11848952	27.86
401	18382094	64.4592	Tanzania	Hs	5732836		27.86
401	18382094	64.4592	Tanzania	Pf	800306		27.86
566	1616406	6.45568	Tanzania	Pm	104350	104350	28.54
566	1616406	6.45568	Tanzania	Hs	1428350		28.54
566	1616406	6.45568	Tanzania	Pf	83706		28.54

## Sheet: Fig. S3
Target	average_coverage	Sample
PmUG01_01_v1:1-1381517	1.08	1010108_1-Pm_HC1_TCAATCGTCT-GACTATGTCA_S19_Pm
PmUG01_02_v1:1-813520	1.38	1010108_1-Pm_HC1_TCAATCGTCT-GACTATGTCA_S19_Pm
PmUG01_03_v1:1-1341934	1.21	1010108_1-Pm_HC1_TCAATCGTCT-GACTATGTCA_S19_Pm
PmUG01_04_v1:1-1076825	1.26	1010108_1-Pm_HC1_TCAATCGTCT-GACTATGTCA_S19_Pm
PmUG01_05_v1:1-1887012	1.16	1010108_1-Pm_HC1_TCAATCGTCT-GACTATGTCA_S19_Pm
PmUG01_06_v1:1-862290	1.27	1010108_1-Pm_HC1_TCAATCGTCT-GACTATGTCA_S19_Pm
PmUG01_07_v1:1-2080591	1.25	1010108_1-Pm_HC1_TCAATCGTCT-GACTATGTCA_S19_Pm
PmUG01_08_v1:1-2818518	1.29	1010108_1-Pm_HC1_TCAATCGTCT-GACTATGTCA_S19_Pm
PmUG01_09_v1:1-2312277	1.23	1010108_1-Pm_HC1_TCAATCGTCT-GACTATGTCA_S19_Pm
PmUG01_10_v1:1-2219075	1.22	1010108_1-Pm_HC1_TCAATCGTCT-GACTATGTCA_S19_Pm
PmUG01_11_v1:1-2721162	1.35	1010108_1-Pm_HC1_TCAATCGTCT-GACTATGTCA_S19_Pm
PmUG01_12_v1:1-3436770	1.31	1010108_1-Pm_HC1_TCAATCGTCT-GACTATGTCA_S19_Pm
PmUG01_13_v1:1-3023686	1.25	1010108_1-Pm_HC1_TCAATCGTCT-GACTATGTCA_S19_Pm
PmUG01_14_v1:1-3564281	1.25	1010108_1-Pm_HC1_TCAATCGTCT-GACTATGTCA_S19_Pm
PmUG01_01_v1:1-1381517	1.53	1010108_2-Pm_HC1_TTGTCTATGG-GTGTACTCAA_S20_Pm
PmUG01_02_v1:1-813520	1.93	1010108_2-Pm_HC1_TTGTCTATGG-GTGTACTCAA_S20_Pm
PmUG01_03_v1:1-1341934	1.77	1010108_2-Pm_HC1_TTGTCTATGG-GTGTACTCAA_S20_Pm
PmUG01_04_v1:1-1076825	1.85	1010108_2-Pm_HC1_TTGTCTATGG-GTGTACTCAA_S20_Pm
PmUG01_05_v1:1-1887012	1.78	1010108_2-Pm_HC1_TTGTCTATGG-GTGTACTCAA_S20_Pm
PmUG01_06_v1:1-862290	2.25	1010108_2-Pm_HC1_TTGTCTATGG-GTGTACTCAA_S20_Pm
PmUG01_07_v1:1-2080591	1.74	1010108_2-Pm_HC1_TTGTCTATGG-GTGTACTCAA_S20_Pm
PmUG01_08_v1:1-2818518	1.57	1010108_2-Pm_HC1_TTGTCTATGG-GTGTACTCAA_S20_Pm
PmUG01_09_v1:1-2312277	1.89	1010108_2-Pm_HC1_TTGTCTATGG-GTGTACTCAA_S20_Pm
PmUG01_10_v1:1-2219075	1.72	1010108_2-Pm_HC1_TTGTCTATGG-GTGTACTCAA_S20_Pm
PmUG01_11_v1:1-2721162	1.97	1010108_2-Pm_HC1_TTGTCTATGG-GTGTACTCAA_S20_Pm
PmUG01_12_v1:1-3436770	1.86	1010108_2-Pm_HC1_TTGTCTATGG-GTGTACTCAA_S20_Pm
PmUG01_13_v1:1-3023686	1.7	1010108_2-Pm_HC1_TTGTCTATGG-GTGTACTCAA_S20_Pm
PmUG01_14_v1:1-3564281	1.71	1010108_2-Pm_HC1_TTGTCTATGG-GTGTACTCAA_S20_Pm
PmUG01_01_v1:1-1381517	0.11	1010108_3-Pm_HC7_TCATGCGCTA-CCGAGAAGGT_S21_Pm
PmUG01_02_v1:1-813520	0.12	1010108_3-Pm_HC7_TCATGCGCTA-CCGAGAAGGT_S21_Pm
PmUG01_03_v1:1-1341934	0.14	1010108_3-Pm_HC7_TCATGCGCTA-CCGAGAAGGT_S21_Pm
PmUG01_04_v1:1-1076825	0.14	1010108_3-Pm_HC7_TCATGCGCTA-CCGAGAAGGT_S21_Pm
PmUG01_05_v1:1-1887012	0.13	1010108_3-Pm_HC7_TCATGCGCTA-CCGAGAAGGT_S21_Pm
PmUG01_06_v1:1-862290	0.13	1010108_3-Pm_HC7_TCATGCGCTA-CCGAGAAGGT_S21_Pm
PmUG01_07_v1:1-2080591	0.12	1010108_3-Pm_HC7_TCATGCGCTA-CCGAGAAGGT_S21_Pm
PmUG01_08_v1:1-2818518	0.14	1010108_3-Pm_HC7_TCATGCGCTA-CCGAGAAGGT_S21_Pm
PmUG01_09_v1:1-2312277	0.15	1010108_3-Pm_HC7_TCATGCGCTA-CCGAGAAGGT_S21_Pm
PmUG01_10_v1:1-2219075	0.14	1010108_3-Pm_HC7_TCATGCGCTA-CCGAGAAGGT_S21_Pm
PmUG01_11_v1:1-2721162	0.17	1010108_3-Pm_HC7_TCATGCGCTA-CCGAGAAGGT_S21_Pm
PmUG01_12_v1:1-3436770	0.15	1010108_3-Pm_HC7_TCATGCGCTA-CCGAGAAGGT_S21_Pm
PmUG01_13_v1:1-3023686	0.17	1010108_3-Pm_HC7_TCATGCGCTA-CCGAGAAGGT_S21_Pm
PmUG01_14_v1:1-3564281	0.13	1010108_3-Pm_HC7_TCATGCGCTA-CCGAGAAGGT_S21_Pm
PmUG01_01_v1:1-1381517	6.67	1011405-Pm_HC2_TTGGACATCG-GACCAGATTC_S22_Pm
PmUG01_02_v1:1-813520	7.59	1011405-Pm_HC2_TTGGACATCG-GACCAGATTC_S22_Pm
PmUG01_03_v1:1-1341934	7.31	1011405-Pm_HC2_TTGGACATCG-GACCAGATTC_S22_Pm
PmUG01_04_v1:1-1076825	7.62	1011405-Pm_HC2_TTGGACATCG-GACCAGATTC_S22_Pm
PmUG01_05_v1:1-1887012	7.1	1011405-Pm_HC2_TTGGACATCG-GACCAGATTC_S22_Pm
PmUG01_06_v1:1-862290	7.79	1011405-Pm_HC2_TTGGACATCG-GACCAGATTC_S22_Pm
PmUG01_07_v1:1-2080591	7.34	1011405-Pm_HC2_TTGGACATCG-GACCAGATTC_S22_Pm
PmUG01_08_v1:1-2818518	7.19	1011405-Pm_HC2_TTGGACATCG-GACCAGATTC_S22_Pm
PmUG01_09_v1:1-2312277	7.56	1011405-Pm_HC2_TTGGACATCG-GACCAGATTC_S22_Pm
PmUG01_10_v1:1-2219075	7.23	1011405-Pm_HC2_TTGGACATCG-GACCAGATTC_S22_Pm
PmUG01_11_v1:1-2721162	7.69	1011405-Pm_HC2_TTGGACATCG-GACCAGATTC_S22_Pm
PmUG01_12_v1:1-3436770	7.58	1011405-Pm_HC2_TTGGACATCG-GACCAGATTC_S22_Pm
PmUG01_13_v1:1-3023686	7.38	1011405-Pm_HC2_TTGGACATCG-GACCAGATTC_S22_Pm
PmUG01_14_v1:1-3564281	7.36	1011405-Pm_HC2_TTGGACATCG-GACCAGATTC_S22_Pm
PmUG01_01_v1:1-1381517	0.95	1013107_1-Pm_HC5_TTCATAGACC-GCATGTTGAA_S23_Pm
PmUG01_02_v1:1-813520	1.16	1013107_1-Pm_HC5_TTCATAGACC-GCATGTTGAA_S23_Pm
PmUG01_03_v1:1-1341934	1.03	1013107_1-Pm_HC5_TTCATAGACC-GCATGTTGAA_S23_Pm
PmUG01_04_v1:1-1076825	1.04	1013107_1-Pm_HC5_TTCATAGACC-GCATGTTGAA_S23_Pm
PmUG01_05_v1:1-1887012	1.01	1013107_1-Pm_HC5_TTCATAGACC-GCATGTTGAA_S23_Pm
PmUG01_06_v1:1-862290	1.11	1013107_1-Pm_HC5_TTCATAGACC-GCATGTTGAA_S23_Pm
PmUG01_07_v1:1-2080591	1.03	1013107_1-Pm_HC5_TTCATAGACC-GCATGTTGAA_S23_Pm
PmUG01_08_v1:1-2818518	1	1013107_1-Pm_HC5_TTCATAGACC-GCATGTTGAA_S23_Pm
PmUG01_09_v1:1-2312277	1.15	1013107_1-Pm_HC5_TTCATAGACC-GCATGTTGAA_S23_Pm
PmUG01_10_v1:1-2219075	1.06	1013107_1-Pm_HC5_TTCATAGACC-GCATGTTGAA_S23_Pm
PmUG01_11_v1:1-2721162	1.22	1013107_1-Pm_HC5_TTCATAGACC-GCATGTTGAA_S23_Pm
PmUG01_12_v1:1-3436770	1.13	1013107_1-Pm_HC5_TTCATAGACC-GCATGTTGAA_S23_Pm
PmUG01_13_v1:1-3023686	1.22	1013107_1-Pm_HC5_TTCATAGACC-GCATGTTGAA_S23_Pm
PmUG01_14_v1:1-3564281	1.08	1013107_1-Pm_HC5_TTCATAGACC-GCATGTTGAA_S23_Pm
PmUG01_01_v1:1-1381517	0.23	1013107_2-Pm_HC2_GGCCAGTGAA-CATTAGCAGA_S24_Pm
PmUG01_02_v1:1-813520	0.27	1013107_2-Pm_HC2_GGCCAGTGAA-CATTAGCAGA_S24_Pm
PmUG01_03_v1:1-1341934	0.26	1013107_2-Pm_HC2_GGCCAGTGAA-CATTAGCAGA_S24_Pm
PmUG01_04_v1:1-1076825	0.26	1013107_2-Pm_HC2_GGCCAGTGAA-CATTAGCAGA_S24_Pm
PmUG01_05_v1:1-1887012	0.28	1013107_2-Pm_HC2_GGCCAGTGAA-CATTAGCAGA_S24_Pm
PmUG01_06_v1:1-862290	0.33	1013107_2-Pm_HC2_GGCCAGTGAA-CATTAGCAGA_S24_Pm
PmUG01_07_v1:1-2080591	0.26	1013107_2-Pm_HC2_GGCCAGTGAA-CATTAGCAGA_S24_Pm
PmUG01_08_v1:1-2818518	0.22	1013107_2-Pm_HC2_GGCCAGTGAA-CATTAGCAGA_S24_Pm
PmUG01_09_v1:1-2312277	0.29	1013107_2-Pm_HC2_GGCCAGTGAA-CATTAGCAGA_S24_Pm
PmUG01_10_v1:1-2219075	0.27	1013107_2-Pm_HC2_GGCCAGTGAA-CATTAGCAGA_S24_Pm
PmUG01_11_v1:1-2721162	0.35	1013107_2-Pm_HC2_GGCCAGTGAA-CATTAGCAGA_S24_Pm
PmUG01_12_v1:1-3436770	0.27	1013107_2-Pm_HC2_GGCCAGTGAA-CATTAGCAGA_S24_Pm
PmUG01_13_v1:1-3023686	0.28	1013107_2-Pm_HC2_GGCCAGTGAA-CATTAGCAGA_S24_Pm
PmUG01_14_v1:1-3564281	0.26	1013107_2-Pm_HC2_GGCCAGTGAA-CATTAGCAGA_S24_Pm
PmUG01_01_v1:1-1381517	6.31	1013107_3-Pm_HC1_CGTTCTCTTG-CCACTTGGTG_S25_Pm
PmUG01_02_v1:1-813520	8.21	1013107_3-Pm_HC1_CGTTCTCTTG-CCACTTGGTG_S25_Pm
PmUG01_03_v1:1-1341934	7.19	1013107_3-Pm_HC1_CGTTCTCTTG-CCACTTGGTG_S25_Pm
PmUG01_04_v1:1-1076825	8.35	1013107_3-Pm_HC1_CGTTCTCTTG-CCACTTGGTG_S25_Pm
PmUG01_05_v1:1-1887012	7.22	1013107_3-Pm_HC1_CGTTCTCTTG-CCACTTGGTG_S25_Pm
PmUG01_06_v1:1-862290	8.79	1013107_3-Pm_HC1_CGTTCTCTTG-CCACTTGGTG_S25_Pm
PmUG01_07_v1:1-2080591	7.42	1013107_3-Pm_HC1_CGTTCTCTTG-CCACTTGGTG_S25_Pm
PmUG01_08_v1:1-2818518	6.25	1013107_3-Pm_HC1_CGTTCTCTTG-CCACTTGGTG_S25_Pm
PmUG01_09_v1:1-2312277	8.04	1013107_3-Pm_HC1_CGTTCTCTTG-CCACTTGGTG_S25_Pm
PmUG01_10_v1:1-2219075	7.2	1013107_3-Pm_HC1_CGTTCTCTTG-CCACTTGGTG_S25_Pm
PmUG01_11_v1:1-2721162	7.28	1013107_3-Pm_HC1_CGTTCTCTTG-CCACTTGGTG_S25_Pm
PmUG01_12_v1:1-3436770	7.33	1013107_3-Pm_HC1_CGTTCTCTTG-CCACTTGGTG_S25_Pm
PmUG01_13_v1:1-3023686	6.57	1013107_3-Pm_HC1_CGTTCTCTTG-CCACTTGGTG_S25_Pm
PmUG01_14_v1:1-3564281	7.16	1013107_3-Pm_HC1_CGTTCTCTTG-CCACTTGGTG_S25_Pm
PmUG01_01_v1:1-1381517	10.77	1023304-Pm_HC1_ACACTGGCTA-TCCAAGCAGG_S26_Pm
PmUG01_02_v1:1-813520	14.36	1023304-Pm_HC1_ACACTGGCTA-TCCAAGCAGG_S26_Pm
PmUG01_03_v1:1-1341934	12.26	1023304-Pm_HC1_ACACTGGCTA-TCCAAGCAGG_S26_Pm
PmUG01_04_v1:1-1076825	13.5	1023304-Pm_HC1_ACACTGGCTA-TCCAAGCAGG_S26_Pm
PmUG01_05_v1:1-1887012	11.75	1023304-Pm_HC1_ACACTGGCTA-TCCAAGCAGG_S26_Pm
PmUG01_06_v1:1-862290	14.32	1023304-Pm_HC1_ACACTGGCTA-TCCAAGCAGG_S26_Pm
PmUG01_07_v1:1-2080591	12.18	1023304-Pm_HC1_ACACTGGCTA-TCCAAGCAGG_S26_Pm
PmUG01_08_v1:1-2818518	11.37	1023304-Pm_HC1_ACACTGGCTA-TCCAAGCAGG_S26_Pm
PmUG01_09_v1:1-2312277	13.13	1023304-Pm_HC1_ACACTGGCTA-TCCAAGCAGG_S26_Pm
PmUG01_10_v1:1-2219075	11.85	1023304-Pm_HC1_ACACTGGCTA-TCCAAGCAGG_S26_Pm
PmUG01_11_v1:1-2721162	12.4	1023304-Pm_HC1_ACACTGGCTA-TCCAAGCAGG_S26_Pm
PmUG01_12_v1:1-3436770	12.48	1023304-Pm_HC1_ACACTGGCTA-TCCAAGCAGG_S26_Pm
PmUG01_13_v1:1-3023686	11.37	1023304-Pm_HC1_ACACTGGCTA-TCCAAGCAGG_S26_Pm
PmUG01_14_v1:1-3564281	12.06	1023304-Pm_HC1_ACACTGGCTA-TCCAAGCAGG_S26_Pm
PmUG01_01_v1:1-1381517	2.03	1030403-Pm_HC2_ATGTCTCCGG-CGAATAAGAG_S27_Pm
PmUG01_02_v1:1-813520	2.55	1030403-Pm_HC2_ATGTCTCCGG-CGAATAAGAG_S27_Pm
PmUG01_03_v1:1-1341934	2.22	1030403-Pm_HC2_ATGTCTCCGG-CGAATAAGAG_S27_Pm
PmUG01_04_v1:1-1076825	2.38	1030403-Pm_HC2_ATGTCTCCGG-CGAATAAGAG_S27_Pm
PmUG01_05_v1:1-1887012	2.1	1030403-Pm_HC2_ATGTCTCCGG-CGAATAAGAG_S27_Pm
PmUG01_06_v1:1-862290	2.49	1030403-Pm_HC2_ATGTCTCCGG-CGAATAAGAG_S27_Pm
PmUG01_07_v1:1-2080591	2.28	1030403-Pm_HC2_ATGTCTCCGG-CGAATAAGAG_S27_Pm
PmUG01_08_v1:1-2818518	2.36	1030403-Pm_HC2_ATGTCTCCGG-CGAATAAGAG_S27_Pm
PmUG01_09_v1:1-2312277	2.34	1030403-Pm_HC2_ATGTCTCCGG-CGAATAAGAG_S27_Pm
PmUG01_10_v1:1-2219075	2.32	1030403-Pm_HC2_ATGTCTCCGG-CGAATAAGAG_S27_Pm
PmUG01_11_v1:1-2721162	2.61	1030403-Pm_HC2_ATGTCTCCGG-CGAATAAGAG_S27_Pm
PmUG01_12_v1:1-3436770	2.44	1030403-Pm_HC2_ATGTCTCCGG-CGAATAAGAG_S27_Pm
PmUG01_13_v1:1-3023686	2.84	1030403-Pm_HC2_ATGTCTCCGG-CGAATAAGAG_S27_Pm
PmUG01_14_v1:1-3564281	2.36	1030403-Pm_HC2_ATGTCTCCGG-CGAATAAGAG_S27_Pm
PmUG01_01_v1:1-1381517	3.63	1031506_1-Pm_HC2_CCGATAACTT-GTATACGGAG_S28_Pm
PmUG01_02_v1:1-813520	4.26	1031506_1-Pm_HC2_CCGATAACTT-GTATACGGAG_S28_Pm
PmUG01_03_v1:1-1341934	3.87	1031506_1-Pm_HC2_CCGATAACTT-GTATACGGAG_S28_Pm
PmUG01_04_v1:1-1076825	4.08	1031506_1-Pm_HC2_CCGATAACTT-GTATACGGAG_S28_Pm
PmUG01_05_v1:1-1887012	3.89	1031506_1-Pm_HC2_CCGATAACTT-GTATACGGAG_S28_Pm
PmUG01_06_v1:1-862290	4.18	1031506_1-Pm_HC2_CCGATAACTT-GTATACGGAG_S28_Pm
PmUG01_07_v1:1-2080591	4.02	1031506_1-Pm_HC2_CCGATAACTT-GTATACGGAG_S28_Pm
PmUG01_08_v1:1-2818518	3.88	1031506_1-Pm_HC2_CCGATAACTT-GTATACGGAG_S28_Pm
PmUG01_09_v1:1-2312277	4.3	1031506_1-Pm_HC2_CCGATAACTT-GTATACGGAG_S28_Pm
PmUG01_10_v1:1-2219075	4.13	1031506_1-Pm_HC2_CCGATAACTT-GTATACGGAG_S28_Pm
PmUG01_11_v1:1-2721162	4.2	1031506_1-Pm_HC2_CCGATAACTT-GTATACGGAG_S28_Pm
PmUG01_12_v1:1-3436770	4.18	1031506_1-Pm_HC2_CCGATAACTT-GTATACGGAG_S28_Pm
PmUG01_13_v1:1-3023686	4.3	1031506_1-Pm_HC2_CCGATAACTT-GTATACGGAG_S28_Pm
PmUG01_14_v1:1-3564281	4.09	1031506_1-Pm_HC2_CCGATAACTT-GTATACGGAG_S28_Pm
PmUG01_01_v1:1-1381517	1.71	1031506_2-Pm_HC4_TGCTTGTGGT-CCTCGGTAGT_S29_Pm
PmUG01_02_v1:1-813520	2.18	1031506_2-Pm_HC4_TGCTTGTGGT-CCTCGGTAGT_S29_Pm
PmUG01_03_v1:1-1341934	1.91	1031506_2-Pm_HC4_TGCTTGTGGT-CCTCGGTAGT_S29_Pm
PmUG01_04_v1:1-1076825	2.06	1031506_2-Pm_HC4_TGCTTGTGGT-CCTCGGTAGT_S29_Pm
PmUG01_05_v1:1-1887012	1.84	1031506_2-Pm_HC4_TGCTTGTGGT-CCTCGGTAGT_S29_Pm
PmUG01_06_v1:1-862290	2.15	1031506_2-Pm_HC4_TGCTTGTGGT-CCTCGGTAGT_S29_Pm
PmUG01_07_v1:1-2080591	1.9	1031506_2-Pm_HC4_TGCTTGTGGT-CCTCGGTAGT_S29_Pm
PmUG01_08_v1:1-2818518	1.88	1031506_2-Pm_HC4_TGCTTGTGGT-CCTCGGTAGT_S29_Pm
PmUG01_09_v1:1-2312277	2.11	1031506_2-Pm_HC4_TGCTTGTGGT-CCTCGGTAGT_S29_Pm
PmUG01_10_v1:1-2219075	1.99	1031506_2-Pm_HC4_TGCTTGTGGT-CCTCGGTAGT_S29_Pm
PmUG01_11_v1:1-2721162	2.16	1031506_2-Pm_HC4_TGCTTGTGGT-CCTCGGTAGT_S29_Pm
PmUG01_12_v1:1-3436770	2.09	1031506_2-Pm_HC4_TGCTTGTGGT-CCTCGGTAGT_S29_Pm
PmUG01_13_v1:1-3023686	2.04	1031506_2-Pm_HC4_TGCTTGTGGT-CCTCGGTAGT_S29_Pm
PmUG01_14_v1:1-3564281	2	1031506_2-Pm_HC4_TGCTTGTGGT-CCTCGGTAGT_S29_Pm
PmUG01_01_v1:1-1381517	0.69	2041507_1-Pm_HC2_GAAGGCGTTC-GCTAGAGGTG_S30_Pm
PmUG01_02_v1:1-813520	0.77	2041507_1-Pm_HC2_GAAGGCGTTC-GCTAGAGGTG_S30_Pm
PmUG01_03_v1:1-1341934	0.71	2041507_1-Pm_HC2_GAAGGCGTTC-GCTAGAGGTG_S30_Pm
PmUG01_04_v1:1-1076825	0.79	2041507_1-Pm_HC2_GAAGGCGTTC-GCTAGAGGTG_S30_Pm
PmUG01_05_v1:1-1887012	0.7	2041507_1-Pm_HC2_GAAGGCGTTC-GCTAGAGGTG_S30_Pm
PmUG01_06_v1:1-862290	0.8	2041507_1-Pm_HC2_GAAGGCGTTC-GCTAGAGGTG_S30_Pm
PmUG01_07_v1:1-2080591	0.75	2041507_1-Pm_HC2_GAAGGCGTTC-GCTAGAGGTG_S30_Pm
PmUG01_08_v1:1-2818518	0.75	2041507_1-Pm_HC2_GAAGGCGTTC-GCTAGAGGTG_S30_Pm
PmUG01_09_v1:1-2312277	0.82	2041507_1-Pm_HC2_GAAGGCGTTC-GCTAGAGGTG_S30_Pm
PmUG01_10_v1:1-2219075	0.74	2041507_1-Pm_HC2_GAAGGCGTTC-GCTAGAGGTG_S30_Pm
PmUG01_11_v1:1-2721162	0.85	2041507_1-Pm_HC2_GAAGGCGTTC-GCTAGAGGTG_S30_Pm
PmUG01_12_v1:1-3436770	0.79	2041507_1-Pm_HC2_GAAGGCGTTC-GCTAGAGGTG_S30_Pm
PmUG01_13_v1:1-3023686	0.8	2041507_1-Pm_HC2_GAAGGCGTTC-GCTAGAGGTG_S30_Pm
PmUG01_14_v1:1-3564281	0.75	2041507_1-Pm_HC2_GAAGGCGTTC-GCTAGAGGTG_S30_Pm
PmUG01_01_v1:1-1381517	2.74	2041507_2-Pm_HC2_AACGTTGAGA-TTACCGACCG_S31_Pm
PmUG01_02_v1:1-813520	3.09	2041507_2-Pm_HC2_AACGTTGAGA-TTACCGACCG_S31_Pm
PmUG01_03_v1:1-1341934	3.06	2041507_2-Pm_HC2_AACGTTGAGA-TTACCGACCG_S31_Pm
PmUG01_04_v1:1-1076825	3.15	2041507_2-Pm_HC2_AACGTTGAGA-TTACCGACCG_S31_Pm
PmUG01_05_v1:1-1887012	3.03	2041507_2-Pm_HC2_AACGTTGAGA-TTACCGACCG_S31_Pm
PmUG01_06_v1:1-862290	3.31	2041507_2-Pm_HC2_AACGTTGAGA-TTACCGACCG_S31_Pm
PmUG01_07_v1:1-2080591	2.95	2041507_2-Pm_HC2_AACGTTGAGA-TTACCGACCG_S31_Pm
PmUG01_08_v1:1-2818518	3.18	2041507_2-Pm_HC2_AACGTTGAGA-TTACCGACCG_S31_Pm
PmUG01_09_v1:1-2312277	3.06	2041507_2-Pm_HC2_AACGTTGAGA-TTACCGACCG_S31_Pm
PmUG01_10_v1:1-2219075	3.02	2041507_2-Pm_HC2_AACGTTGAGA-TTACCGACCG_S31_Pm
PmUG01_11_v1:1-2721162	3.38	2041507_2-Pm_HC2_AACGTTGAGA-TTACCGACCG_S31_Pm
PmUG01_12_v1:1-3436770	3.22	2041507_2-Pm_HC2_AACGTTGAGA-TTACCGACCG_S31_Pm
PmUG01_13_v1:1-3023686	3.33	2041507_2-Pm_HC2_AACGTTGAGA-TTACCGACCG_S31_Pm
PmUG01_14_v1:1-3564281	3.04	2041507_2-Pm_HC2_AACGTTGAGA-TTACCGACCG_S31_Pm
PmUG01_01_v1:1-1381517	1.29	2043406_1-Pm_HC4_GCTAGAGGTG-GTGGTTCTCC_S32_Pm
PmUG01_02_v1:1-813520	1.52	2043406_1-Pm_HC4_GCTAGAGGTG-GTGGTTCTCC_S32_Pm
PmUG01_03_v1:1-1341934	1.35	2043406_1-Pm_HC4_GCTAGAGGTG-GTGGTTCTCC_S32_Pm
PmUG01_04_v1:1-1076825	1.41	2043406_1-Pm_HC4_GCTAGAGGTG-GTGGTTCTCC_S32_Pm
PmUG01_05_v1:1-1887012	1.33	2043406_1-Pm_HC4_GCTAGAGGTG-GTGGTTCTCC_S32_Pm
PmUG01_06_v1:1-862290	1.5	2043406_1-Pm_HC4_GCTAGAGGTG-GTGGTTCTCC_S32_Pm
PmUG01_07_v1:1-2080591	1.36	2043406_1-Pm_HC4_GCTAGAGGTG-GTGGTTCTCC_S32_Pm
PmUG01_08_v1:1-2818518	1.45	2043406_1-Pm_HC4_GCTAGAGGTG-GTGGTTCTCC_S32_Pm
PmUG01_09_v1:1-2312277	1.45	2043406_1-Pm_HC4_GCTAGAGGTG-GTGGTTCTCC_S32_Pm
PmUG01_10_v1:1-2219075	1.41	2043406_1-Pm_HC4_GCTAGAGGTG-GTGGTTCTCC_S32_Pm
PmUG01_11_v1:1-2721162	1.54	2043406_1-Pm_HC4_GCTAGAGGTG-GTGGTTCTCC_S32_Pm
PmUG01_12_v1:1-3436770	1.52	2043406_1-Pm_HC4_GCTAGAGGTG-GTGGTTCTCC_S32_Pm
PmUG01_13_v1:1-3023686	1.39	2043406_1-Pm_HC4_GCTAGAGGTG-GTGGTTCTCC_S32_Pm
PmUG01_14_v1:1-3564281	1.45	2043406_1-Pm_HC4_GCTAGAGGTG-GTGGTTCTCC_S32_Pm
PmUG01_01_v1:1-1381517	1.24	2043406_2-Pm_HC5_CGTAACAGAA-CCGCTATAGA_S33_Pm
PmUG01_02_v1:1-813520	1.48	2043406_2-Pm_HC5_CGTAACAGAA-CCGCTATAGA_S33_Pm
PmUG01_03_v1:1-1341934	1.32	2043406_2-Pm_HC5_CGTAACAGAA-CCGCTATAGA_S33_Pm
PmUG01_04_v1:1-1076825	1.42	2043406_2-Pm_HC5_CGTAACAGAA-CCGCTATAGA_S33_Pm
PmUG01_05_v1:1-1887012	1.23	2043406_2-Pm_HC5_CGTAACAGAA-CCGCTATAGA_S33_Pm
PmUG01_06_v1:1-862290	1.6	2043406_2-Pm_HC5_CGTAACAGAA-CCGCTATAGA_S33_Pm
PmUG01_07_v1:1-2080591	1.29	2043406_2-Pm_HC5_CGTAACAGAA-CCGCTATAGA_S33_Pm
PmUG01_08_v1:1-2818518	1.25	2043406_2-Pm_HC5_CGTAACAGAA-CCGCTATAGA_S33_Pm
PmUG01_09_v1:1-2312277	1.43	2043406_2-Pm_HC5_CGTAACAGAA-CCGCTATAGA_S33_Pm
PmUG01_10_v1:1-2219075	1.33	2043406_2-Pm_HC5_CGTAACAGAA-CCGCTATAGA_S33_Pm
PmUG01_11_v1:1-2721162	1.5	2043406_2-Pm_HC5_CGTAACAGAA-CCGCTATAGA_S33_Pm
PmUG01_12_v1:1-3436770	1.41	2043406_2-Pm_HC5_CGTAACAGAA-CCGCTATAGA_S33_Pm
PmUG01_13_v1:1-3023686	1.32	2043406_2-Pm_HC5_CGTAACAGAA-CCGCTATAGA_S33_Pm
PmUG01_14_v1:1-3564281	1.38	2043406_2-Pm_HC5_CGTAACAGAA-CCGCTATAGA_S33_Pm
PmUG01_01_v1:1-1381517	0.25	2043406_3-Pm_HC7_CTTGATATCC-AATGTCTGGA_S34_Pm
PmUG01_02_v1:1-813520	0.31	2043406_3-Pm_HC7_CTTGATATCC-AATGTCTGGA_S34_Pm
PmUG01_03_v1:1-1341934	0.25	2043406_3-Pm_HC7_CTTGATATCC-AATGTCTGGA_S34_Pm
PmUG01_04_v1:1-1076825	0.28	2043406_3-Pm_HC7_CTTGATATCC-AATGTCTGGA_S34_Pm
PmUG01_05_v1:1-1887012	0.28	2043406_3-Pm_HC7_CTTGATATCC-AATGTCTGGA_S34_Pm
PmUG01_06_v1:1-862290	0.31	2043406_3-Pm_HC7_CTTGATATCC-AATGTCTGGA_S34_Pm
PmUG01_07_v1:1-2080591	0.25	2043406_3-Pm_HC7_CTTGATATCC-AATGTCTGGA_S34_Pm
PmUG01_08_v1:1-2818518	0.25	2043406_3-Pm_HC7_CTTGATATCC-AATGTCTGGA_S34_Pm
PmUG01_09_v1:1-2312277	0.27	2043406_3-Pm_HC7_CTTGATATCC-AATGTCTGGA_S34_Pm
PmUG01_10_v1:1-2219075	0.26	2043406_3-Pm_HC7_CTTGATATCC-AATGTCTGGA_S34_Pm
PmUG01_11_v1:1-2721162	0.32	2043406_3-Pm_HC7_CTTGATATCC-AATGTCTGGA_S34_Pm
PmUG01_12_v1:1-3436770	0.3	2043406_3-Pm_HC7_CTTGATATCC-AATGTCTGGA_S34_Pm
PmUG01_13_v1:1-3023686	0.3	2043406_3-Pm_HC7_CTTGATATCC-AATGTCTGGA_S34_Pm
PmUG01_14_v1:1-3564281	0.27	2043406_3-Pm_HC7_CTTGATATCC-AATGTCTGGA_S34_Pm
PmUG01_01_v1:1-1381517	0.89	BUY-49-059-03-03-Pm_HC6_GGCCTTGTTA-CGTGGAACAC_S35_Pm
PmUG01_02_v1:1-813520	1.08	BUY-49-059-03-03-Pm_HC6_GGCCTTGTTA-CGTGGAACAC_S35_Pm
PmUG01_03_v1:1-1341934	1.11	BUY-49-059-03-03-Pm_HC6_GGCCTTGTTA-CGTGGAACAC_S35_Pm
PmUG01_04_v1:1-1076825	1.1	BUY-49-059-03-03-Pm_HC6_GGCCTTGTTA-CGTGGAACAC_S35_Pm
PmUG01_05_v1:1-1887012	0.96	BUY-49-059-03-03-Pm_HC6_GGCCTTGTTA-CGTGGAACAC_S35_Pm
PmUG01_06_v1:1-862290	1.26	BUY-49-059-03-03-Pm_HC6_GGCCTTGTTA-CGTGGAACAC_S35_Pm
PmUG01_07_v1:1-2080591	1.09	BUY-49-059-03-03-Pm_HC6_GGCCTTGTTA-CGTGGAACAC_S35_Pm
PmUG01_08_v1:1-2818518	0.93	BUY-49-059-03-03-Pm_HC6_GGCCTTGTTA-CGTGGAACAC_S35_Pm
PmUG01_09_v1:1-2312277	1.1	BUY-49-059-03-03-Pm_HC6_GGCCTTGTTA-CGTGGAACAC_S35_Pm
PmUG01_10_v1:1-2219075	1.01	BUY-49-059-03-03-Pm_HC6_GGCCTTGTTA-CGTGGAACAC_S35_Pm
PmUG01_11_v1:1-2721162	1.15	BUY-49-059-03-03-Pm_HC6_GGCCTTGTTA-CGTGGAACAC_S35_Pm
PmUG01_12_v1:1-3436770	1.13	BUY-49-059-03-03-Pm_HC6_GGCCTTGTTA-CGTGGAACAC_S35_Pm
PmUG01_13_v1:1-3023686	1.05	BUY-49-059-03-03-Pm_HC6_GGCCTTGTTA-CGTGGAACAC_S35_Pm
PmUG01_14_v1:1-3564281	1.13	BUY-49-059-03-03-Pm_HC6_GGCCTTGTTA-CGTGGAACAC_S35_Pm
PmUG01_01_v1:1-1381517	27.16	DOCW-LOJ-081-Test_Pm_HC_TATCTTCAGC-CGAATATTGG_S36_Pm
PmUG01_02_v1:1-813520	35.02	DOCW-LOJ-081-Test_Pm_HC_TATCTTCAGC-CGAATATTGG_S36_Pm
PmUG01_03_v1:1-1341934	30.5	DOCW-LOJ-081-Test_Pm_HC_TATCTTCAGC-CGAATATTGG_S36_Pm
PmUG01_04_v1:1-1076825	34.12	DOCW-LOJ-081-Test_Pm_HC_TATCTTCAGC-CGAATATTGG_S36_Pm
PmUG01_05_v1:1-1887012	29.99	DOCW-LOJ-081-Test_Pm_HC_TATCTTCAGC-CGAATATTGG_S36_Pm
PmUG01_06_v1:1-862290	35.93	DOCW-LOJ-081-Test_Pm_HC_TATCTTCAGC-CGAATATTGG_S36_Pm
PmUG01_07_v1:1-2080591	31.44	DOCW-LOJ-081-Test_Pm_HC_TATCTTCAGC-CGAATATTGG_S36_Pm
PmUG01_08_v1:1-2818518	28.98	DOCW-LOJ-081-Test_Pm_HC_TATCTTCAGC-CGAATATTGG_S36_Pm
PmUG01_09_v1:1-2312277	34.55	DOCW-LOJ-081-Test_Pm_HC_TATCTTCAGC-CGAATATTGG_S36_Pm
PmUG01_10_v1:1-2219075	30.26	DOCW-LOJ-081-Test_Pm_HC_TATCTTCAGC-CGAATATTGG_S36_Pm
PmUG01_11_v1:1-2721162	31.41	DOCW-LOJ-081-Test_Pm_HC_TATCTTCAGC-CGAATATTGG_S36_Pm
PmUG01_12_v1:1-3436770	32.17	DOCW-LOJ-081-Test_Pm_HC_TATCTTCAGC-CGAATATTGG_S36_Pm
PmUG01_13_v1:1-3023686	29.68	DOCW-LOJ-081-Test_Pm_HC_TATCTTCAGC-CGAATATTGG_S36_Pm
PmUG01_14_v1:1-3564281	31.44	DOCW-LOJ-081-Test_Pm_HC_TATCTTCAGC-CGAATATTGG_S36_Pm
PmUG01_01_v1:1-1381517	0.21	DOCW-LOJ-143-Pm_HC8_AACGCACGTA-TTGAATCAGG_S37_Pm
PmUG01_02_v1:1-813520	0.26	DOCW-LOJ-143-Pm_HC8_AACGCACGTA-TTGAATCAGG_S37_Pm
PmUG01_03_v1:1-1341934	0.24	DOCW-LOJ-143-Pm_HC8_AACGCACGTA-TTGAATCAGG_S37_Pm
PmUG01_04_v1:1-1076825	0.23	DOCW-LOJ-143-Pm_HC8_AACGCACGTA-TTGAATCAGG_S37_Pm
PmUG01_05_v1:1-1887012	0.23	DOCW-LOJ-143-Pm_HC8_AACGCACGTA-TTGAATCAGG_S37_Pm
PmUG01_06_v1:1-862290	0.3	DOCW-LOJ-143-Pm_HC8_AACGCACGTA-TTGAATCAGG_S37_Pm
PmUG01_07_v1:1-2080591	0.25	DOCW-LOJ-143-Pm_HC8_AACGCACGTA-TTGAATCAGG_S37_Pm
PmUG01_08_v1:1-2818518	0.23	DOCW-LOJ-143-Pm_HC8_AACGCACGTA-TTGAATCAGG_S37_Pm
PmUG01_09_v1:1-2312277	0.26	DOCW-LOJ-143-Pm_HC8_AACGCACGTA-TTGAATCAGG_S37_Pm
PmUG01_10_v1:1-2219075	0.25	DOCW-LOJ-143-Pm_HC8_AACGCACGTA-TTGAATCAGG_S37_Pm
PmUG01_11_v1:1-2721162	0.27	DOCW-LOJ-143-Pm_HC8_AACGCACGTA-TTGAATCAGG_S37_Pm
PmUG01_12_v1:1-3436770	0.25	DOCW-LOJ-143-Pm_HC8_AACGCACGTA-TTGAATCAGG_S37_Pm
PmUG01_13_v1:1-3023686	0.25	DOCW-LOJ-143-Pm_HC8_AACGCACGTA-TTGAATCAGG_S37_Pm
PmUG01_14_v1:1-3564281	0.26	DOCW-LOJ-143-Pm_HC8_AACGCACGTA-TTGAATCAGG_S37_Pm
PmUG01_01_v1:1-1381517	0.43	DOMP-MAL-087-Pm_HC8_TTGCTCTTCT-TGCGACTTCG_S38_Pm
PmUG01_02_v1:1-813520	0.57	DOMP-MAL-087-Pm_HC8_TTGCTCTTCT-TGCGACTTCG_S38_Pm
PmUG01_03_v1:1-1341934	0.52	DOMP-MAL-087-Pm_HC8_TTGCTCTTCT-TGCGACTTCG_S38_Pm
PmUG01_04_v1:1-1076825	0.52	DOMP-MAL-087-Pm_HC8_TTGCTCTTCT-TGCGACTTCG_S38_Pm
PmUG01_05_v1:1-1887012	0.52	DOMP-MAL-087-Pm_HC8_TTGCTCTTCT-TGCGACTTCG_S38_Pm
PmUG01_06_v1:1-862290	0.62	DOMP-MAL-087-Pm_HC8_TTGCTCTTCT-TGCGACTTCG_S38_Pm
PmUG01_07_v1:1-2080591	0.51	DOMP-MAL-087-Pm_HC8_TTGCTCTTCT-TGCGACTTCG_S38_Pm
PmUG01_08_v1:1-2818518	0.5	DOMP-MAL-087-Pm_HC8_TTGCTCTTCT-TGCGACTTCG_S38_Pm
PmUG01_09_v1:1-2312277	0.59	DOMP-MAL-087-Pm_HC8_TTGCTCTTCT-TGCGACTTCG_S38_Pm
PmUG01_10_v1:1-2219075	0.52	DOMP-MAL-087-Pm_HC8_TTGCTCTTCT-TGCGACTTCG_S38_Pm
PmUG01_11_v1:1-2721162	0.58	DOMP-MAL-087-Pm_HC8_TTGCTCTTCT-TGCGACTTCG_S38_Pm
PmUG01_12_v1:1-3436770	0.58	DOMP-MAL-087-Pm_HC8_TTGCTCTTCT-TGCGACTTCG_S38_Pm
PmUG01_13_v1:1-3023686	0.53	DOMP-MAL-087-Pm_HC8_TTGCTCTTCT-TGCGACTTCG_S38_Pm
PmUG01_14_v1:1-3564281	0.56	DOMP-MAL-087-Pm_HC8_TTGCTCTTCT-TGCGACTTCG_S38_Pm
PmUG01_01_v1:1-1381517	1.21	DOMP-MAL-088-Test_Pm_HC_TGCACGGATA-GTTGTCTGCG_S39_Pm
PmUG01_02_v1:1-813520	1.47	DOMP-MAL-088-Test_Pm_HC_TGCACGGATA-GTTGTCTGCG_S39_Pm
PmUG01_03_v1:1-1341934	1.24	DOMP-MAL-088-Test_Pm_HC_TGCACGGATA-GTTGTCTGCG_S39_Pm
PmUG01_04_v1:1-1076825	1.44	DOMP-MAL-088-Test_Pm_HC_TGCACGGATA-GTTGTCTGCG_S39_Pm
PmUG01_05_v1:1-1887012	1.33	DOMP-MAL-088-Test_Pm_HC_TGCACGGATA-GTTGTCTGCG_S39_Pm
PmUG01_06_v1:1-862290	1.59	DOMP-MAL-088-Test_Pm_HC_TGCACGGATA-GTTGTCTGCG_S39_Pm
PmUG01_07_v1:1-2080591	1.34	DOMP-MAL-088-Test_Pm_HC_TGCACGGATA-GTTGTCTGCG_S39_Pm
PmUG01_08_v1:1-2818518	1.36	DOMP-MAL-088-Test_Pm_HC_TGCACGGATA-GTTGTCTGCG_S39_Pm
PmUG01_09_v1:1-2312277	1.41	DOMP-MAL-088-Test_Pm_HC_TGCACGGATA-GTTGTCTGCG_S39_Pm
PmUG01_10_v1:1-2219075	1.31	DOMP-MAL-088-Test_Pm_HC_TGCACGGATA-GTTGTCTGCG_S39_Pm
PmUG01_11_v1:1-2721162	1.44	DOMP-MAL-088-Test_Pm_HC_TGCACGGATA-GTTGTCTGCG_S39_Pm
PmUG01_12_v1:1-3436770	1.4	DOMP-MAL-088-Test_Pm_HC_TGCACGGATA-GTTGTCTGCG_S39_Pm
PmUG01_13_v1:1-3023686	1.36	DOMP-MAL-088-Test_Pm_HC_TGCACGGATA-GTTGTCTGCG_S39_Pm
PmUG01_14_v1:1-3564281	1.38	DOMP-MAL-088-Test_Pm_HC_TGCACGGATA-GTTGTCTGCG_S39_Pm
PmUG01_01_v1:1-1381517	59.13	Gam_1164-Pm_HC4_CTAACTGCAA-CTACGATGTG_S41_Pm
PmUG01_02_v1:1-813520	70.94	Gam_1164-Pm_HC4_CTAACTGCAA-CTACGATGTG_S41_Pm
PmUG01_03_v1:1-1341934	63.05	Gam_1164-Pm_HC4_CTAACTGCAA-CTACGATGTG_S41_Pm
PmUG01_04_v1:1-1076825	70.4	Gam_1164-Pm_HC4_CTAACTGCAA-CTACGATGTG_S41_Pm
PmUG01_05_v1:1-1887012	61.85	Gam_1164-Pm_HC4_CTAACTGCAA-CTACGATGTG_S41_Pm
PmUG01_06_v1:1-862290	69.46	Gam_1164-Pm_HC4_CTAACTGCAA-CTACGATGTG_S41_Pm
PmUG01_07_v1:1-2080591	66.05	Gam_1164-Pm_HC4_CTAACTGCAA-CTACGATGTG_S41_Pm
PmUG01_08_v1:1-2818518	65.57	Gam_1164-Pm_HC4_CTAACTGCAA-CTACGATGTG_S41_Pm
PmUG01_09_v1:1-2312277	69.27	Gam_1164-Pm_HC4_CTAACTGCAA-CTACGATGTG_S41_Pm
PmUG01_10_v1:1-2219075	64.69	Gam_1164-Pm_HC4_CTAACTGCAA-CTACGATGTG_S41_Pm
PmUG01_11_v1:1-2721162	68.3	Gam_1164-Pm_HC4_CTAACTGCAA-CTACGATGTG_S41_Pm
PmUG01_12_v1:1-3436770	69.98	Gam_1164-Pm_HC4_CTAACTGCAA-CTACGATGTG_S41_Pm
PmUG01_13_v1:1-3023686	64.98	Gam_1164-Pm_HC4_CTAACTGCAA-CTACGATGTG_S41_Pm
PmUG01_14_v1:1-3564281	67.91	Gam_1164-Pm_HC4_CTAACTGCAA-CTACGATGTG_S41_Pm
PmUG01_01_v1:1-1381517	30.03	Gam_1198-Pm_HC7_GACAGCCTTG-ATTACGGTTG_S42_Pm
PmUG01_02_v1:1-813520	38.38	Gam_1198-Pm_HC7_GACAGCCTTG-ATTACGGTTG_S42_Pm
PmUG01_03_v1:1-1341934	32.27	Gam_1198-Pm_HC7_GACAGCCTTG-ATTACGGTTG_S42_Pm
PmUG01_04_v1:1-1076825	34.86	Gam_1198-Pm_HC7_GACAGCCTTG-ATTACGGTTG_S42_Pm
PmUG01_05_v1:1-1887012	30.8	Gam_1198-Pm_HC7_GACAGCCTTG-ATTACGGTTG_S42_Pm
PmUG01_06_v1:1-862290	36.11	Gam_1198-Pm_HC7_GACAGCCTTG-ATTACGGTTG_S42_Pm
PmUG01_07_v1:1-2080591	34.43	Gam_1198-Pm_HC7_GACAGCCTTG-ATTACGGTTG_S42_Pm
PmUG01_08_v1:1-2818518	31.67	Gam_1198-Pm_HC7_GACAGCCTTG-ATTACGGTTG_S42_Pm
PmUG01_09_v1:1-2312277	35.48	Gam_1198-Pm_HC7_GACAGCCTTG-ATTACGGTTG_S42_Pm
PmUG01_10_v1:1-2219075	32.84	Gam_1198-Pm_HC7_GACAGCCTTG-ATTACGGTTG_S42_Pm
PmUG01_11_v1:1-2721162	33.75	Gam_1198-Pm_HC7_GACAGCCTTG-ATTACGGTTG_S42_Pm
PmUG01_12_v1:1-3436770	36.15	Gam_1198-Pm_HC7_GACAGCCTTG-ATTACGGTTG_S42_Pm
PmUG01_13_v1:1-3023686	31.77	Gam_1198-Pm_HC7_GACAGCCTTG-ATTACGGTTG_S42_Pm
PmUG01_14_v1:1-3564281	35.33	Gam_1198-Pm_HC7_GACAGCCTTG-ATTACGGTTG_S42_Pm
PmUG01_01_v1:1-1381517	0	Gam_1216-Pm_HC8_TGTGCGTTAA-TCGGCATTAA_S43_Pm
PmUG01_02_v1:1-813520	0	Gam_1216-Pm_HC8_TGTGCGTTAA-TCGGCATTAA_S43_Pm
PmUG01_03_v1:1-1341934	0	Gam_1216-Pm_HC8_TGTGCGTTAA-TCGGCATTAA_S43_Pm
PmUG01_04_v1:1-1076825	0	Gam_1216-Pm_HC8_TGTGCGTTAA-TCGGCATTAA_S43_Pm
PmUG01_05_v1:1-1887012	0	Gam_1216-Pm_HC8_TGTGCGTTAA-TCGGCATTAA_S43_Pm
PmUG01_06_v1:1-862290	0	Gam_1216-Pm_HC8_TGTGCGTTAA-TCGGCATTAA_S43_Pm
PmUG01_07_v1:1-2080591	0	Gam_1216-Pm_HC8_TGTGCGTTAA-TCGGCATTAA_S43_Pm
PmUG01_08_v1:1-2818518	0	Gam_1216-Pm_HC8_TGTGCGTTAA-TCGGCATTAA_S43_Pm
PmUG01_09_v1:1-2312277	0	Gam_1216-Pm_HC8_TGTGCGTTAA-TCGGCATTAA_S43_Pm
PmUG01_10_v1:1-2219075	0	Gam_1216-Pm_HC8_TGTGCGTTAA-TCGGCATTAA_S43_Pm
PmUG01_11_v1:1-2721162	0	Gam_1216-Pm_HC8_TGTGCGTTAA-TCGGCATTAA_S43_Pm
PmUG01_12_v1:1-3436770	0	Gam_1216-Pm_HC8_TGTGCGTTAA-TCGGCATTAA_S43_Pm
PmUG01_13_v1:1-3023686	0	Gam_1216-Pm_HC8_TGTGCGTTAA-TCGGCATTAA_S43_Pm
PmUG01_14_v1:1-3564281	0	Gam_1216-Pm_HC8_TGTGCGTTAA-TCGGCATTAA_S43_Pm
PmUG01_01_v1:1-1381517	0.92	Gam_1334-Pm_HC8_ACTTCCGGCA-CGTGTAACTT_S44_Pm
PmUG01_02_v1:1-813520	1.3	Gam_1334-Pm_HC8_ACTTCCGGCA-CGTGTAACTT_S44_Pm
PmUG01_03_v1:1-1341934	1.15	Gam_1334-Pm_HC8_ACTTCCGGCA-CGTGTAACTT_S44_Pm
PmUG01_04_v1:1-1076825	1.25	Gam_1334-Pm_HC8_ACTTCCGGCA-CGTGTAACTT_S44_Pm
PmUG01_05_v1:1-1887012	0.96	Gam_1334-Pm_HC8_ACTTCCGGCA-CGTGTAACTT_S44_Pm
PmUG01_06_v1:1-862290	1.42	Gam_1334-Pm_HC8_ACTTCCGGCA-CGTGTAACTT_S44_Pm
PmUG01_07_v1:1-2080591	1.11	Gam_1334-Pm_HC8_ACTTCCGGCA-CGTGTAACTT_S44_Pm
PmUG01_08_v1:1-2818518	0.94	Gam_1334-Pm_HC8_ACTTCCGGCA-CGTGTAACTT_S44_Pm
PmUG01_09_v1:1-2312277	1.2	Gam_1334-Pm_HC8_ACTTCCGGCA-CGTGTAACTT_S44_Pm
PmUG01_10_v1:1-2219075	1.06	Gam_1334-Pm_HC8_ACTTCCGGCA-CGTGTAACTT_S44_Pm
PmUG01_11_v1:1-2721162	1.13	Gam_1334-Pm_HC8_ACTTCCGGCA-CGTGTAACTT_S44_Pm
PmUG01_12_v1:1-3436770	1.19	Gam_1334-Pm_HC8_ACTTCCGGCA-CGTGTAACTT_S44_Pm
PmUG01_13_v1:1-3023686	1.02	Gam_1334-Pm_HC8_ACTTCCGGCA-CGTGTAACTT_S44_Pm
PmUG01_14_v1:1-3564281	1.08	Gam_1334-Pm_HC8_ACTTCCGGCA-CGTGTAACTT_S44_Pm
PmUG01_01_v1:1-1381517	161.89	Gam_1408-Pm_HC3_GCAAGCACCT-CGTCAGGATA_S45_Pm
PmUG01_02_v1:1-813520	189.81	Gam_1408-Pm_HC3_GCAAGCACCT-CGTCAGGATA_S45_Pm
PmUG01_03_v1:1-1341934	166.45	Gam_1408-Pm_HC3_GCAAGCACCT-CGTCAGGATA_S45_Pm
PmUG01_04_v1:1-1076825	181.5	Gam_1408-Pm_HC3_GCAAGCACCT-CGTCAGGATA_S45_Pm
PmUG01_05_v1:1-1887012	163.11	Gam_1408-Pm_HC3_GCAAGCACCT-CGTCAGGATA_S45_Pm
PmUG01_06_v1:1-862290	185.44	Gam_1408-Pm_HC3_GCAAGCACCT-CGTCAGGATA_S45_Pm
PmUG01_07_v1:1-2080591	172.95	Gam_1408-Pm_HC3_GCAAGCACCT-CGTCAGGATA_S45_Pm
PmUG01_08_v1:1-2818518	160.73	Gam_1408-Pm_HC3_GCAAGCACCT-CGTCAGGATA_S45_Pm
PmUG01_09_v1:1-2312277	184.85	Gam_1408-Pm_HC3_GCAAGCACCT-CGTCAGGATA_S45_Pm
PmUG01_10_v1:1-2219075	168.95	Gam_1408-Pm_HC3_GCAAGCACCT-CGTCAGGATA_S45_Pm
PmUG01_11_v1:1-2721162	180.54	Gam_1408-Pm_HC3_GCAAGCACCT-CGTCAGGATA_S45_Pm
PmUG01_12_v1:1-3436770	189	Gam_1408-Pm_HC3_GCAAGCACCT-CGTCAGGATA_S45_Pm
PmUG01_13_v1:1-3023686	165.86	Gam_1408-Pm_HC3_GCAAGCACCT-CGTCAGGATA_S45_Pm
PmUG01_14_v1:1-3564281	182.03	Gam_1408-Pm_HC3_GCAAGCACCT-CGTCAGGATA_S45_Pm
PmUG01_01_v1:1-1381517	110.38	Gam_1533-Pm_HC5_CCAACTCCGA-GCGTTACTCC_S46_Pm
PmUG01_02_v1:1-813520	136.68	Gam_1533-Pm_HC5_CCAACTCCGA-GCGTTACTCC_S46_Pm
PmUG01_03_v1:1-1341934	123.46	Gam_1533-Pm_HC5_CCAACTCCGA-GCGTTACTCC_S46_Pm
PmUG01_04_v1:1-1076825	129.4	Gam_1533-Pm_HC5_CCAACTCCGA-GCGTTACTCC_S46_Pm
PmUG01_05_v1:1-1887012	112.69	Gam_1533-Pm_HC5_CCAACTCCGA-GCGTTACTCC_S46_Pm
PmUG01_06_v1:1-862290	132.46	Gam_1533-Pm_HC5_CCAACTCCGA-GCGTTACTCC_S46_Pm
PmUG01_07_v1:1-2080591	121.71	Gam_1533-Pm_HC5_CCAACTCCGA-GCGTTACTCC_S46_Pm
PmUG01_08_v1:1-2818518	115.89	Gam_1533-Pm_HC5_CCAACTCCGA-GCGTTACTCC_S46_Pm
PmUG01_09_v1:1-2312277	130.61	Gam_1533-Pm_HC5_CCAACTCCGA-GCGTTACTCC_S46_Pm
PmUG01_10_v1:1-2219075	118.67	Gam_1533-Pm_HC5_CCAACTCCGA-GCGTTACTCC_S46_Pm
PmUG01_11_v1:1-2721162	127.07	Gam_1533-Pm_HC5_CCAACTCCGA-GCGTTACTCC_S46_Pm
PmUG01_12_v1:1-3436770	134.65	Gam_1533-Pm_HC5_CCAACTCCGA-GCGTTACTCC_S46_Pm
PmUG01_13_v1:1-3023686	119.2	Gam_1533-Pm_HC5_CCAACTCCGA-GCGTTACTCC_S46_Pm
PmUG01_14_v1:1-3564281	128.11	Gam_1533-Pm_HC5_CCAACTCCGA-GCGTTACTCC_S46_Pm
PmUG01_01_v1:1-1381517	3.17	Gam_1774-Pm_HC9_TGGTTGTACA-GATGGTAGCG_S47_Pm
PmUG01_02_v1:1-813520	3.81	Gam_1774-Pm_HC9_TGGTTGTACA-GATGGTAGCG_S47_Pm
PmUG01_03_v1:1-1341934	3.46	Gam_1774-Pm_HC9_TGGTTGTACA-GATGGTAGCG_S47_Pm
PmUG01_04_v1:1-1076825	3.56	Gam_1774-Pm_HC9_TGGTTGTACA-GATGGTAGCG_S47_Pm
PmUG01_05_v1:1-1887012	3.31	Gam_1774-Pm_HC9_TGGTTGTACA-GATGGTAGCG_S47_Pm
PmUG01_06_v1:1-862290	3.91	Gam_1774-Pm_HC9_TGGTTGTACA-GATGGTAGCG_S47_Pm
PmUG01_07_v1:1-2080591	3.56	Gam_1774-Pm_HC9_TGGTTGTACA-GATGGTAGCG_S47_Pm
PmUG01_08_v1:1-2818518	3.3	Gam_1774-Pm_HC9_TGGTTGTACA-GATGGTAGCG_S47_Pm
PmUG01_09_v1:1-2312277	3.69	Gam_1774-Pm_HC9_TGGTTGTACA-GATGGTAGCG_S47_Pm
PmUG01_10_v1:1-2219075	3.48	Gam_1774-Pm_HC9_TGGTTGTACA-GATGGTAGCG_S47_Pm
PmUG01_11_v1:1-2721162	3.49	Gam_1774-Pm_HC9_TGGTTGTACA-GATGGTAGCG_S47_Pm
PmUG01_12_v1:1-3436770	3.77	Gam_1774-Pm_HC9_TGGTTGTACA-GATGGTAGCG_S47_Pm
PmUG01_13_v1:1-3023686	3.36	Gam_1774-Pm_HC9_TGGTTGTACA-GATGGTAGCG_S47_Pm
PmUG01_14_v1:1-3564281	3.55	Gam_1774-Pm_HC9_TGGTTGTACA-GATGGTAGCG_S47_Pm
PmUG01_01_v1:1-1381517	0.52	Gam_PE398-Pm_HC6_CTGAACCTCC-ACAATGCCTG_S48_Pm
PmUG01_02_v1:1-813520	0.62	Gam_PE398-Pm_HC6_CTGAACCTCC-ACAATGCCTG_S48_Pm
PmUG01_03_v1:1-1341934	0.56	Gam_PE398-Pm_HC6_CTGAACCTCC-ACAATGCCTG_S48_Pm
PmUG01_04_v1:1-1076825	0.63	Gam_PE398-Pm_HC6_CTGAACCTCC-ACAATGCCTG_S48_Pm
PmUG01_05_v1:1-1887012	0.56	Gam_PE398-Pm_HC6_CTGAACCTCC-ACAATGCCTG_S48_Pm
PmUG01_06_v1:1-862290	0.65	Gam_PE398-Pm_HC6_CTGAACCTCC-ACAATGCCTG_S48_Pm
PmUG01_07_v1:1-2080591	0.58	Gam_PE398-Pm_HC6_CTGAACCTCC-ACAATGCCTG_S48_Pm
PmUG01_08_v1:1-2818518	0.54	Gam_PE398-Pm_HC6_CTGAACCTCC-ACAATGCCTG_S48_Pm
PmUG01_09_v1:1-2312277	0.62	Gam_PE398-Pm_HC6_CTGAACCTCC-ACAATGCCTG_S48_Pm
PmUG01_10_v1:1-2219075	0.57	Gam_PE398-Pm_HC6_CTGAACCTCC-ACAATGCCTG_S48_Pm
PmUG01_11_v1:1-2721162	0.61	Gam_PE398-Pm_HC6_CTGAACCTCC-ACAATGCCTG_S48_Pm
PmUG01_12_v1:1-3436770	0.63	Gam_PE398-Pm_HC6_CTGAACCTCC-ACAATGCCTG_S48_Pm
PmUG01_13_v1:1-3023686	0.59	Gam_PE398-Pm_HC6_CTGAACCTCC-ACAATGCCTG_S48_Pm
PmUG01_14_v1:1-3564281	0.6	Gam_PE398-Pm_HC6_CTGAACCTCC-ACAATGCCTG_S48_Pm
PmUG01_01_v1:1-1381517	3.37	Gam_PW24-Pm_HC1_GATGGATACA-TACGGAACCG_S49_Pm
PmUG01_02_v1:1-813520	3.62	Gam_PW24-Pm_HC1_GATGGATACA-TACGGAACCG_S49_Pm
PmUG01_03_v1:1-1341934	3.59	Gam_PW24-Pm_HC1_GATGGATACA-TACGGAACCG_S49_Pm
PmUG01_04_v1:1-1076825	3.87	Gam_PW24-Pm_HC1_GATGGATACA-TACGGAACCG_S49_Pm
PmUG01_05_v1:1-1887012	3.56	Gam_PW24-Pm_HC1_GATGGATACA-TACGGAACCG_S49_Pm
PmUG01_06_v1:1-862290	4.21	Gam_PW24-Pm_HC1_GATGGATACA-TACGGAACCG_S49_Pm
PmUG01_07_v1:1-2080591	3.51	Gam_PW24-Pm_HC1_GATGGATACA-TACGGAACCG_S49_Pm
PmUG01_08_v1:1-2818518	3.72	Gam_PW24-Pm_HC1_GATGGATACA-TACGGAACCG_S49_Pm
PmUG01_09_v1:1-2312277	3.94	Gam_PW24-Pm_HC1_GATGGATACA-TACGGAACCG_S49_Pm
PmUG01_10_v1:1-2219075	3.73	Gam_PW24-Pm_HC1_GATGGATACA-TACGGAACCG_S49_Pm
PmUG01_11_v1:1-2721162	3.93	Gam_PW24-Pm_HC1_GATGGATACA-TACGGAACCG_S49_Pm
PmUG01_12_v1:1-3436770	3.92	Gam_PW24-Pm_HC1_GATGGATACA-TACGGAACCG_S49_Pm
PmUG01_13_v1:1-3023686	3.59	Gam_PW24-Pm_HC1_GATGGATACA-TACGGAACCG_S49_Pm
PmUG01_14_v1:1-3564281	3.73	Gam_PW24-Pm_HC1_GATGGATACA-TACGGAACCG_S49_Pm
PmUG01_01_v1:1-1381517	10.06	KGBI-KZB-019-Pm_HC1_CACTTAGGCG-TAGGACCTCC_S50_Pm
PmUG01_02_v1:1-813520	13.2	KGBI-KZB-019-Pm_HC1_CACTTAGGCG-TAGGACCTCC_S50_Pm
PmUG01_03_v1:1-1341934	11.47	KGBI-KZB-019-Pm_HC1_CACTTAGGCG-TAGGACCTCC_S50_Pm
PmUG01_04_v1:1-1076825	12.67	KGBI-KZB-019-Pm_HC1_CACTTAGGCG-TAGGACCTCC_S50_Pm
PmUG01_05_v1:1-1887012	11.19	KGBI-KZB-019-Pm_HC1_CACTTAGGCG-TAGGACCTCC_S50_Pm
PmUG01_06_v1:1-862290	13.95	KGBI-KZB-019-Pm_HC1_CACTTAGGCG-TAGGACCTCC_S50_Pm
PmUG01_07_v1:1-2080591	11.71	KGBI-KZB-019-Pm_HC1_CACTTAGGCG-TAGGACCTCC_S50_Pm
PmUG01_08_v1:1-2818518	10.6	KGBI-KZB-019-Pm_HC1_CACTTAGGCG-TAGGACCTCC_S50_Pm
PmUG01_09_v1:1-2312277	12.68	KGBI-KZB-019-Pm_HC1_CACTTAGGCG-TAGGACCTCC_S50_Pm
PmUG01_10_v1:1-2219075	11.51	KGBI-KZB-019-Pm_HC1_CACTTAGGCG-TAGGACCTCC_S50_Pm
PmUG01_11_v1:1-2721162	11.84	KGBI-KZB-019-Pm_HC1_CACTTAGGCG-TAGGACCTCC_S50_Pm
PmUG01_12_v1:1-3436770	12.6	KGBI-KZB-019-Pm_HC1_CACTTAGGCG-TAGGACCTCC_S50_Pm
PmUG01_13_v1:1-3023686	11.01	KGBI-KZB-019-Pm_HC1_CACTTAGGCG-TAGGACCTCC_S50_Pm
PmUG01_14_v1:1-3564281	11.92	KGBI-KZB-019-Pm_HC1_CACTTAGGCG-TAGGACCTCC_S50_Pm
PmUG01_01_v1:1-1381517	0.84	KGBR-BTU-060-Pm_HC4_AATGACGCTG-GCACTCATCC_S51_Pm
PmUG01_02_v1:1-813520	1.11	KGBR-BTU-060-Pm_HC4_AATGACGCTG-GCACTCATCC_S51_Pm
PmUG01_03_v1:1-1341934	1.08	KGBR-BTU-060-Pm_HC4_AATGACGCTG-GCACTCATCC_S51_Pm
PmUG01_04_v1:1-1076825	1.09	KGBR-BTU-060-Pm_HC4_AATGACGCTG-GCACTCATCC_S51_Pm
PmUG01_05_v1:1-1887012	0.95	KGBR-BTU-060-Pm_HC4_AATGACGCTG-GCACTCATCC_S51_Pm
PmUG01_06_v1:1-862290	1.27	KGBR-BTU-060-Pm_HC4_AATGACGCTG-GCACTCATCC_S51_Pm
PmUG01_07_v1:1-2080591	1.01	KGBR-BTU-060-Pm_HC4_AATGACGCTG-GCACTCATCC_S51_Pm
PmUG01_08_v1:1-2818518	0.99	KGBR-BTU-060-Pm_HC4_AATGACGCTG-GCACTCATCC_S51_Pm
PmUG01_09_v1:1-2312277	1.08	KGBR-BTU-060-Pm_HC4_AATGACGCTG-GCACTCATCC_S51_Pm
PmUG01_10_v1:1-2219075	1.01	KGBR-BTU-060-Pm_HC4_AATGACGCTG-GCACTCATCC_S51_Pm
PmUG01_11_v1:1-2721162	1.1	KGBR-BTU-060-Pm_HC4_AATGACGCTG-GCACTCATCC_S51_Pm
PmUG01_12_v1:1-3436770	1.1	KGBR-BTU-060-Pm_HC4_AATGACGCTG-GCACTCATCC_S51_Pm
PmUG01_13_v1:1-3023686	0.99	KGBR-BTU-060-Pm_HC4_AATGACGCTG-GCACTCATCC_S51_Pm
PmUG01_14_v1:1-3564281	1.06	KGBR-BTU-060-Pm_HC4_AATGACGCTG-GCACTCATCC_S51_Pm
PmUG01_01_v1:1-1381517	0.83	KGBR-BTU-062-Pm_HC6_ACTTGTGACG-GGAGCTTGTG_S52_Pm
PmUG01_02_v1:1-813520	1.03	KGBR-BTU-062-Pm_HC6_ACTTGTGACG-GGAGCTTGTG_S52_Pm
PmUG01_03_v1:1-1341934	0.96	KGBR-BTU-062-Pm_HC6_ACTTGTGACG-GGAGCTTGTG_S52_Pm
PmUG01_04_v1:1-1076825	1.02	KGBR-BTU-062-Pm_HC6_ACTTGTGACG-GGAGCTTGTG_S52_Pm
PmUG01_05_v1:1-1887012	0.86	KGBR-BTU-062-Pm_HC6_ACTTGTGACG-GGAGCTTGTG_S52_Pm
PmUG01_06_v1:1-862290	1.1	KGBR-BTU-062-Pm_HC6_ACTTGTGACG-GGAGCTTGTG_S52_Pm
PmUG01_07_v1:1-2080591	0.89	KGBR-BTU-062-Pm_HC6_ACTTGTGACG-GGAGCTTGTG_S52_Pm
PmUG01_08_v1:1-2818518	0.8	KGBR-BTU-062-Pm_HC6_ACTTGTGACG-GGAGCTTGTG_S52_Pm
PmUG01_09_v1:1-2312277	0.95	KGBR-BTU-062-Pm_HC6_ACTTGTGACG-GGAGCTTGTG_S52_Pm
PmUG01_10_v1:1-2219075	0.83	KGBR-BTU-062-Pm_HC6_ACTTGTGACG-GGAGCTTGTG_S52_Pm
PmUG01_11_v1:1-2721162	0.96	KGBR-BTU-062-Pm_HC6_ACTTGTGACG-GGAGCTTGTG_S52_Pm
PmUG01_12_v1:1-3436770	0.94	KGBR-BTU-062-Pm_HC6_ACTTGTGACG-GGAGCTTGTG_S52_Pm
PmUG01_13_v1:1-3023686	0.83	KGBR-BTU-062-Pm_HC6_ACTTGTGACG-GGAGCTTGTG_S52_Pm
PmUG01_14_v1:1-3564281	0.93	KGBR-BTU-062-Pm_HC6_ACTTGTGACG-GGAGCTTGTG_S52_Pm
PmUG01_01_v1:1-1381517	4.03	KGKA-BKG-052-Pm_HC3_CTCTCGAGGT-TAAGGCATAG_S53_Pm
PmUG01_02_v1:1-813520	5.04	KGKA-BKG-052-Pm_HC3_CTCTCGAGGT-TAAGGCATAG_S53_Pm
PmUG01_03_v1:1-1341934	4.43	KGKA-BKG-052-Pm_HC3_CTCTCGAGGT-TAAGGCATAG_S53_Pm
PmUG01_04_v1:1-1076825	5.05	KGKA-BKG-052-Pm_HC3_CTCTCGAGGT-TAAGGCATAG_S53_Pm
PmUG01_05_v1:1-1887012	4.25	KGKA-BKG-052-Pm_HC3_CTCTCGAGGT-TAAGGCATAG_S53_Pm
PmUG01_06_v1:1-862290	4.98	KGKA-BKG-052-Pm_HC3_CTCTCGAGGT-TAAGGCATAG_S53_Pm
PmUG01_07_v1:1-2080591	4.46	KGKA-BKG-052-Pm_HC3_CTCTCGAGGT-TAAGGCATAG_S53_Pm
PmUG01_08_v1:1-2818518	4.01	KGKA-BKG-052-Pm_HC3_CTCTCGAGGT-TAAGGCATAG_S53_Pm
PmUG01_09_v1:1-2312277	4.7	KGKA-BKG-052-Pm_HC3_CTCTCGAGGT-TAAGGCATAG_S53_Pm
PmUG01_10_v1:1-2219075	4.28	KGKA-BKG-052-Pm_HC3_CTCTCGAGGT-TAAGGCATAG_S53_Pm
PmUG01_11_v1:1-2721162	4.6	KGKA-BKG-052-Pm_HC3_CTCTCGAGGT-TAAGGCATAG_S53_Pm
PmUG01_12_v1:1-3436770	4.75	KGKA-BKG-052-Pm_HC3_CTCTCGAGGT-TAAGGCATAG_S53_Pm
PmUG01_13_v1:1-3023686	4.28	KGKA-BKG-052-Pm_HC3_CTCTCGAGGT-TAAGGCATAG_S53_Pm
PmUG01_14_v1:1-3564281	4.51	KGKA-BKG-052-Pm_HC3_CTCTCGAGGT-TAAGGCATAG_S53_Pm
PmUG01_01_v1:1-1381517	0.97	KGKA-BKG-277-Pm_HC6_CGTGTAACTT-TTGTCACGTT_S54_Pm
PmUG01_02_v1:1-813520	1.36	KGKA-BKG-277-Pm_HC6_CGTGTAACTT-TTGTCACGTT_S54_Pm
PmUG01_03_v1:1-1341934	1.22	KGKA-BKG-277-Pm_HC6_CGTGTAACTT-TTGTCACGTT_S54_Pm
PmUG01_04_v1:1-1076825	1.18	KGKA-BKG-277-Pm_HC6_CGTGTAACTT-TTGTCACGTT_S54_Pm
PmUG01_05_v1:1-1887012	1.08	KGKA-BKG-277-Pm_HC6_CGTGTAACTT-TTGTCACGTT_S54_Pm
PmUG01_06_v1:1-862290	1.44	KGKA-BKG-277-Pm_HC6_CGTGTAACTT-TTGTCACGTT_S54_Pm
PmUG01_07_v1:1-2080591	1.15	KGKA-BKG-277-Pm_HC6_CGTGTAACTT-TTGTCACGTT_S54_Pm
PmUG01_08_v1:1-2818518	1.01	KGKA-BKG-277-Pm_HC6_CGTGTAACTT-TTGTCACGTT_S54_Pm
PmUG01_09_v1:1-2312277	1.17	KGKA-BKG-277-Pm_HC6_CGTGTAACTT-TTGTCACGTT_S54_Pm
PmUG01_10_v1:1-2219075	1.07	KGKA-BKG-277-Pm_HC6_CGTGTAACTT-TTGTCACGTT_S54_Pm
PmUG01_11_v1:1-2721162	1.22	KGKA-BKG-277-Pm_HC6_CGTGTAACTT-TTGTCACGTT_S54_Pm
PmUG01_12_v1:1-3436770	1.15	KGKA-BKG-277-Pm_HC6_CGTGTAACTT-TTGTCACGTT_S54_Pm
PmUG01_13_v1:1-3023686	1.06	KGKA-BKG-277-Pm_HC6_CGTGTAACTT-TTGTCACGTT_S54_Pm
PmUG01_14_v1:1-3564281	1.06	KGKA-BKG-277-Pm_HC6_CGTGTAACTT-TTGTCACGTT_S54_Pm
PmUG01_01_v1:1-1381517	9.69	KGKY-RWB-171-Pm_HC2_TCGACACGAA-CGGCTTGCAT_S55_Pm
PmUG01_02_v1:1-813520	12.17	KGKY-RWB-171-Pm_HC2_TCGACACGAA-CGGCTTGCAT_S55_Pm
PmUG01_03_v1:1-1341934	10.69	KGKY-RWB-171-Pm_HC2_TCGACACGAA-CGGCTTGCAT_S55_Pm
PmUG01_04_v1:1-1076825	12.11	KGKY-RWB-171-Pm_HC2_TCGACACGAA-CGGCTTGCAT_S55_Pm
PmUG01_05_v1:1-1887012	10.94	KGKY-RWB-171-Pm_HC2_TCGACACGAA-CGGCTTGCAT_S55_Pm
PmUG01_06_v1:1-862290	12.53	KGKY-RWB-171-Pm_HC2_TCGACACGAA-CGGCTTGCAT_S55_Pm
PmUG01_07_v1:1-2080591	11.23	KGKY-RWB-171-Pm_HC2_TCGACACGAA-CGGCTTGCAT_S55_Pm
PmUG01_08_v1:1-2818518	10.76	KGKY-RWB-171-Pm_HC2_TCGACACGAA-CGGCTTGCAT_S55_Pm
PmUG01_09_v1:1-2312277	12.01	KGKY-RWB-171-Pm_HC2_TCGACACGAA-CGGCTTGCAT_S55_Pm
PmUG01_10_v1:1-2219075	10.81	KGKY-RWB-171-Pm_HC2_TCGACACGAA-CGGCTTGCAT_S55_Pm
PmUG01_11_v1:1-2721162	11.2	KGKY-RWB-171-Pm_HC2_TCGACACGAA-CGGCTTGCAT_S55_Pm
PmUG01_12_v1:1-3436770	11.55	KGKY-RWB-171-Pm_HC2_TCGACACGAA-CGGCTTGCAT_S55_Pm
PmUG01_13_v1:1-3023686	10.84	KGKY-RWB-171-Pm_HC2_TCGACACGAA-CGGCTTGCAT_S55_Pm
PmUG01_14_v1:1-3564281	11.2	KGKY-RWB-171-Pm_HC2_TCGACACGAA-CGGCTTGCAT_S55_Pm
PmUG01_01_v1:1-1381517	0.48	KGMU-NSB-075-Pm_HC7_CCTTGTAGCG-GCTGGCTCAA_S56_Pm
PmUG01_02_v1:1-813520	0.6	KGMU-NSB-075-Pm_HC7_CCTTGTAGCG-GCTGGCTCAA_S56_Pm
PmUG01_03_v1:1-1341934	0.56	KGMU-NSB-075-Pm_HC7_CCTTGTAGCG-GCTGGCTCAA_S56_Pm
PmUG01_04_v1:1-1076825	0.6	KGMU-NSB-075-Pm_HC7_CCTTGTAGCG-GCTGGCTCAA_S56_Pm
PmUG01_05_v1:1-1887012	0.53	KGMU-NSB-075-Pm_HC7_CCTTGTAGCG-GCTGGCTCAA_S56_Pm
PmUG01_06_v1:1-862290	0.66	KGMU-NSB-075-Pm_HC7_CCTTGTAGCG-GCTGGCTCAA_S56_Pm
PmUG01_07_v1:1-2080591	0.53	KGMU-NSB-075-Pm_HC7_CCTTGTAGCG-GCTGGCTCAA_S56_Pm
PmUG01_08_v1:1-2818518	0.5	KGMU-NSB-075-Pm_HC7_CCTTGTAGCG-GCTGGCTCAA_S56_Pm
PmUG01_09_v1:1-2312277	0.59	KGMU-NSB-075-Pm_HC7_CCTTGTAGCG-GCTGGCTCAA_S56_Pm
PmUG01_10_v1:1-2219075	0.55	KGMU-NSB-075-Pm_HC7_CCTTGTAGCG-GCTGGCTCAA_S56_Pm
PmUG01_11_v1:1-2721162	0.58	KGMU-NSB-075-Pm_HC7_CCTTGTAGCG-GCTGGCTCAA_S56_Pm
PmUG01_12_v1:1-3436770	0.56	KGMU-NSB-075-Pm_HC7_CCTTGTAGCG-GCTGGCTCAA_S56_Pm
PmUG01_13_v1:1-3023686	0.53	KGMU-NSB-075-Pm_HC7_CCTTGTAGCG-GCTGGCTCAA_S56_Pm
PmUG01_14_v1:1-3564281	0.55	KGMU-NSB-075-Pm_HC7_CCTTGTAGCG-GCTGGCTCAA_S56_Pm
PmUG01_01_v1:1-1381517	0.37	KGMU-NSB-196-Pm_HC9_CGTGGAACAC-GAACAGATGG_S57_Pm
PmUG01_02_v1:1-813520	0.39	KGMU-NSB-196-Pm_HC9_CGTGGAACAC-GAACAGATGG_S57_Pm
PmUG01_03_v1:1-1341934	0.43	KGMU-NSB-196-Pm_HC9_CGTGGAACAC-GAACAGATGG_S57_Pm
PmUG01_04_v1:1-1076825	0.43	KGMU-NSB-196-Pm_HC9_CGTGGAACAC-GAACAGATGG_S57_Pm
PmUG01_05_v1:1-1887012	0.4	KGMU-NSB-196-Pm_HC9_CGTGGAACAC-GAACAGATGG_S57_Pm
PmUG01_06_v1:1-862290	0.54	KGMU-NSB-196-Pm_HC9_CGTGGAACAC-GAACAGATGG_S57_Pm
PmUG01_07_v1:1-2080591	0.39	KGMU-NSB-196-Pm_HC9_CGTGGAACAC-GAACAGATGG_S57_Pm
PmUG01_08_v1:1-2818518	0.41	KGMU-NSB-196-Pm_HC9_CGTGGAACAC-GAACAGATGG_S57_Pm
PmUG01_09_v1:1-2312277	0.44	KGMU-NSB-196-Pm_HC9_CGTGGAACAC-GAACAGATGG_S57_Pm
PmUG01_10_v1:1-2219075	0.46	KGMU-NSB-196-Pm_HC9_CGTGGAACAC-GAACAGATGG_S57_Pm
PmUG01_11_v1:1-2721162	0.46	KGMU-NSB-196-Pm_HC9_CGTGGAACAC-GAACAGATGG_S57_Pm
PmUG01_12_v1:1-3436770	0.47	KGMU-NSB-196-Pm_HC9_CGTGGAACAC-GAACAGATGG_S57_Pm
PmUG01_13_v1:1-3023686	0.45	KGMU-NSB-196-Pm_HC9_CGTGGAACAC-GAACAGATGG_S57_Pm
PmUG01_14_v1:1-3564281	0.44	KGMU-NSB-196-Pm_HC9_CGTGGAACAC-GAACAGATGG_S57_Pm
PmUG01_01_v1:1-1381517	0.91	KGNG-CVU-011-Pm_HC5_TGAAGGTGAA-AACGAGGCGT_S58_Pm
PmUG01_02_v1:1-813520	1.23	KGNG-CVU-011-Pm_HC5_TGAAGGTGAA-AACGAGGCGT_S58_Pm
PmUG01_03_v1:1-1341934	1.02	KGNG-CVU-011-Pm_HC5_TGAAGGTGAA-AACGAGGCGT_S58_Pm
PmUG01_04_v1:1-1076825	1.09	KGNG-CVU-011-Pm_HC5_TGAAGGTGAA-AACGAGGCGT_S58_Pm
PmUG01_05_v1:1-1887012	0.99	KGNG-CVU-011-Pm_HC5_TGAAGGTGAA-AACGAGGCGT_S58_Pm
PmUG01_06_v1:1-862290	1.35	KGNG-CVU-011-Pm_HC5_TGAAGGTGAA-AACGAGGCGT_S58_Pm
PmUG01_07_v1:1-2080591	1.07	KGNG-CVU-011-Pm_HC5_TGAAGGTGAA-AACGAGGCGT_S58_Pm
PmUG01_08_v1:1-2818518	0.85	KGNG-CVU-011-Pm_HC5_TGAAGGTGAA-AACGAGGCGT_S58_Pm
PmUG01_09_v1:1-2312277	1.11	KGNG-CVU-011-Pm_HC5_TGAAGGTGAA-AACGAGGCGT_S58_Pm
PmUG01_10_v1:1-2219075	1	KGNG-CVU-011-Pm_HC5_TGAAGGTGAA-AACGAGGCGT_S58_Pm
PmUG01_11_v1:1-2721162	1.07	KGNG-CVU-011-Pm_HC5_TGAAGGTGAA-AACGAGGCGT_S58_Pm
PmUG01_12_v1:1-3436770	1.08	KGNG-CVU-011-Pm_HC5_TGAAGGTGAA-AACGAGGCGT_S58_Pm
PmUG01_13_v1:1-3023686	0.91	KGNG-CVU-011-Pm_HC5_TGAAGGTGAA-AACGAGGCGT_S58_Pm
PmUG01_14_v1:1-3564281	1.06	KGNG-CVU-011-Pm_HC5_TGAAGGTGAA-AACGAGGCGT_S58_Pm
PmUG01_01_v1:1-1381517	6.92	KGNG-CVU-048-Test_Pm_HC_GGTTGATAGA-TCTGCTCCGA_S59_Pm
PmUG01_02_v1:1-813520	8.74	KGNG-CVU-048-Test_Pm_HC_GGTTGATAGA-TCTGCTCCGA_S59_Pm
PmUG01_03_v1:1-1341934	7.83	KGNG-CVU-048-Test_Pm_HC_GGTTGATAGA-TCTGCTCCGA_S59_Pm
PmUG01_04_v1:1-1076825	8.77	KGNG-CVU-048-Test_Pm_HC_GGTTGATAGA-TCTGCTCCGA_S59_Pm
PmUG01_05_v1:1-1887012	7.97	KGNG-CVU-048-Test_Pm_HC_GGTTGATAGA-TCTGCTCCGA_S59_Pm
PmUG01_06_v1:1-862290	9.24	KGNG-CVU-048-Test_Pm_HC_GGTTGATAGA-TCTGCTCCGA_S59_Pm
PmUG01_07_v1:1-2080591	8.17	KGNG-CVU-048-Test_Pm_HC_GGTTGATAGA-TCTGCTCCGA_S59_Pm
PmUG01_08_v1:1-2818518	7.53	KGNG-CVU-048-Test_Pm_HC_GGTTGATAGA-TCTGCTCCGA_S59_Pm
PmUG01_09_v1:1-2312277	8.62	KGNG-CVU-048-Test_Pm_HC_GGTTGATAGA-TCTGCTCCGA_S59_Pm
PmUG01_10_v1:1-2219075	7.72	KGNG-CVU-048-Test_Pm_HC_GGTTGATAGA-TCTGCTCCGA_S59_Pm
PmUG01_11_v1:1-2721162	8.03	KGNG-CVU-048-Test_Pm_HC_GGTTGATAGA-TCTGCTCCGA_S59_Pm
PmUG01_12_v1:1-3436770	8.11	KGNG-CVU-048-Test_Pm_HC_GGTTGATAGA-TCTGCTCCGA_S59_Pm
PmUG01_13_v1:1-3023686	7.48	KGNG-CVU-048-Test_Pm_HC_GGTTGATAGA-TCTGCTCCGA_S59_Pm
PmUG01_14_v1:1-3564281	8.08	KGNG-CVU-048-Test_Pm_HC_GGTTGATAGA-TCTGCTCCGA_S59_Pm
PmUG01_01_v1:1-1381517	9.36	KGNG-CVU-155-Test_Pm_HC_ACTCCTGCCT-CTACGGACTC_S60_Pm
PmUG01_02_v1:1-813520	11.05	KGNG-CVU-155-Test_Pm_HC_ACTCCTGCCT-CTACGGACTC_S60_Pm
PmUG01_03_v1:1-1341934	10.77	KGNG-CVU-155-Test_Pm_HC_ACTCCTGCCT-CTACGGACTC_S60_Pm
PmUG01_04_v1:1-1076825	10.65	KGNG-CVU-155-Test_Pm_HC_ACTCCTGCCT-CTACGGACTC_S60_Pm
PmUG01_05_v1:1-1887012	10.09	KGNG-CVU-155-Test_Pm_HC_ACTCCTGCCT-CTACGGACTC_S60_Pm
PmUG01_06_v1:1-862290	11.49	KGNG-CVU-155-Test_Pm_HC_ACTCCTGCCT-CTACGGACTC_S60_Pm
PmUG01_07_v1:1-2080591	10.69	KGNG-CVU-155-Test_Pm_HC_ACTCCTGCCT-CTACGGACTC_S60_Pm
PmUG01_08_v1:1-2818518	10.32	KGNG-CVU-155-Test_Pm_HC_ACTCCTGCCT-CTACGGACTC_S60_Pm
PmUG01_09_v1:1-2312277	10.67	KGNG-CVU-155-Test_Pm_HC_ACTCCTGCCT-CTACGGACTC_S60_Pm
PmUG01_10_v1:1-2219075	9.74	KGNG-CVU-155-Test_Pm_HC_ACTCCTGCCT-CTACGGACTC_S60_Pm
PmUG01_11_v1:1-2721162	10.66	KGNG-CVU-155-Test_Pm_HC_ACTCCTGCCT-CTACGGACTC_S60_Pm
PmUG01_12_v1:1-3436770	11.11	KGNG-CVU-155-Test_Pm_HC_ACTCCTGCCT-CTACGGACTC_S60_Pm
PmUG01_13_v1:1-3023686	10.13	KGNG-CVU-155-Test_Pm_HC_ACTCCTGCCT-CTACGGACTC_S60_Pm
PmUG01_14_v1:1-3564281	10.88	KGNG-CVU-155-Test_Pm_HC_ACTCCTGCCT-CTACGGACTC_S60_Pm
PmUG01_01_v1:1-1381517	0.15	KLHA-LYM-298-Pm_HC9_ACTAGTGCTT-ACTCTGTTCT_S61_Pm
PmUG01_02_v1:1-813520	0.19	KLHA-LYM-298-Pm_HC9_ACTAGTGCTT-ACTCTGTTCT_S61_Pm
PmUG01_03_v1:1-1341934	0.17	KLHA-LYM-298-Pm_HC9_ACTAGTGCTT-ACTCTGTTCT_S61_Pm
PmUG01_04_v1:1-1076825	0.14	KLHA-LYM-298-Pm_HC9_ACTAGTGCTT-ACTCTGTTCT_S61_Pm
PmUG01_05_v1:1-1887012	0.16	KLHA-LYM-298-Pm_HC9_ACTAGTGCTT-ACTCTGTTCT_S61_Pm
PmUG01_06_v1:1-862290	0.19	KLHA-LYM-298-Pm_HC9_ACTAGTGCTT-ACTCTGTTCT_S61_Pm
PmUG01_07_v1:1-2080591	0.18	KLHA-LYM-298-Pm_HC9_ACTAGTGCTT-ACTCTGTTCT_S61_Pm
PmUG01_08_v1:1-2818518	0.15	KLHA-LYM-298-Pm_HC9_ACTAGTGCTT-ACTCTGTTCT_S61_Pm
PmUG01_09_v1:1-2312277	0.18	KLHA-LYM-298-Pm_HC9_ACTAGTGCTT-ACTCTGTTCT_S61_Pm
PmUG01_10_v1:1-2219075	0.17	KLHA-LYM-298-Pm_HC9_ACTAGTGCTT-ACTCTGTTCT_S61_Pm
PmUG01_11_v1:1-2721162	0.23	KLHA-LYM-298-Pm_HC9_ACTAGTGCTT-ACTCTGTTCT_S61_Pm
PmUG01_12_v1:1-3436770	0.18	KLHA-LYM-298-Pm_HC9_ACTAGTGCTT-ACTCTGTTCT_S61_Pm
PmUG01_13_v1:1-3023686	0.22	KLHA-LYM-298-Pm_HC9_ACTAGTGCTT-ACTCTGTTCT_S61_Pm
PmUG01_14_v1:1-3564281	0.17	KLHA-LYM-298-Pm_HC9_ACTAGTGCTT-ACTCTGTTCT_S61_Pm
PmUG01_01_v1:1-1381517	13.41	KLSA-HDR-229-Pm_HC1_ATCGCCACTG-CTGACGTGAA_S62_Pm
PmUG01_02_v1:1-813520	16.18	KLSA-HDR-229-Pm_HC1_ATCGCCACTG-CTGACGTGAA_S62_Pm
PmUG01_03_v1:1-1341934	14.39	KLSA-HDR-229-Pm_HC1_ATCGCCACTG-CTGACGTGAA_S62_Pm
PmUG01_04_v1:1-1076825	15.67	KLSA-HDR-229-Pm_HC1_ATCGCCACTG-CTGACGTGAA_S62_Pm
PmUG01_05_v1:1-1887012	13.26	KLSA-HDR-229-Pm_HC1_ATCGCCACTG-CTGACGTGAA_S62_Pm
PmUG01_06_v1:1-862290	16.6	KLSA-HDR-229-Pm_HC1_ATCGCCACTG-CTGACGTGAA_S62_Pm
PmUG01_07_v1:1-2080591	14.54	KLSA-HDR-229-Pm_HC1_ATCGCCACTG-CTGACGTGAA_S62_Pm
PmUG01_08_v1:1-2818518	13.49	KLSA-HDR-229-Pm_HC1_ATCGCCACTG-CTGACGTGAA_S62_Pm
PmUG01_09_v1:1-2312277	15.54	KLSA-HDR-229-Pm_HC1_ATCGCCACTG-CTGACGTGAA_S62_Pm
PmUG01_10_v1:1-2219075	13.83	KLSA-HDR-229-Pm_HC1_ATCGCCACTG-CTGACGTGAA_S62_Pm
PmUG01_11_v1:1-2721162	15.14	KLSA-HDR-229-Pm_HC1_ATCGCCACTG-CTGACGTGAA_S62_Pm
PmUG01_12_v1:1-3436770	15.28	KLSA-HDR-229-Pm_HC1_ATCGCCACTG-CTGACGTGAA_S62_Pm
PmUG01_13_v1:1-3023686	13.68	KLSA-HDR-229-Pm_HC1_ATCGCCACTG-CTGACGTGAA_S62_Pm
PmUG01_14_v1:1-3564281	14.74	KLSA-HDR-229-Pm_HC1_ATCGCCACTG-CTGACGTGAA_S62_Pm
PmUG01_01_v1:1-1381517	1.38	LUN-5211490-Pm_HC4_CTCGTTGCGT-TACGACACTT_S63_Pm
PmUG01_02_v1:1-813520	1.54	LUN-5211490-Pm_HC4_CTCGTTGCGT-TACGACACTT_S63_Pm
PmUG01_03_v1:1-1341934	1.47	LUN-5211490-Pm_HC4_CTCGTTGCGT-TACGACACTT_S63_Pm
PmUG01_04_v1:1-1076825	1.43	LUN-5211490-Pm_HC4_CTCGTTGCGT-TACGACACTT_S63_Pm
PmUG01_05_v1:1-1887012	1.41	LUN-5211490-Pm_HC4_CTCGTTGCGT-TACGACACTT_S63_Pm
PmUG01_06_v1:1-862290	1.58	LUN-5211490-Pm_HC4_CTCGTTGCGT-TACGACACTT_S63_Pm
PmUG01_07_v1:1-2080591	1.43	LUN-5211490-Pm_HC4_CTCGTTGCGT-TACGACACTT_S63_Pm
PmUG01_08_v1:1-2818518	1.46	LUN-5211490-Pm_HC4_CTCGTTGCGT-TACGACACTT_S63_Pm
PmUG01_09_v1:1-2312277	1.48	LUN-5211490-Pm_HC4_CTCGTTGCGT-TACGACACTT_S63_Pm
PmUG01_10_v1:1-2219075	1.41	LUN-5211490-Pm_HC4_CTCGTTGCGT-TACGACACTT_S63_Pm
PmUG01_11_v1:1-2721162	1.66	LUN-5211490-Pm_HC4_CTCGTTGCGT-TACGACACTT_S63_Pm
PmUG01_12_v1:1-3436770	1.57	LUN-5211490-Pm_HC4_CTCGTTGCGT-TACGACACTT_S63_Pm
PmUG01_13_v1:1-3023686	1.51	LUN-5211490-Pm_HC4_CTCGTTGCGT-TACGACACTT_S63_Pm
PmUG01_14_v1:1-3564281	1.44	LUN-5211490-Pm_HC4_CTCGTTGCGT-TACGACACTT_S63_Pm
PmUG01_01_v1:1-1381517	0.89	MAB-6212764-Pm_HC7_ACTCCGTCCA-GTTGGCGTCT_S64_Pm
PmUG01_02_v1:1-813520	1.13	MAB-6212764-Pm_HC7_ACTCCGTCCA-GTTGGCGTCT_S64_Pm
PmUG01_03_v1:1-1341934	1.03	MAB-6212764-Pm_HC7_ACTCCGTCCA-GTTGGCGTCT_S64_Pm
PmUG01_04_v1:1-1076825	1.13	MAB-6212764-Pm_HC7_ACTCCGTCCA-GTTGGCGTCT_S64_Pm
PmUG01_05_v1:1-1887012	0.98	MAB-6212764-Pm_HC7_ACTCCGTCCA-GTTGGCGTCT_S64_Pm
PmUG01_06_v1:1-862290	1.06	MAB-6212764-Pm_HC7_ACTCCGTCCA-GTTGGCGTCT_S64_Pm
PmUG01_07_v1:1-2080591	1.02	MAB-6212764-Pm_HC7_ACTCCGTCCA-GTTGGCGTCT_S64_Pm
PmUG01_08_v1:1-2818518	0.96	MAB-6212764-Pm_HC7_ACTCCGTCCA-GTTGGCGTCT_S64_Pm
PmUG01_09_v1:1-2312277	1.06	MAB-6212764-Pm_HC7_ACTCCGTCCA-GTTGGCGTCT_S64_Pm
PmUG01_10_v1:1-2219075	1	MAB-6212764-Pm_HC7_ACTCCGTCCA-GTTGGCGTCT_S64_Pm
PmUG01_11_v1:1-2721162	1.11	MAB-6212764-Pm_HC7_ACTCCGTCCA-GTTGGCGTCT_S64_Pm
PmUG01_12_v1:1-3436770	1.11	MAB-6212764-Pm_HC7_ACTCCGTCCA-GTTGGCGTCT_S64_Pm
PmUG01_13_v1:1-3023686	1.02	MAB-6212764-Pm_HC7_ACTCCGTCCA-GTTGGCGTCT_S64_Pm
PmUG01_14_v1:1-3564281	1.08	MAB-6212764-Pm_HC7_ACTCCGTCCA-GTTGGCGTCT_S64_Pm
PmUG01_01_v1:1-1381517	1.58	MABU-NYG-090-Pm_HC4_TGTAAGCACA-AGAACACATC_S65_Pm
PmUG01_02_v1:1-813520	2.18	MABU-NYG-090-Pm_HC4_TGTAAGCACA-AGAACACATC_S65_Pm
PmUG01_03_v1:1-1341934	1.79	MABU-NYG-090-Pm_HC4_TGTAAGCACA-AGAACACATC_S65_Pm
PmUG01_04_v1:1-1076825	1.96	MABU-NYG-090-Pm_HC4_TGTAAGCACA-AGAACACATC_S65_Pm
PmUG01_05_v1:1-1887012	1.8	MABU-NYG-090-Pm_HC4_TGTAAGCACA-AGAACACATC_S65_Pm
PmUG01_06_v1:1-862290	1.98	MABU-NYG-090-Pm_HC4_TGTAAGCACA-AGAACACATC_S65_Pm
PmUG01_07_v1:1-2080591	1.86	MABU-NYG-090-Pm_HC4_TGTAAGCACA-AGAACACATC_S65_Pm
PmUG01_08_v1:1-2818518	1.82	MABU-NYG-090-Pm_HC4_TGTAAGCACA-AGAACACATC_S65_Pm
PmUG01_09_v1:1-2312277	1.99	MABU-NYG-090-Pm_HC4_TGTAAGCACA-AGAACACATC_S65_Pm
PmUG01_10_v1:1-2219075	1.82	MABU-NYG-090-Pm_HC4_TGTAAGCACA-AGAACACATC_S65_Pm
PmUG01_11_v1:1-2721162	1.99	MABU-NYG-090-Pm_HC4_TGTAAGCACA-AGAACACATC_S65_Pm
PmUG01_12_v1:1-3436770	2.05	MABU-NYG-090-Pm_HC4_TGTAAGCACA-AGAACACATC_S65_Pm
PmUG01_13_v1:1-3023686	1.86	MABU-NYG-090-Pm_HC4_TGTAAGCACA-AGAACACATC_S65_Pm
PmUG01_14_v1:1-3564281	1.91	MABU-NYG-090-Pm_HC4_TGTAAGCACA-AGAACACATC_S65_Pm
PmUG01_01_v1:1-1381517	0.2	MABU-NYG-405-Pm_HC8_TTACTGCAGG-GCACGTTCTA_S66_Pm
PmUG01_02_v1:1-813520	0.24	MABU-NYG-405-Pm_HC8_TTACTGCAGG-GCACGTTCTA_S66_Pm
PmUG01_03_v1:1-1341934	0.22	MABU-NYG-405-Pm_HC8_TTACTGCAGG-GCACGTTCTA_S66_Pm
PmUG01_04_v1:1-1076825	0.25	MABU-NYG-405-Pm_HC8_TTACTGCAGG-GCACGTTCTA_S66_Pm
PmUG01_05_v1:1-1887012	0.21	MABU-NYG-405-Pm_HC8_TTACTGCAGG-GCACGTTCTA_S66_Pm
PmUG01_06_v1:1-862290	0.27	MABU-NYG-405-Pm_HC8_TTACTGCAGG-GCACGTTCTA_S66_Pm
PmUG01_07_v1:1-2080591	0.22	MABU-NYG-405-Pm_HC8_TTACTGCAGG-GCACGTTCTA_S66_Pm
PmUG01_08_v1:1-2818518	0.22	MABU-NYG-405-Pm_HC8_TTACTGCAGG-GCACGTTCTA_S66_Pm
PmUG01_09_v1:1-2312277	0.24	MABU-NYG-405-Pm_HC8_TTACTGCAGG-GCACGTTCTA_S66_Pm
PmUG01_10_v1:1-2219075	0.22	MABU-NYG-405-Pm_HC8_TTACTGCAGG-GCACGTTCTA_S66_Pm
PmUG01_11_v1:1-2721162	0.23	MABU-NYG-405-Pm_HC8_TTACTGCAGG-GCACGTTCTA_S66_Pm
PmUG01_12_v1:1-3436770	0.24	MABU-NYG-405-Pm_HC8_TTACTGCAGG-GCACGTTCTA_S66_Pm
PmUG01_13_v1:1-3023686	0.22	MABU-NYG-405-Pm_HC8_TTACTGCAGG-GCACGTTCTA_S66_Pm
PmUG01_14_v1:1-3564281	0.23	MABU-NYG-405-Pm_HC8_TTACTGCAGG-GCACGTTCTA_S66_Pm
PmUG01_01_v1:1-1381517	3.2	MAMS-CTR-074-Pm_HC1_CTGACGTGAA-AGGCTATGTT_S67_Pm
PmUG01_02_v1:1-813520	3.83	MAMS-CTR-074-Pm_HC1_CTGACGTGAA-AGGCTATGTT_S67_Pm
PmUG01_03_v1:1-1341934	3.52	MAMS-CTR-074-Pm_HC1_CTGACGTGAA-AGGCTATGTT_S67_Pm
PmUG01_04_v1:1-1076825	4.02	MAMS-CTR-074-Pm_HC1_CTGACGTGAA-AGGCTATGTT_S67_Pm
PmUG01_05_v1:1-1887012	3.23	MAMS-CTR-074-Pm_HC1_CTGACGTGAA-AGGCTATGTT_S67_Pm
PmUG01_06_v1:1-862290	4.13	MAMS-CTR-074-Pm_HC1_CTGACGTGAA-AGGCTATGTT_S67_Pm
PmUG01_07_v1:1-2080591	3.64	MAMS-CTR-074-Pm_HC1_CTGACGTGAA-AGGCTATGTT_S67_Pm
PmUG01_08_v1:1-2818518	3.1	MAMS-CTR-074-Pm_HC1_CTGACGTGAA-AGGCTATGTT_S67_Pm
PmUG01_09_v1:1-2312277	3.87	MAMS-CTR-074-Pm_HC1_CTGACGTGAA-AGGCTATGTT_S67_Pm
PmUG01_10_v1:1-2219075	3.34	MAMS-CTR-074-Pm_HC1_CTGACGTGAA-AGGCTATGTT_S67_Pm
PmUG01_11_v1:1-2721162	3.7	MAMS-CTR-074-Pm_HC1_CTGACGTGAA-AGGCTATGTT_S67_Pm
PmUG01_12_v1:1-3436770	3.79	MAMS-CTR-074-Pm_HC1_CTGACGTGAA-AGGCTATGTT_S67_Pm
PmUG01_13_v1:1-3023686	3.22	MAMS-CTR-074-Pm_HC1_CTGACGTGAA-AGGCTATGTT_S67_Pm
PmUG01_14_v1:1-3564281	3.66	MAMS-CTR-074-Pm_HC1_CTGACGTGAA-AGGCTATGTT_S67_Pm
PmUG01_01_v1:1-1381517	0.96	MARO-PNK-016-Pm_HC3_TCCGCATAGC-TGCCTTGCGT_S68_Pm
PmUG01_02_v1:1-813520	1.25	MARO-PNK-016-Pm_HC3_TCCGCATAGC-TGCCTTGCGT_S68_Pm
PmUG01_03_v1:1-1341934	1.14	MARO-PNK-016-Pm_HC3_TCCGCATAGC-TGCCTTGCGT_S68_Pm
PmUG01_04_v1:1-1076825	1.17	MARO-PNK-016-Pm_HC3_TCCGCATAGC-TGCCTTGCGT_S68_Pm
PmUG01_05_v1:1-1887012	1.09	MARO-PNK-016-Pm_HC3_TCCGCATAGC-TGCCTTGCGT_S68_Pm
PmUG01_06_v1:1-862290	1.3	MARO-PNK-016-Pm_HC3_TCCGCATAGC-TGCCTTGCGT_S68_Pm
PmUG01_07_v1:1-2080591	1.15	MARO-PNK-016-Pm_HC3_TCCGCATAGC-TGCCTTGCGT_S68_Pm
PmUG01_08_v1:1-2818518	1.02	MARO-PNK-016-Pm_HC3_TCCGCATAGC-TGCCTTGCGT_S68_Pm
PmUG01_09_v1:1-2312277	1.23	MARO-PNK-016-Pm_HC3_TCCGCATAGC-TGCCTTGCGT_S68_Pm
PmUG01_10_v1:1-2219075	1.07	MARO-PNK-016-Pm_HC3_TCCGCATAGC-TGCCTTGCGT_S68_Pm
PmUG01_11_v1:1-2721162	1.25	MARO-PNK-016-Pm_HC3_TCCGCATAGC-TGCCTTGCGT_S68_Pm
PmUG01_12_v1:1-3436770	1.28	MARO-PNK-016-Pm_HC3_TCCGCATAGC-TGCCTTGCGT_S68_Pm
PmUG01_13_v1:1-3023686	1.15	MARO-PNK-016-Pm_HC3_TCCGCATAGC-TGCCTTGCGT_S68_Pm
PmUG01_14_v1:1-3564281	1.18	MARO-PNK-016-Pm_HC3_TCCGCATAGC-TGCCTTGCGT_S68_Pm
PmUG01_01_v1:1-1381517	5.62	MARO-PNK-026-Pm_HC8_CCAGTTGAGG-ACCTTGCGAA_S69_Pm
PmUG01_02_v1:1-813520	7.25	MARO-PNK-026-Pm_HC8_CCAGTTGAGG-ACCTTGCGAA_S69_Pm
PmUG01_03_v1:1-1341934	6.59	MARO-PNK-026-Pm_HC8_CCAGTTGAGG-ACCTTGCGAA_S69_Pm
PmUG01_04_v1:1-1076825	6.79	MARO-PNK-026-Pm_HC8_CCAGTTGAGG-ACCTTGCGAA_S69_Pm
PmUG01_05_v1:1-1887012	6	MARO-PNK-026-Pm_HC8_CCAGTTGAGG-ACCTTGCGAA_S69_Pm
PmUG01_06_v1:1-862290	7.36	MARO-PNK-026-Pm_HC8_CCAGTTGAGG-ACCTTGCGAA_S69_Pm
PmUG01_07_v1:1-2080591	6.42	MARO-PNK-026-Pm_HC8_CCAGTTGAGG-ACCTTGCGAA_S69_Pm
PmUG01_08_v1:1-2818518	5.9	MARO-PNK-026-Pm_HC8_CCAGTTGAGG-ACCTTGCGAA_S69_Pm
PmUG01_09_v1:1-2312277	6.92	MARO-PNK-026-Pm_HC8_CCAGTTGAGG-ACCTTGCGAA_S69_Pm
PmUG01_10_v1:1-2219075	5.97	MARO-PNK-026-Pm_HC8_CCAGTTGAGG-ACCTTGCGAA_S69_Pm
PmUG01_11_v1:1-2721162	6.82	MARO-PNK-026-Pm_HC8_CCAGTTGAGG-ACCTTGCGAA_S69_Pm
PmUG01_12_v1:1-3436770	6.98	MARO-PNK-026-Pm_HC8_CCAGTTGAGG-ACCTTGCGAA_S69_Pm
PmUG01_13_v1:1-3023686	6.4	MARO-PNK-026-Pm_HC8_CCAGTTGAGG-ACCTTGCGAA_S69_Pm
PmUG01_14_v1:1-3564281	6.64	MARO-PNK-026-Pm_HC8_CCAGTTGAGG-ACCTTGCGAA_S69_Pm
PmUG01_01_v1:1-1381517	42.71	MARO-PNK-069-Test_Pm_HC_CCGATAGTCG-ACGTGAACAT_S70_Pm
PmUG01_02_v1:1-813520	51.54	MARO-PNK-069-Test_Pm_HC_CCGATAGTCG-ACGTGAACAT_S70_Pm
PmUG01_03_v1:1-1341934	46.22	MARO-PNK-069-Test_Pm_HC_CCGATAGTCG-ACGTGAACAT_S70_Pm
PmUG01_04_v1:1-1076825	51.45	MARO-PNK-069-Test_Pm_HC_CCGATAGTCG-ACGTGAACAT_S70_Pm
PmUG01_05_v1:1-1887012	43.81	MARO-PNK-069-Test_Pm_HC_CCGATAGTCG-ACGTGAACAT_S70_Pm
PmUG01_06_v1:1-862290	54.47	MARO-PNK-069-Test_Pm_HC_CCGATAGTCG-ACGTGAACAT_S70_Pm
PmUG01_07_v1:1-2080591	47.11	MARO-PNK-069-Test_Pm_HC_CCGATAGTCG-ACGTGAACAT_S70_Pm
PmUG01_08_v1:1-2818518	46.17	MARO-PNK-069-Test_Pm_HC_CCGATAGTCG-ACGTGAACAT_S70_Pm
PmUG01_09_v1:1-2312277	48.98	MARO-PNK-069-Test_Pm_HC_CCGATAGTCG-ACGTGAACAT_S70_Pm
PmUG01_10_v1:1-2219075	44.17	MARO-PNK-069-Test_Pm_HC_CCGATAGTCG-ACGTGAACAT_S70_Pm
PmUG01_11_v1:1-2721162	47.27	MARO-PNK-069-Test_Pm_HC_CCGATAGTCG-ACGTGAACAT_S70_Pm
PmUG01_12_v1:1-3436770	48.01	MARO-PNK-069-Test_Pm_HC_CCGATAGTCG-ACGTGAACAT_S70_Pm
PmUG01_13_v1:1-3023686	44.32	MARO-PNK-069-Test_Pm_HC_CCGATAGTCG-ACGTGAACAT_S70_Pm
PmUG01_14_v1:1-3564281	47.08	MARO-PNK-069-Test_Pm_HC_CCGATAGTCG-ACGTGAACAT_S70_Pm
PmUG01_01_v1:1-1381517	0.14	MARO-PNK-102-Pm_HC4_AAGCGGAGAA-AGTTCGTACA_S71_Pm
PmUG01_02_v1:1-813520	0.2	MARO-PNK-102-Pm_HC4_AAGCGGAGAA-AGTTCGTACA_S71_Pm
PmUG01_03_v1:1-1341934	0.15	MARO-PNK-102-Pm_HC4_AAGCGGAGAA-AGTTCGTACA_S71_Pm
PmUG01_04_v1:1-1076825	0.16	MARO-PNK-102-Pm_HC4_AAGCGGAGAA-AGTTCGTACA_S71_Pm
PmUG01_05_v1:1-1887012	0.13	MARO-PNK-102-Pm_HC4_AAGCGGAGAA-AGTTCGTACA_S71_Pm
PmUG01_06_v1:1-862290	0.21	MARO-PNK-102-Pm_HC4_AAGCGGAGAA-AGTTCGTACA_S71_Pm
PmUG01_07_v1:1-2080591	0.16	MARO-PNK-102-Pm_HC4_AAGCGGAGAA-AGTTCGTACA_S71_Pm
PmUG01_08_v1:1-2818518	0.17	MARO-PNK-102-Pm_HC4_AAGCGGAGAA-AGTTCGTACA_S71_Pm
PmUG01_09_v1:1-2312277	0.18	MARO-PNK-102-Pm_HC4_AAGCGGAGAA-AGTTCGTACA_S71_Pm
PmUG01_10_v1:1-2219075	0.19	MARO-PNK-102-Pm_HC4_AAGCGGAGAA-AGTTCGTACA_S71_Pm
PmUG01_11_v1:1-2721162	0.19	MARO-PNK-102-Pm_HC4_AAGCGGAGAA-AGTTCGTACA_S71_Pm
PmUG01_12_v1:1-3436770	0.16	MARO-PNK-102-Pm_HC4_AAGCGGAGAA-AGTTCGTACA_S71_Pm
PmUG01_13_v1:1-3023686	0.17	MARO-PNK-102-Pm_HC4_AAGCGGAGAA-AGTTCGTACA_S71_Pm
PmUG01_14_v1:1-3564281	0.18	MARO-PNK-102-Pm_HC4_AAGCGGAGAA-AGTTCGTACA_S71_Pm
PmUG01_01_v1:1-1381517	0.16	MATA-NYA-018-Pm_HC7_ACATACGTGA-TCTGTAACGC_S72_Pm
PmUG01_02_v1:1-813520	0.23	MATA-NYA-018-Pm_HC7_ACATACGTGA-TCTGTAACGC_S72_Pm
PmUG01_03_v1:1-1341934	0.18	MATA-NYA-018-Pm_HC7_ACATACGTGA-TCTGTAACGC_S72_Pm
PmUG01_04_v1:1-1076825	0.19	MATA-NYA-018-Pm_HC7_ACATACGTGA-TCTGTAACGC_S72_Pm
PmUG01_05_v1:1-1887012	0.15	MATA-NYA-018-Pm_HC7_ACATACGTGA-TCTGTAACGC_S72_Pm
PmUG01_06_v1:1-862290	0.18	MATA-NYA-018-Pm_HC7_ACATACGTGA-TCTGTAACGC_S72_Pm
PmUG01_07_v1:1-2080591	0.18	MATA-NYA-018-Pm_HC7_ACATACGTGA-TCTGTAACGC_S72_Pm
PmUG01_08_v1:1-2818518	0.17	MATA-NYA-018-Pm_HC7_ACATACGTGA-TCTGTAACGC_S72_Pm
PmUG01_09_v1:1-2312277	0.19	MATA-NYA-018-Pm_HC7_ACATACGTGA-TCTGTAACGC_S72_Pm
PmUG01_10_v1:1-2219075	0.17	MATA-NYA-018-Pm_HC7_ACATACGTGA-TCTGTAACGC_S72_Pm
PmUG01_11_v1:1-2721162	0.18	MATA-NYA-018-Pm_HC7_ACATACGTGA-TCTGTAACGC_S72_Pm
PmUG01_12_v1:1-3436770	0.18	MATA-NYA-018-Pm_HC7_ACATACGTGA-TCTGTAACGC_S72_Pm
PmUG01_13_v1:1-3023686	0.17	MATA-NYA-018-Pm_HC7_ACATACGTGA-TCTGTAACGC_S72_Pm
PmUG01_14_v1:1-3564281	0.18	MATA-NYA-018-Pm_HC7_ACATACGTGA-TCTGTAACGC_S72_Pm
PmUG01_01_v1:1-1381517	1.77	MPY-6212255-Pm_HC5_TTGGTACGCG-TGTCCTACTA_S73_Pm
PmUG01_02_v1:1-813520	2.29	MPY-6212255-Pm_HC5_TTGGTACGCG-TGTCCTACTA_S73_Pm
PmUG01_03_v1:1-1341934	1.91	MPY-6212255-Pm_HC5_TTGGTACGCG-TGTCCTACTA_S73_Pm
PmUG01_04_v1:1-1076825	2.21	MPY-6212255-Pm_HC5_TTGGTACGCG-TGTCCTACTA_S73_Pm
PmUG01_05_v1:1-1887012	1.83	MPY-6212255-Pm_HC5_TTGGTACGCG-TGTCCTACTA_S73_Pm
PmUG01_06_v1:1-862290	2.1	MPY-6212255-Pm_HC5_TTGGTACGCG-TGTCCTACTA_S73_Pm
PmUG01_07_v1:1-2080591	2	MPY-6212255-Pm_HC5_TTGGTACGCG-TGTCCTACTA_S73_Pm
PmUG01_08_v1:1-2818518	1.78	MPY-6212255-Pm_HC5_TTGGTACGCG-TGTCCTACTA_S73_Pm
PmUG01_09_v1:1-2312277	2.14	MPY-6212255-Pm_HC5_TTGGTACGCG-TGTCCTACTA_S73_Pm
PmUG01_10_v1:1-2219075	1.97	MPY-6212255-Pm_HC5_TTGGTACGCG-TGTCCTACTA_S73_Pm
PmUG01_11_v1:1-2721162	1.92	MPY-6212255-Pm_HC5_TTGGTACGCG-TGTCCTACTA_S73_Pm
PmUG01_12_v1:1-3436770	2.1	MPY-6212255-Pm_HC5_TTGGTACGCG-TGTCCTACTA_S73_Pm
PmUG01_13_v1:1-3023686	1.79	MPY-6212255-Pm_HC5_TTGGTACGCG-TGTCCTACTA_S73_Pm
PmUG01_14_v1:1-3564281	1.96	MPY-6212255-Pm_HC5_TTGGTACGCG-TGTCCTACTA_S73_Pm
PmUG01_01_v1:1-1381517	0.14	MPY-6212432-Pm_HC8_GTGAAGCTGC-CTCACATTGC_S74_Pm
PmUG01_02_v1:1-813520	0.16	MPY-6212432-Pm_HC8_GTGAAGCTGC-CTCACATTGC_S74_Pm
PmUG01_03_v1:1-1341934	0.15	MPY-6212432-Pm_HC8_GTGAAGCTGC-CTCACATTGC_S74_Pm
PmUG01_04_v1:1-1076825	0.16	MPY-6212432-Pm_HC8_GTGAAGCTGC-CTCACATTGC_S74_Pm
PmUG01_05_v1:1-1887012	0.14	MPY-6212432-Pm_HC8_GTGAAGCTGC-CTCACATTGC_S74_Pm
PmUG01_06_v1:1-862290	0.18	MPY-6212432-Pm_HC8_GTGAAGCTGC-CTCACATTGC_S74_Pm
PmUG01_07_v1:1-2080591	0.16	MPY-6212432-Pm_HC8_GTGAAGCTGC-CTCACATTGC_S74_Pm
PmUG01_08_v1:1-2818518	0.15	MPY-6212432-Pm_HC8_GTGAAGCTGC-CTCACATTGC_S74_Pm
PmUG01_09_v1:1-2312277	0.16	MPY-6212432-Pm_HC8_GTGAAGCTGC-CTCACATTGC_S74_Pm
PmUG01_10_v1:1-2219075	0.17	MPY-6212432-Pm_HC8_GTGAAGCTGC-CTCACATTGC_S74_Pm
PmUG01_11_v1:1-2721162	0.19	MPY-6212432-Pm_HC8_GTGAAGCTGC-CTCACATTGC_S74_Pm
PmUG01_12_v1:1-3436770	0.18	MPY-6212432-Pm_HC8_GTGAAGCTGC-CTCACATTGC_S74_Pm
PmUG01_13_v1:1-3023686	0.17	MPY-6212432-Pm_HC8_GTGAAGCTGC-CTCACATTGC_S74_Pm
PmUG01_14_v1:1-3564281	0.15	MPY-6212432-Pm_HC8_GTGAAGCTGC-CTCACATTGC_S74_Pm
PmUG01_01_v1:1-1381517	0.03	MqTZ-0577-Test_Pm_HC_ATACGGATAG-CTCTGCGCTT_S75_Pm
PmUG01_02_v1:1-813520	0.12	MqTZ-0577-Test_Pm_HC_ATACGGATAG-CTCTGCGCTT_S75_Pm
PmUG01_03_v1:1-1341934	0.43	MqTZ-0577-Test_Pm_HC_ATACGGATAG-CTCTGCGCTT_S75_Pm
PmUG01_04_v1:1-1076825	0.14	MqTZ-0577-Test_Pm_HC_ATACGGATAG-CTCTGCGCTT_S75_Pm
PmUG01_05_v1:1-1887012	0.19	MqTZ-0577-Test_Pm_HC_ATACGGATAG-CTCTGCGCTT_S75_Pm
PmUG01_06_v1:1-862290	0.18	MqTZ-0577-Test_Pm_HC_ATACGGATAG-CTCTGCGCTT_S75_Pm
PmUG01_07_v1:1-2080591	0.12	MqTZ-0577-Test_Pm_HC_ATACGGATAG-CTCTGCGCTT_S75_Pm
PmUG01_08_v1:1-2818518	0.11	MqTZ-0577-Test_Pm_HC_ATACGGATAG-CTCTGCGCTT_S75_Pm
PmUG01_09_v1:1-2312277	0.09	MqTZ-0577-Test_Pm_HC_ATACGGATAG-CTCTGCGCTT_S75_Pm
PmUG01_10_v1:1-2219075	0.39	MqTZ-0577-Test_Pm_HC_ATACGGATAG-CTCTGCGCTT_S75_Pm
PmUG01_11_v1:1-2721162	0.16	MqTZ-0577-Test_Pm_HC_ATACGGATAG-CTCTGCGCTT_S75_Pm
PmUG01_12_v1:1-3436770	0.2	MqTZ-0577-Test_Pm_HC_ATACGGATAG-CTCTGCGCTT_S75_Pm
PmUG01_13_v1:1-3023686	0.07	MqTZ-0577-Test_Pm_HC_ATACGGATAG-CTCTGCGCTT_S75_Pm
PmUG01_14_v1:1-3564281	0.17	MqTZ-0577-Test_Pm_HC_ATACGGATAG-CTCTGCGCTT_S75_Pm
PmUG01_01_v1:1-1381517	18.76	MTNE-MPL-028-Test_Pm_HC_AGGCTCCTTC-TGCACGGATA_S76_Pm
PmUG01_02_v1:1-813520	23.13	MTNE-MPL-028-Test_Pm_HC_AGGCTCCTTC-TGCACGGATA_S76_Pm
PmUG01_03_v1:1-1341934	20.73	MTNE-MPL-028-Test_Pm_HC_AGGCTCCTTC-TGCACGGATA_S76_Pm
PmUG01_04_v1:1-1076825	23.19	MTNE-MPL-028-Test_Pm_HC_AGGCTCCTTC-TGCACGGATA_S76_Pm
PmUG01_05_v1:1-1887012	20.99	MTNE-MPL-028-Test_Pm_HC_AGGCTCCTTC-TGCACGGATA_S76_Pm
PmUG01_06_v1:1-862290	24.17	MTNE-MPL-028-Test_Pm_HC_AGGCTCCTTC-TGCACGGATA_S76_Pm
PmUG01_07_v1:1-2080591	20.79	MTNE-MPL-028-Test_Pm_HC_AGGCTCCTTC-TGCACGGATA_S76_Pm
PmUG01_08_v1:1-2818518	20.13	MTNE-MPL-028-Test_Pm_HC_AGGCTCCTTC-TGCACGGATA_S76_Pm
PmUG01_09_v1:1-2312277	22.54	MTNE-MPL-028-Test_Pm_HC_AGGCTCCTTC-TGCACGGATA_S76_Pm
PmUG01_10_v1:1-2219075	20.06	MTNE-MPL-028-Test_Pm_HC_AGGCTCCTTC-TGCACGGATA_S76_Pm
PmUG01_11_v1:1-2721162	21.94	MTNE-MPL-028-Test_Pm_HC_AGGCTCCTTC-TGCACGGATA_S76_Pm
PmUG01_12_v1:1-3436770	22.44	MTNE-MPL-028-Test_Pm_HC_AGGCTCCTTC-TGCACGGATA_S76_Pm
PmUG01_13_v1:1-3023686	20.24	MTNE-MPL-028-Test_Pm_HC_AGGCTCCTTC-TGCACGGATA_S76_Pm
PmUG01_14_v1:1-3564281	21.74	MTNE-MPL-028-Test_Pm_HC_AGGCTCCTTC-TGCACGGATA_S76_Pm
PmUG01_01_v1:1-1381517	1.15	MYKI-KJG-126-Pm_HC3_GCCTGTCCTA-AGCGGTCTTC_S77_Pm
PmUG01_02_v1:1-813520	1.45	MYKI-KJG-126-Pm_HC3_GCCTGTCCTA-AGCGGTCTTC_S77_Pm
PmUG01_03_v1:1-1341934	1.36	MYKI-KJG-126-Pm_HC3_GCCTGTCCTA-AGCGGTCTTC_S77_Pm
PmUG01_04_v1:1-1076825	1.51	MYKI-KJG-126-Pm_HC3_GCCTGTCCTA-AGCGGTCTTC_S77_Pm
PmUG01_05_v1:1-1887012	1.33	MYKI-KJG-126-Pm_HC3_GCCTGTCCTA-AGCGGTCTTC_S77_Pm
PmUG01_06_v1:1-862290	1.57	MYKI-KJG-126-Pm_HC3_GCCTGTCCTA-AGCGGTCTTC_S77_Pm
PmUG01_07_v1:1-2080591	1.33	MYKI-KJG-126-Pm_HC3_GCCTGTCCTA-AGCGGTCTTC_S77_Pm
PmUG01_08_v1:1-2818518	1.17	MYKI-KJG-126-Pm_HC3_GCCTGTCCTA-AGCGGTCTTC_S77_Pm
PmUG01_09_v1:1-2312277	1.39	MYKI-KJG-126-Pm_HC3_GCCTGTCCTA-AGCGGTCTTC_S77_Pm
PmUG01_10_v1:1-2219075	1.3	MYKI-KJG-126-Pm_HC3_GCCTGTCCTA-AGCGGTCTTC_S77_Pm
PmUG01_11_v1:1-2721162	1.45	MYKI-KJG-126-Pm_HC3_GCCTGTCCTA-AGCGGTCTTC_S77_Pm
PmUG01_12_v1:1-3436770	1.47	MYKI-KJG-126-Pm_HC3_GCCTGTCCTA-AGCGGTCTTC_S77_Pm
PmUG01_13_v1:1-3023686	1.34	MYKI-KJG-126-Pm_HC3_GCCTGTCCTA-AGCGGTCTTC_S77_Pm
PmUG01_14_v1:1-3564281	1.38	MYKI-KJG-126-Pm_HC3_GCCTGTCCTA-AGCGGTCTTC_S77_Pm
PmUG01_01_v1:1-1381517	2.63	NJLU-LIA-003-Pm_HC4_CGTCCATGTA-CGAGCACTTA_S78_Pm
PmUG01_02_v1:1-813520	3.09	NJLU-LIA-003-Pm_HC4_CGTCCATGTA-CGAGCACTTA_S78_Pm
PmUG01_03_v1:1-1341934	2.81	NJLU-LIA-003-Pm_HC4_CGTCCATGTA-CGAGCACTTA_S78_Pm
PmUG01_04_v1:1-1076825	2.94	NJLU-LIA-003-Pm_HC4_CGTCCATGTA-CGAGCACTTA_S78_Pm
PmUG01_05_v1:1-1887012	2.76	NJLU-LIA-003-Pm_HC4_CGTCCATGTA-CGAGCACTTA_S78_Pm
PmUG01_06_v1:1-862290	3.13	NJLU-LIA-003-Pm_HC4_CGTCCATGTA-CGAGCACTTA_S78_Pm
PmUG01_07_v1:1-2080591	2.7	NJLU-LIA-003-Pm_HC4_CGTCCATGTA-CGAGCACTTA_S78_Pm
PmUG01_08_v1:1-2818518	2.76	NJLU-LIA-003-Pm_HC4_CGTCCATGTA-CGAGCACTTA_S78_Pm
PmUG01_09_v1:1-2312277	2.84	NJLU-LIA-003-Pm_HC4_CGTCCATGTA-CGAGCACTTA_S78_Pm
PmUG01_10_v1:1-2219075	2.76	NJLU-LIA-003-Pm_HC4_CGTCCATGTA-CGAGCACTTA_S78_Pm
PmUG01_11_v1:1-2721162	3	NJLU-LIA-003-Pm_HC4_CGTCCATGTA-CGAGCACTTA_S78_Pm
PmUG01_12_v1:1-3436770	2.96	NJLU-LIA-003-Pm_HC4_CGTCCATGTA-CGAGCACTTA_S78_Pm
PmUG01_13_v1:1-3023686	2.79	NJLU-LIA-003-Pm_HC4_CGTCCATGTA-CGAGCACTTA_S78_Pm
PmUG01_14_v1:1-3564281	2.91	NJLU-LIA-003-Pm_HC4_CGTCCATGTA-CGAGCACTTA_S78_Pm
PmUG01_01_v1:1-1381517	3.73	NJLU-LIA-094-Pm_HC5_AAGGCCATAA-TGTCCATCGG_S79_Pm
PmUG01_02_v1:1-813520	5.07	NJLU-LIA-094-Pm_HC5_AAGGCCATAA-TGTCCATCGG_S79_Pm
PmUG01_03_v1:1-1341934	4.32	NJLU-LIA-094-Pm_HC5_AAGGCCATAA-TGTCCATCGG_S79_Pm
PmUG01_04_v1:1-1076825	4.76	NJLU-LIA-094-Pm_HC5_AAGGCCATAA-TGTCCATCGG_S79_Pm
PmUG01_05_v1:1-1887012	4.11	NJLU-LIA-094-Pm_HC5_AAGGCCATAA-TGTCCATCGG_S79_Pm
PmUG01_06_v1:1-862290	5.33	NJLU-LIA-094-Pm_HC5_AAGGCCATAA-TGTCCATCGG_S79_Pm
PmUG01_07_v1:1-2080591	4.32	NJLU-LIA-094-Pm_HC5_AAGGCCATAA-TGTCCATCGG_S79_Pm
PmUG01_08_v1:1-2818518	3.94	NJLU-LIA-094-Pm_HC5_AAGGCCATAA-TGTCCATCGG_S79_Pm
PmUG01_09_v1:1-2312277	4.67	NJLU-LIA-094-Pm_HC5_AAGGCCATAA-TGTCCATCGG_S79_Pm
PmUG01_10_v1:1-2219075	3.98	NJLU-LIA-094-Pm_HC5_AAGGCCATAA-TGTCCATCGG_S79_Pm
PmUG01_11_v1:1-2721162	4.43	NJLU-LIA-094-Pm_HC5_AAGGCCATAA-TGTCCATCGG_S79_Pm
PmUG01_12_v1:1-3436770	4.73	NJLU-LIA-094-Pm_HC5_AAGGCCATAA-TGTCCATCGG_S79_Pm
PmUG01_13_v1:1-3023686	4.17	NJLU-LIA-094-Pm_HC5_AAGGCCATAA-TGTCCATCGG_S79_Pm
PmUG01_14_v1:1-3564281	4.44	NJLU-LIA-094-Pm_HC5_AAGGCCATAA-TGTCCATCGG_S79_Pm
PmUG01_01_v1:1-1381517	0.68	NJNJ-IKD-044-Pm_HC8_TACTCCACGG-GTTCTCATAG_S80_Pm
PmUG01_02_v1:1-813520	0.76	NJNJ-IKD-044-Pm_HC8_TACTCCACGG-GTTCTCATAG_S80_Pm
PmUG01_03_v1:1-1341934	0.68	NJNJ-IKD-044-Pm_HC8_TACTCCACGG-GTTCTCATAG_S80_Pm
PmUG01_04_v1:1-1076825	0.78	NJNJ-IKD-044-Pm_HC8_TACTCCACGG-GTTCTCATAG_S80_Pm
PmUG01_05_v1:1-1887012	0.65	NJNJ-IKD-044-Pm_HC8_TACTCCACGG-GTTCTCATAG_S80_Pm
PmUG01_06_v1:1-862290	0.8	NJNJ-IKD-044-Pm_HC8_TACTCCACGG-GTTCTCATAG_S80_Pm
PmUG01_07_v1:1-2080591	0.74	NJNJ-IKD-044-Pm_HC8_TACTCCACGG-GTTCTCATAG_S80_Pm
PmUG01_08_v1:1-2818518	0.63	NJNJ-IKD-044-Pm_HC8_TACTCCACGG-GTTCTCATAG_S80_Pm
PmUG01_09_v1:1-2312277	0.73	NJNJ-IKD-044-Pm_HC8_TACTCCACGG-GTTCTCATAG_S80_Pm
PmUG01_10_v1:1-2219075	0.67	NJNJ-IKD-044-Pm_HC8_TACTCCACGG-GTTCTCATAG_S80_Pm
PmUG01_11_v1:1-2721162	0.81	NJNJ-IKD-044-Pm_HC8_TACTCCACGG-GTTCTCATAG_S80_Pm
PmUG01_12_v1:1-3436770	0.79	NJNJ-IKD-044-Pm_HC8_TACTCCACGG-GTTCTCATAG_S80_Pm
PmUG01_13_v1:1-3023686	0.75	NJNJ-IKD-044-Pm_HC8_TACTCCACGG-GTTCTCATAG_S80_Pm
PmUG01_14_v1:1-3564281	0.74	NJNJ-IKD-044-Pm_HC8_TACTCCACGG-GTTCTCATAG_S80_Pm
PmUG01_01_v1:1-1381517	0.53	NYA-5210348-Pm_HC5_CACGAGTATG-CGCTAAGGCT_S81_Pm
PmUG01_02_v1:1-813520	0.65	NYA-5210348-Pm_HC5_CACGAGTATG-CGCTAAGGCT_S81_Pm
PmUG01_03_v1:1-1341934	0.57	NYA-5210348-Pm_HC5_CACGAGTATG-CGCTAAGGCT_S81_Pm
PmUG01_04_v1:1-1076825	0.66	NYA-5210348-Pm_HC5_CACGAGTATG-CGCTAAGGCT_S81_Pm
PmUG01_05_v1:1-1887012	0.55	NYA-5210348-Pm_HC5_CACGAGTATG-CGCTAAGGCT_S81_Pm
PmUG01_06_v1:1-862290	0.75	NYA-5210348-Pm_HC5_CACGAGTATG-CGCTAAGGCT_S81_Pm
PmUG01_07_v1:1-2080591	0.61	NYA-5210348-Pm_HC5_CACGAGTATG-CGCTAAGGCT_S81_Pm
PmUG01_08_v1:1-2818518	0.47	NYA-5210348-Pm_HC5_CACGAGTATG-CGCTAAGGCT_S81_Pm
PmUG01_09_v1:1-2312277	0.62	NYA-5210348-Pm_HC5_CACGAGTATG-CGCTAAGGCT_S81_Pm
PmUG01_10_v1:1-2219075	0.56	NYA-5210348-Pm_HC5_CACGAGTATG-CGCTAAGGCT_S81_Pm
PmUG01_11_v1:1-2721162	0.61	NYA-5210348-Pm_HC5_CACGAGTATG-CGCTAAGGCT_S81_Pm
PmUG01_12_v1:1-3436770	0.61	NYA-5210348-Pm_HC5_CACGAGTATG-CGCTAAGGCT_S81_Pm
PmUG01_13_v1:1-3023686	0.58	NYA-5210348-Pm_HC5_CACGAGTATG-CGCTAAGGCT_S81_Pm
PmUG01_14_v1:1-3564281	0.54	NYA-5210348-Pm_HC5_CACGAGTATG-CGCTAAGGCT_S81_Pm
PmUG01_01_v1:1-1381517	0.21	NYE-16-021-92-02-Pm_HC7_CGGTTATCTG-CAACGCATAA_S82_Pm
PmUG01_02_v1:1-813520	0.25	NYE-16-021-92-02-Pm_HC7_CGGTTATCTG-CAACGCATAA_S82_Pm
PmUG01_03_v1:1-1341934	0.26	NYE-16-021-92-02-Pm_HC7_CGGTTATCTG-CAACGCATAA_S82_Pm
PmUG01_04_v1:1-1076825	0.28	NYE-16-021-92-02-Pm_HC7_CGGTTATCTG-CAACGCATAA_S82_Pm
PmUG01_05_v1:1-1887012	0.25	NYE-16-021-92-02-Pm_HC7_CGGTTATCTG-CAACGCATAA_S82_Pm
PmUG01_06_v1:1-862290	0.32	NYE-16-021-92-02-Pm_HC7_CGGTTATCTG-CAACGCATAA_S82_Pm
PmUG01_07_v1:1-2080591	0.26	NYE-16-021-92-02-Pm_HC7_CGGTTATCTG-CAACGCATAA_S82_Pm
PmUG01_08_v1:1-2818518	0.21	NYE-16-021-92-02-Pm_HC7_CGGTTATCTG-CAACGCATAA_S82_Pm
PmUG01_09_v1:1-2312277	0.25	NYE-16-021-92-02-Pm_HC7_CGGTTATCTG-CAACGCATAA_S82_Pm
PmUG01_10_v1:1-2219075	0.24	NYE-16-021-92-02-Pm_HC7_CGGTTATCTG-CAACGCATAA_S82_Pm
PmUG01_11_v1:1-2721162	0.26	NYE-16-021-92-02-Pm_HC7_CGGTTATCTG-CAACGCATAA_S82_Pm
PmUG01_12_v1:1-3436770	0.26	NYE-16-021-92-02-Pm_HC7_CGGTTATCTG-CAACGCATAA_S82_Pm
PmUG01_13_v1:1-3023686	0.24	NYE-16-021-92-02-Pm_HC7_CGGTTATCTG-CAACGCATAA_S82_Pm
PmUG01_14_v1:1-3564281	0.25	NYE-16-021-92-02-Pm_HC7_CGGTTATCTG-CAACGCATAA_S82_Pm
PmUG01_01_v1:1-1381517	0.06	PF231-Pm_HC9_ATGGAAGTGG-CACCTACGAA_S83_Pm
PmUG01_02_v1:1-813520	0.09	PF231-Pm_HC9_ATGGAAGTGG-CACCTACGAA_S83_Pm
PmUG01_03_v1:1-1341934	0.07	PF231-Pm_HC9_ATGGAAGTGG-CACCTACGAA_S83_Pm
PmUG01_04_v1:1-1076825	0.07	PF231-Pm_HC9_ATGGAAGTGG-CACCTACGAA_S83_Pm
PmUG01_05_v1:1-1887012	0.06	PF231-Pm_HC9_ATGGAAGTGG-CACCTACGAA_S83_Pm
PmUG01_06_v1:1-862290	0.12	PF231-Pm_HC9_ATGGAAGTGG-CACCTACGAA_S83_Pm
PmUG01_07_v1:1-2080591	0.08	PF231-Pm_HC9_ATGGAAGTGG-CACCTACGAA_S83_Pm
PmUG01_08_v1:1-2818518	0.06	PF231-Pm_HC9_ATGGAAGTGG-CACCTACGAA_S83_Pm
PmUG01_09_v1:1-2312277	0.07	PF231-Pm_HC9_ATGGAAGTGG-CACCTACGAA_S83_Pm
PmUG01_10_v1:1-2219075	0.09	PF231-Pm_HC9_ATGGAAGTGG-CACCTACGAA_S83_Pm
PmUG01_11_v1:1-2721162	0.08	PF231-Pm_HC9_ATGGAAGTGG-CACCTACGAA_S83_Pm
PmUG01_12_v1:1-3436770	0.08	PF231-Pm_HC9_ATGGAAGTGG-CACCTACGAA_S83_Pm
PmUG01_13_v1:1-3023686	0.1	PF231-Pm_HC9_ATGGAAGTGG-CACCTACGAA_S83_Pm
PmUG01_14_v1:1-3564281	0.08	PF231-Pm_HC9_ATGGAAGTGG-CACCTACGAA_S83_Pm
PmUG01_01_v1:1-1381517	0.03	PK093-Pm_HC9_GTCCTTGGTG-CCTCTTGACA_S84_Pm
PmUG01_02_v1:1-813520	0.04	PK093-Pm_HC9_GTCCTTGGTG-CCTCTTGACA_S84_Pm
PmUG01_03_v1:1-1341934	0.04	PK093-Pm_HC9_GTCCTTGGTG-CCTCTTGACA_S84_Pm
PmUG01_04_v1:1-1076825	0.04	PK093-Pm_HC9_GTCCTTGGTG-CCTCTTGACA_S84_Pm
PmUG01_05_v1:1-1887012	0.03	PK093-Pm_HC9_GTCCTTGGTG-CCTCTTGACA_S84_Pm
PmUG01_06_v1:1-862290	0.07	PK093-Pm_HC9_GTCCTTGGTG-CCTCTTGACA_S84_Pm
PmUG01_07_v1:1-2080591	0.03	PK093-Pm_HC9_GTCCTTGGTG-CCTCTTGACA_S84_Pm
PmUG01_08_v1:1-2818518	0.03	PK093-Pm_HC9_GTCCTTGGTG-CCTCTTGACA_S84_Pm
PmUG01_09_v1:1-2312277	0.03	PK093-Pm_HC9_GTCCTTGGTG-CCTCTTGACA_S84_Pm
PmUG01_10_v1:1-2219075	0.05	PK093-Pm_HC9_GTCCTTGGTG-CCTCTTGACA_S84_Pm
PmUG01_11_v1:1-2721162	0.04	PK093-Pm_HC9_GTCCTTGGTG-CCTCTTGACA_S84_Pm
PmUG01_12_v1:1-3436770	0.04	PK093-Pm_HC9_GTCCTTGGTG-CCTCTTGACA_S84_Pm
PmUG01_13_v1:1-3023686	0.05	PK093-Pm_HC9_GTCCTTGGTG-CCTCTTGACA_S84_Pm
PmUG01_14_v1:1-3564281	0.03	PK093-Pm_HC9_GTCCTTGGTG-CCTCTTGACA_S84_Pm
PmUG01_01_v1:1-1381517	2.05	PL058-Pm_HC9_GAGCGTGGAA-GTACCTTAGA_S85_Pm
PmUG01_02_v1:1-813520	2.45	PL058-Pm_HC9_GAGCGTGGAA-GTACCTTAGA_S85_Pm
PmUG01_03_v1:1-1341934	2.12	PL058-Pm_HC9_GAGCGTGGAA-GTACCTTAGA_S85_Pm
PmUG01_04_v1:1-1076825	2.3	PL058-Pm_HC9_GAGCGTGGAA-GTACCTTAGA_S85_Pm
PmUG01_05_v1:1-1887012	2.07	PL058-Pm_HC9_GAGCGTGGAA-GTACCTTAGA_S85_Pm
PmUG01_06_v1:1-862290	2.85	PL058-Pm_HC9_GAGCGTGGAA-GTACCTTAGA_S85_Pm
PmUG01_07_v1:1-2080591	2.39	PL058-Pm_HC9_GAGCGTGGAA-GTACCTTAGA_S85_Pm
PmUG01_08_v1:1-2818518	2.24	PL058-Pm_HC9_GAGCGTGGAA-GTACCTTAGA_S85_Pm
PmUG01_09_v1:1-2312277	2.54	PL058-Pm_HC9_GAGCGTGGAA-GTACCTTAGA_S85_Pm
PmUG01_10_v1:1-2219075	2.04	PL058-Pm_HC9_GAGCGTGGAA-GTACCTTAGA_S85_Pm
PmUG01_11_v1:1-2721162	2.29	PL058-Pm_HC9_GAGCGTGGAA-GTACCTTAGA_S85_Pm
PmUG01_12_v1:1-3436770	2.48	PL058-Pm_HC9_GAGCGTGGAA-GTACCTTAGA_S85_Pm
PmUG01_13_v1:1-3023686	2.29	PL058-Pm_HC9_GAGCGTGGAA-GTACCTTAGA_S85_Pm
PmUG01_14_v1:1-3564281	2.36	PL058-Pm_HC9_GAGCGTGGAA-GTACCTTAGA_S85_Pm
PmUG01_01_v1:1-1381517	0.01	PP069-Pm_HC10_ATCACTCACA-GTTACCGTAA_S86_Pm
PmUG01_02_v1:1-813520	0.02	PP069-Pm_HC10_ATCACTCACA-GTTACCGTAA_S86_Pm
PmUG01_03_v1:1-1341934	0.02	PP069-Pm_HC10_ATCACTCACA-GTTACCGTAA_S86_Pm
PmUG01_04_v1:1-1076825	0.02	PP069-Pm_HC10_ATCACTCACA-GTTACCGTAA_S86_Pm
PmUG01_05_v1:1-1887012	0.02	PP069-Pm_HC10_ATCACTCACA-GTTACCGTAA_S86_Pm
PmUG01_06_v1:1-862290	0.06	PP069-Pm_HC10_ATCACTCACA-GTTACCGTAA_S86_Pm
PmUG01_07_v1:1-2080591	0.02	PP069-Pm_HC10_ATCACTCACA-GTTACCGTAA_S86_Pm
PmUG01_08_v1:1-2818518	0.01	PP069-Pm_HC10_ATCACTCACA-GTTACCGTAA_S86_Pm
PmUG01_09_v1:1-2312277	0.02	PP069-Pm_HC10_ATCACTCACA-GTTACCGTAA_S86_Pm
PmUG01_10_v1:1-2219075	0.04	PP069-Pm_HC10_ATCACTCACA-GTTACCGTAA_S86_Pm
PmUG01_11_v1:1-2721162	0.02	PP069-Pm_HC10_ATCACTCACA-GTTACCGTAA_S86_Pm
PmUG01_12_v1:1-3436770	0.02	PP069-Pm_HC10_ATCACTCACA-GTTACCGTAA_S86_Pm
PmUG01_13_v1:1-3023686	0.03	PP069-Pm_HC10_ATCACTCACA-GTTACCGTAA_S86_Pm
PmUG01_14_v1:1-3564281	0.02	PP069-Pm_HC10_ATCACTCACA-GTTACCGTAA_S86_Pm
PmUG01_01_v1:1-1381517	0.01	PP370-Pm_HC9_TGAGATCACA-TGTACCGTGC_S87_Pm
PmUG01_02_v1:1-813520	0.01	PP370-Pm_HC9_TGAGATCACA-TGTACCGTGC_S87_Pm
PmUG01_03_v1:1-1341934	0.02	PP370-Pm_HC9_TGAGATCACA-TGTACCGTGC_S87_Pm
PmUG01_04_v1:1-1076825	0.01	PP370-Pm_HC9_TGAGATCACA-TGTACCGTGC_S87_Pm
PmUG01_05_v1:1-1887012	0.01	PP370-Pm_HC9_TGAGATCACA-TGTACCGTGC_S87_Pm
PmUG01_06_v1:1-862290	0.04	PP370-Pm_HC9_TGAGATCACA-TGTACCGTGC_S87_Pm
PmUG01_07_v1:1-2080591	0.01	PP370-Pm_HC9_TGAGATCACA-TGTACCGTGC_S87_Pm
PmUG01_08_v1:1-2818518	0.01	PP370-Pm_HC9_TGAGATCACA-TGTACCGTGC_S87_Pm
PmUG01_09_v1:1-2312277	0.01	PP370-Pm_HC9_TGAGATCACA-TGTACCGTGC_S87_Pm
PmUG01_10_v1:1-2219075	0.03	PP370-Pm_HC9_TGAGATCACA-TGTACCGTGC_S87_Pm
PmUG01_11_v1:1-2721162	0.01	PP370-Pm_HC9_TGAGATCACA-TGTACCGTGC_S87_Pm
PmUG01_12_v1:1-3436770	0.01	PP370-Pm_HC9_TGAGATCACA-TGTACCGTGC_S87_Pm
PmUG01_13_v1:1-3023686	0.03	PP370-Pm_HC9_TGAGATCACA-TGTACCGTGC_S87_Pm
PmUG01_14_v1:1-3564281	0.01	PP370-Pm_HC9_TGAGATCACA-TGTACCGTGC_S87_Pm
PmUG01_01_v1:1-1381517	1.06	SOSO-UDD-085-Pm_HC3_ACTGTCTATC-GTCCACGTTG_S88_Pm
PmUG01_02_v1:1-813520	1.34	SOSO-UDD-085-Pm_HC3_ACTGTCTATC-GTCCACGTTG_S88_Pm
PmUG01_03_v1:1-1341934	1.19	SOSO-UDD-085-Pm_HC3_ACTGTCTATC-GTCCACGTTG_S88_Pm
PmUG01_04_v1:1-1076825	1.28	SOSO-UDD-085-Pm_HC3_ACTGTCTATC-GTCCACGTTG_S88_Pm
PmUG01_05_v1:1-1887012	1.21	SOSO-UDD-085-Pm_HC3_ACTGTCTATC-GTCCACGTTG_S88_Pm
PmUG01_06_v1:1-862290	1.48	SOSO-UDD-085-Pm_HC3_ACTGTCTATC-GTCCACGTTG_S88_Pm
PmUG01_07_v1:1-2080591	1.24	SOSO-UDD-085-Pm_HC3_ACTGTCTATC-GTCCACGTTG_S88_Pm
PmUG01_08_v1:1-2818518	1.09	SOSO-UDD-085-Pm_HC3_ACTGTCTATC-GTCCACGTTG_S88_Pm
PmUG01_09_v1:1-2312277	1.25	SOSO-UDD-085-Pm_HC3_ACTGTCTATC-GTCCACGTTG_S88_Pm
PmUG01_10_v1:1-2219075	1.24	SOSO-UDD-085-Pm_HC3_ACTGTCTATC-GTCCACGTTG_S88_Pm
PmUG01_11_v1:1-2721162	1.33	SOSO-UDD-085-Pm_HC3_ACTGTCTATC-GTCCACGTTG_S88_Pm
PmUG01_12_v1:1-3436770	1.36	SOSO-UDD-085-Pm_HC3_ACTGTCTATC-GTCCACGTTG_S88_Pm
PmUG01_13_v1:1-3023686	1.15	SOSO-UDD-085-Pm_HC3_ACTGTCTATC-GTCCACGTTG_S88_Pm
PmUG01_14_v1:1-3564281	1.27	SOSO-UDD-085-Pm_HC3_ACTGTCTATC-GTCCACGTTG_S88_Pm
PmUG01_01_v1:1-1381517	0.01	SOSO-UDD-130-Pm_HC9_CACACGCTGT-GTCTCCGTTC_S89_Pm
PmUG01_02_v1:1-813520	0.01	SOSO-UDD-130-Pm_HC9_CACACGCTGT-GTCTCCGTTC_S89_Pm
PmUG01_03_v1:1-1341934	0.05	SOSO-UDD-130-Pm_HC9_CACACGCTGT-GTCTCCGTTC_S89_Pm
PmUG01_04_v1:1-1076825	0.02	SOSO-UDD-130-Pm_HC9_CACACGCTGT-GTCTCCGTTC_S89_Pm
PmUG01_05_v1:1-1887012	0.02	SOSO-UDD-130-Pm_HC9_CACACGCTGT-GTCTCCGTTC_S89_Pm
PmUG01_06_v1:1-862290	0.04	SOSO-UDD-130-Pm_HC9_CACACGCTGT-GTCTCCGTTC_S89_Pm
PmUG01_07_v1:1-2080591	0.02	SOSO-UDD-130-Pm_HC9_CACACGCTGT-GTCTCCGTTC_S89_Pm
PmUG01_08_v1:1-2818518	0.02	SOSO-UDD-130-Pm_HC9_CACACGCTGT-GTCTCCGTTC_S89_Pm
PmUG01_09_v1:1-2312277	0.02	SOSO-UDD-130-Pm_HC9_CACACGCTGT-GTCTCCGTTC_S89_Pm
PmUG01_10_v1:1-2219075	0.05	SOSO-UDD-130-Pm_HC9_CACACGCTGT-GTCTCCGTTC_S89_Pm
PmUG01_11_v1:1-2721162	0.02	SOSO-UDD-130-Pm_HC9_CACACGCTGT-GTCTCCGTTC_S89_Pm
PmUG01_12_v1:1-3436770	0.03	SOSO-UDD-130-Pm_HC9_CACACGCTGT-GTCTCCGTTC_S89_Pm
PmUG01_13_v1:1-3023686	0.04	SOSO-UDD-130-Pm_HC9_CACACGCTGT-GTCTCCGTTC_S89_Pm
PmUG01_14_v1:1-3564281	0.03	SOSO-UDD-130-Pm_HC9_CACACGCTGT-GTCTCCGTTC_S89_Pm
PmUG01_01_v1:1-1381517	27.37	TBNU-MIG-127-Test_Pm_HC_CAAGATCGAA-AACCATCGAA_S90_Pm
PmUG01_02_v1:1-813520	32.39	TBNU-MIG-127-Test_Pm_HC_CAAGATCGAA-AACCATCGAA_S90_Pm
PmUG01_03_v1:1-1341934	29.11	TBNU-MIG-127-Test_Pm_HC_CAAGATCGAA-AACCATCGAA_S90_Pm
PmUG01_04_v1:1-1076825	32.74	TBNU-MIG-127-Test_Pm_HC_CAAGATCGAA-AACCATCGAA_S90_Pm
PmUG01_05_v1:1-1887012	29.1	TBNU-MIG-127-Test_Pm_HC_CAAGATCGAA-AACCATCGAA_S90_Pm
PmUG01_06_v1:1-862290	33.98	TBNU-MIG-127-Test_Pm_HC_CAAGATCGAA-AACCATCGAA_S90_Pm
PmUG01_07_v1:1-2080591	30.12	TBNU-MIG-127-Test_Pm_HC_CAAGATCGAA-AACCATCGAA_S90_Pm
PmUG01_08_v1:1-2818518	27.84	TBNU-MIG-127-Test_Pm_HC_CAAGATCGAA-AACCATCGAA_S90_Pm
PmUG01_09_v1:1-2312277	31.99	TBNU-MIG-127-Test_Pm_HC_CAAGATCGAA-AACCATCGAA_S90_Pm
PmUG01_10_v1:1-2219075	28.75	TBNU-MIG-127-Test_Pm_HC_CAAGATCGAA-AACCATCGAA_S90_Pm
PmUG01_11_v1:1-2721162	31.67	TBNU-MIG-127-Test_Pm_HC_CAAGATCGAA-AACCATCGAA_S90_Pm
PmUG01_12_v1:1-3436770	31.85	TBNU-MIG-127-Test_Pm_HC_CAAGATCGAA-AACCATCGAA_S90_Pm
PmUG01_13_v1:1-3023686	29.28	TBNU-MIG-127-Test_Pm_HC_CAAGATCGAA-AACCATCGAA_S90_Pm
PmUG01_14_v1:1-3564281	30.51	TBNU-MIG-127-Test_Pm_HC_CAAGATCGAA-AACCATCGAA_S90_Pm
PmUG01_01_v1:1-1381517	1.1	TBUY-MGG-006-Pm_HC3_CTTATGGCAA-ACGTCTCCTC_S91_Pm
PmUG01_02_v1:1-813520	1.39	TBUY-MGG-006-Pm_HC3_CTTATGGCAA-ACGTCTCCTC_S91_Pm
PmUG01_03_v1:1-1341934	1.23	TBUY-MGG-006-Pm_HC3_CTTATGGCAA-ACGTCTCCTC_S91_Pm
PmUG01_04_v1:1-1076825	1.38	TBUY-MGG-006-Pm_HC3_CTTATGGCAA-ACGTCTCCTC_S91_Pm
PmUG01_05_v1:1-1887012	1.08	TBUY-MGG-006-Pm_HC3_CTTATGGCAA-ACGTCTCCTC_S91_Pm
PmUG01_06_v1:1-862290	1.54	TBUY-MGG-006-Pm_HC3_CTTATGGCAA-ACGTCTCCTC_S91_Pm
PmUG01_07_v1:1-2080591	1.27	TBUY-MGG-006-Pm_HC3_CTTATGGCAA-ACGTCTCCTC_S91_Pm
PmUG01_08_v1:1-2818518	1.15	TBUY-MGG-006-Pm_HC3_CTTATGGCAA-ACGTCTCCTC_S91_Pm
PmUG01_09_v1:1-2312277	1.3	TBUY-MGG-006-Pm_HC3_CTTATGGCAA-ACGTCTCCTC_S91_Pm
PmUG01_10_v1:1-2219075	1.21	TBUY-MGG-006-Pm_HC3_CTTATGGCAA-ACGTCTCCTC_S91_Pm
PmUG01_11_v1:1-2721162	1.35	TBUY-MGG-006-Pm_HC3_CTTATGGCAA-ACGTCTCCTC_S91_Pm
PmUG01_12_v1:1-3436770	1.25	TBUY-MGG-006-Pm_HC3_CTTATGGCAA-ACGTCTCCTC_S91_Pm
PmUG01_13_v1:1-3023686	1.15	TBUY-MGG-006-Pm_HC3_CTTATGGCAA-ACGTCTCCTC_S91_Pm
PmUG01_14_v1:1-3564281	1.27	TBUY-MGG-006-Pm_HC3_CTTATGGCAA-ACGTCTCCTC_S91_Pm
PmUG01_01_v1:1-1381517	0.63	TransMIT_146-Pm_HC7_CAGCCGATGT-AAGAGTTCGA_S92_Pm
PmUG01_02_v1:1-813520	0.85	TransMIT_146-Pm_HC7_CAGCCGATGT-AAGAGTTCGA_S92_Pm
PmUG01_03_v1:1-1341934	0.74	TransMIT_146-Pm_HC7_CAGCCGATGT-AAGAGTTCGA_S92_Pm
PmUG01_04_v1:1-1076825	0.71	TransMIT_146-Pm_HC7_CAGCCGATGT-AAGAGTTCGA_S92_Pm
PmUG01_05_v1:1-1887012	0.71	TransMIT_146-Pm_HC7_CAGCCGATGT-AAGAGTTCGA_S92_Pm
PmUG01_06_v1:1-862290	0.83	TransMIT_146-Pm_HC7_CAGCCGATGT-AAGAGTTCGA_S92_Pm
PmUG01_07_v1:1-2080591	0.72	TransMIT_146-Pm_HC7_CAGCCGATGT-AAGAGTTCGA_S92_Pm
PmUG01_08_v1:1-2818518	0.7	TransMIT_146-Pm_HC7_CAGCCGATGT-AAGAGTTCGA_S92_Pm
PmUG01_09_v1:1-2312277	0.8	TransMIT_146-Pm_HC7_CAGCCGATGT-AAGAGTTCGA_S92_Pm
PmUG01_10_v1:1-2219075	0.77	TransMIT_146-Pm_HC7_CAGCCGATGT-AAGAGTTCGA_S92_Pm
PmUG01_11_v1:1-2721162	0.82	TransMIT_146-Pm_HC7_CAGCCGATGT-AAGAGTTCGA_S92_Pm
PmUG01_12_v1:1-3436770	0.8	TransMIT_146-Pm_HC7_CAGCCGATGT-AAGAGTTCGA_S92_Pm
PmUG01_13_v1:1-3023686	0.74	TransMIT_146-Pm_HC7_CAGCCGATGT-AAGAGTTCGA_S92_Pm
PmUG01_14_v1:1-3564281	0.77	TransMIT_146-Pm_HC7_CAGCCGATGT-AAGAGTTCGA_S92_Pm
PmUG01_01_v1:1-1381517	64.31	TransMIT_1958-Pm_HC5_GTAGTGGCTT-AACAGCGGTG_S93_Pm
PmUG01_02_v1:1-813520	82.96	TransMIT_1958-Pm_HC5_GTAGTGGCTT-AACAGCGGTG_S93_Pm
PmUG01_03_v1:1-1341934	71.79	TransMIT_1958-Pm_HC5_GTAGTGGCTT-AACAGCGGTG_S93_Pm
PmUG01_04_v1:1-1076825	81.66	TransMIT_1958-Pm_HC5_GTAGTGGCTT-AACAGCGGTG_S93_Pm
PmUG01_05_v1:1-1887012	64.66	TransMIT_1958-Pm_HC5_GTAGTGGCTT-AACAGCGGTG_S93_Pm
PmUG01_06_v1:1-862290	88.86	TransMIT_1958-Pm_HC5_GTAGTGGCTT-AACAGCGGTG_S93_Pm
PmUG01_07_v1:1-2080591	70.48	TransMIT_1958-Pm_HC5_GTAGTGGCTT-AACAGCGGTG_S93_Pm
PmUG01_08_v1:1-2818518	58.25	TransMIT_1958-Pm_HC5_GTAGTGGCTT-AACAGCGGTG_S93_Pm
PmUG01_09_v1:1-2312277	76.25	TransMIT_1958-Pm_HC5_GTAGTGGCTT-AACAGCGGTG_S93_Pm
PmUG01_10_v1:1-2219075	66.22	TransMIT_1958-Pm_HC5_GTAGTGGCTT-AACAGCGGTG_S93_Pm
PmUG01_11_v1:1-2721162	67.76	TransMIT_1958-Pm_HC5_GTAGTGGCTT-AACAGCGGTG_S93_Pm
PmUG01_12_v1:1-3436770	72.1	TransMIT_1958-Pm_HC5_GTAGTGGCTT-AACAGCGGTG_S93_Pm
PmUG01_13_v1:1-3023686	62.6	TransMIT_1958-Pm_HC5_GTAGTGGCTT-AACAGCGGTG_S93_Pm
PmUG01_14_v1:1-3564281	67.61	TransMIT_1958-Pm_HC5_GTAGTGGCTT-AACAGCGGTG_S93_Pm
PmUG01_01_v1:1-1381517	0.18	TransMIT_2269-Pm_HC6_TTAACGCAGA-GGCGGATCAA_S94_Pm
PmUG01_02_v1:1-813520	0.23	TransMIT_2269-Pm_HC6_TTAACGCAGA-GGCGGATCAA_S94_Pm
PmUG01_03_v1:1-1341934	0.23	TransMIT_2269-Pm_HC6_TTAACGCAGA-GGCGGATCAA_S94_Pm
PmUG01_04_v1:1-1076825	0.26	TransMIT_2269-Pm_HC6_TTAACGCAGA-GGCGGATCAA_S94_Pm
PmUG01_05_v1:1-1887012	0.21	TransMIT_2269-Pm_HC6_TTAACGCAGA-GGCGGATCAA_S94_Pm
PmUG01_06_v1:1-862290	0.3	TransMIT_2269-Pm_HC6_TTAACGCAGA-GGCGGATCAA_S94_Pm
PmUG01_07_v1:1-2080591	0.21	TransMIT_2269-Pm_HC6_TTAACGCAGA-GGCGGATCAA_S94_Pm
PmUG01_08_v1:1-2818518	0.19	TransMIT_2269-Pm_HC6_TTAACGCAGA-GGCGGATCAA_S94_Pm
PmUG01_09_v1:1-2312277	0.22	TransMIT_2269-Pm_HC6_TTAACGCAGA-GGCGGATCAA_S94_Pm
PmUG01_10_v1:1-2219075	0.19	TransMIT_2269-Pm_HC6_TTAACGCAGA-GGCGGATCAA_S94_Pm
PmUG01_11_v1:1-2721162	0.25	TransMIT_2269-Pm_HC6_TTAACGCAGA-GGCGGATCAA_S94_Pm
PmUG01_12_v1:1-3436770	0.23	TransMIT_2269-Pm_HC6_TTAACGCAGA-GGCGGATCAA_S94_Pm
PmUG01_13_v1:1-3023686	0.21	TransMIT_2269-Pm_HC6_TTAACGCAGA-GGCGGATCAA_S94_Pm
PmUG01_14_v1:1-3564281	0.23	TransMIT_2269-Pm_HC6_TTAACGCAGA-GGCGGATCAA_S94_Pm
PmUG01_01_v1:1-1381517	1.08	TransMIT_2341-Pm_HC6_CCGCTACCAA-ACTGAGGTAA_S95_Pm
PmUG01_02_v1:1-813520	1.42	TransMIT_2341-Pm_HC6_CCGCTACCAA-ACTGAGGTAA_S95_Pm
PmUG01_03_v1:1-1341934	1.22	TransMIT_2341-Pm_HC6_CCGCTACCAA-ACTGAGGTAA_S95_Pm
PmUG01_04_v1:1-1076825	1.39	TransMIT_2341-Pm_HC6_CCGCTACCAA-ACTGAGGTAA_S95_Pm
PmUG01_05_v1:1-1887012	1.19	TransMIT_2341-Pm_HC6_CCGCTACCAA-ACTGAGGTAA_S95_Pm
PmUG01_06_v1:1-862290	1.46	TransMIT_2341-Pm_HC6_CCGCTACCAA-ACTGAGGTAA_S95_Pm
PmUG01_07_v1:1-2080591	1.24	TransMIT_2341-Pm_HC6_CCGCTACCAA-ACTGAGGTAA_S95_Pm
PmUG01_08_v1:1-2818518	1.13	TransMIT_2341-Pm_HC6_CCGCTACCAA-ACTGAGGTAA_S95_Pm
PmUG01_09_v1:1-2312277	1.34	TransMIT_2341-Pm_HC6_CCGCTACCAA-ACTGAGGTAA_S95_Pm
PmUG01_10_v1:1-2219075	1.2	TransMIT_2341-Pm_HC6_CCGCTACCAA-ACTGAGGTAA_S95_Pm
PmUG01_11_v1:1-2721162	1.36	TransMIT_2341-Pm_HC6_CCGCTACCAA-ACTGAGGTAA_S95_Pm
PmUG01_12_v1:1-3436770	1.31	TransMIT_2341-Pm_HC6_CCGCTACCAA-ACTGAGGTAA_S95_Pm
PmUG01_13_v1:1-3023686	1.16	TransMIT_2341-Pm_HC6_CCGCTACCAA-ACTGAGGTAA_S95_Pm
PmUG01_14_v1:1-3564281	1.22	TransMIT_2341-Pm_HC6_CCGCTACCAA-ACTGAGGTAA_S95_Pm
PmUG01_01_v1:1-1381517	11.83	TransMIT_2389-Pm_HC3_CTGTACGGTA-CGTACCTTCC_S96_Pm
PmUG01_02_v1:1-813520	15.99	TransMIT_2389-Pm_HC3_CTGTACGGTA-CGTACCTTCC_S96_Pm
PmUG01_03_v1:1-1341934	13.99	TransMIT_2389-Pm_HC3_CTGTACGGTA-CGTACCTTCC_S96_Pm
PmUG01_04_v1:1-1076825	14.92	TransMIT_2389-Pm_HC3_CTGTACGGTA-CGTACCTTCC_S96_Pm
PmUG01_05_v1:1-1887012	12.56	TransMIT_2389-Pm_HC3_CTGTACGGTA-CGTACCTTCC_S96_Pm
PmUG01_06_v1:1-862290	16.75	TransMIT_2389-Pm_HC3_CTGTACGGTA-CGTACCTTCC_S96_Pm
PmUG01_07_v1:1-2080591	13.74	TransMIT_2389-Pm_HC3_CTGTACGGTA-CGTACCTTCC_S96_Pm
PmUG01_08_v1:1-2818518	11.95	TransMIT_2389-Pm_HC3_CTGTACGGTA-CGTACCTTCC_S96_Pm
PmUG01_09_v1:1-2312277	15.23	TransMIT_2389-Pm_HC3_CTGTACGGTA-CGTACCTTCC_S96_Pm
PmUG01_10_v1:1-2219075	13.36	TransMIT_2389-Pm_HC3_CTGTACGGTA-CGTACCTTCC_S96_Pm
PmUG01_11_v1:1-2721162	13.72	TransMIT_2389-Pm_HC3_CTGTACGGTA-CGTACCTTCC_S96_Pm
PmUG01_12_v1:1-3436770	14.05	TransMIT_2389-Pm_HC3_CTGTACGGTA-CGTACCTTCC_S96_Pm
PmUG01_13_v1:1-3023686	12.51	TransMIT_2389-Pm_HC3_CTGTACGGTA-CGTACCTTCC_S96_Pm
PmUG01_14_v1:1-3564281	13.88	TransMIT_2389-Pm_HC3_CTGTACGGTA-CGTACCTTCC_S96_Pm
PmUG01_01_v1:1-1381517	1.79	TransMIT_274-Pm_HC6_CCATGCGTTG-GACAACACGG_S97_Pm
PmUG01_02_v1:1-813520	2.25	TransMIT_274-Pm_HC6_CCATGCGTTG-GACAACACGG_S97_Pm
PmUG01_03_v1:1-1341934	2.28	TransMIT_274-Pm_HC6_CCATGCGTTG-GACAACACGG_S97_Pm
PmUG01_04_v1:1-1076825	2.48	TransMIT_274-Pm_HC6_CCATGCGTTG-GACAACACGG_S97_Pm
PmUG01_05_v1:1-1887012	1.92	TransMIT_274-Pm_HC6_CCATGCGTTG-GACAACACGG_S97_Pm
PmUG01_06_v1:1-862290	2.7	TransMIT_274-Pm_HC6_CCATGCGTTG-GACAACACGG_S97_Pm
PmUG01_07_v1:1-2080591	1.99	TransMIT_274-Pm_HC6_CCATGCGTTG-GACAACACGG_S97_Pm
PmUG01_08_v1:1-2818518	1.8	TransMIT_274-Pm_HC6_CCATGCGTTG-GACAACACGG_S97_Pm
PmUG01_09_v1:1-2312277	2.5	TransMIT_274-Pm_HC6_CCATGCGTTG-GACAACACGG_S97_Pm
PmUG01_10_v1:1-2219075	1.95	TransMIT_274-Pm_HC6_CCATGCGTTG-GACAACACGG_S97_Pm
PmUG01_11_v1:1-2721162	2.14	TransMIT_274-Pm_HC6_CCATGCGTTG-GACAACACGG_S97_Pm
PmUG01_12_v1:1-3436770	2.13	TransMIT_274-Pm_HC6_CCATGCGTTG-GACAACACGG_S97_Pm
PmUG01_13_v1:1-3023686	1.82	TransMIT_274-Pm_HC6_CCATGCGTTG-GACAACACGG_S97_Pm
PmUG01_14_v1:1-3564281	2.02	TransMIT_274-Pm_HC6_CCATGCGTTG-GACAACACGG_S97_Pm
PmUG01_01_v1:1-1381517	4.66	TransMIT_401-Pm_HC2_CTACGTTCTT-CAGGTCGTAA_S98_Pm
PmUG01_02_v1:1-813520	5.87	TransMIT_401-Pm_HC2_CTACGTTCTT-CAGGTCGTAA_S98_Pm
PmUG01_03_v1:1-1341934	5.35	TransMIT_401-Pm_HC2_CTACGTTCTT-CAGGTCGTAA_S98_Pm
PmUG01_04_v1:1-1076825	5.87	TransMIT_401-Pm_HC2_CTACGTTCTT-CAGGTCGTAA_S98_Pm
PmUG01_05_v1:1-1887012	5.22	TransMIT_401-Pm_HC2_CTACGTTCTT-CAGGTCGTAA_S98_Pm
PmUG01_06_v1:1-862290	6.55	TransMIT_401-Pm_HC2_CTACGTTCTT-CAGGTCGTAA_S98_Pm
PmUG01_07_v1:1-2080591	5.32	TransMIT_401-Pm_HC2_CTACGTTCTT-CAGGTCGTAA_S98_Pm
PmUG01_08_v1:1-2818518	4.4	TransMIT_401-Pm_HC2_CTACGTTCTT-CAGGTCGTAA_S98_Pm
PmUG01_09_v1:1-2312277	5.93	TransMIT_401-Pm_HC2_CTACGTTCTT-CAGGTCGTAA_S98_Pm
PmUG01_10_v1:1-2219075	5.19	TransMIT_401-Pm_HC2_CTACGTTCTT-CAGGTCGTAA_S98_Pm
PmUG01_11_v1:1-2721162	5.31	TransMIT_401-Pm_HC2_CTACGTTCTT-CAGGTCGTAA_S98_Pm
PmUG01_12_v1:1-3436770	5.52	TransMIT_401-Pm_HC2_CTACGTTCTT-CAGGTCGTAA_S98_Pm
PmUG01_13_v1:1-3023686	4.82	TransMIT_401-Pm_HC2_CTACGTTCTT-CAGGTCGTAA_S98_Pm
PmUG01_14_v1:1-3564281	5.44	TransMIT_401-Pm_HC2_CTACGTTCTT-CAGGTCGTAA_S98_Pm
PmUG01_01_v1:1-1381517	0.14	TransMIT_566-Pm_HC3_TGTTCCTAGA-CGGTAAGTAA_S99_Pm
PmUG01_02_v1:1-813520	0.18	TransMIT_566-Pm_HC3_TGTTCCTAGA-CGGTAAGTAA_S99_Pm
PmUG01_03_v1:1-1341934	0.18	TransMIT_566-Pm_HC3_TGTTCCTAGA-CGGTAAGTAA_S99_Pm
PmUG01_04_v1:1-1076825	0.19	TransMIT_566-Pm_HC3_TGTTCCTAGA-CGGTAAGTAA_S99_Pm
PmUG01_05_v1:1-1887012	0.17	TransMIT_566-Pm_HC3_TGTTCCTAGA-CGGTAAGTAA_S99_Pm
PmUG01_06_v1:1-862290	0.22	TransMIT_566-Pm_HC3_TGTTCCTAGA-CGGTAAGTAA_S99_Pm
PmUG01_07_v1:1-2080591	0.17	TransMIT_566-Pm_HC3_TGTTCCTAGA-CGGTAAGTAA_S99_Pm
PmUG01_08_v1:1-2818518	0.13	TransMIT_566-Pm_HC3_TGTTCCTAGA-CGGTAAGTAA_S99_Pm
PmUG01_09_v1:1-2312277	0.19	TransMIT_566-Pm_HC3_TGTTCCTAGA-CGGTAAGTAA_S99_Pm
PmUG01_10_v1:1-2219075	0.18	TransMIT_566-Pm_HC3_TGTTCCTAGA-CGGTAAGTAA_S99_Pm
PmUG01_11_v1:1-2721162	0.22	TransMIT_566-Pm_HC3_TGTTCCTAGA-CGGTAAGTAA_S99_Pm
PmUG01_12_v1:1-3436770	0.18	TransMIT_566-Pm_HC3_TGTTCCTAGA-CGGTAAGTAA_S99_Pm
PmUG01_13_v1:1-3023686	0.15	TransMIT_566-Pm_HC3_TGTTCCTAGA-CGGTAAGTAA_S99_Pm
PmUG01_14_v1:1-3564281	0.17	TransMIT_566-Pm_HC3_TGTTCCTAGA-CGGTAAGTAA_S99_Pm

## Sheet: Fig. S4 (truncated)
ChromKey	POS	Indiv	gt_AD	gt_DP	gt_GQ	gt_GT	gt_MIN_DP	gt_PGT	gt_PID	gt_PL	gt_PS	gt_RGQ	gt_SB	gt_GT_alleles	Note
1	11715	1010108_1-Pm_HC1	0,0	0	0	0/0				0,0,0				A/A	data truncated - email for full dataset if needed
1	11724	1010108_1-Pm_HC1	0,0	0	0	0/0				0,0,0				A/A
1	11808	1010108_1-Pm_HC1	0,0	0	0	0/0				0,0,0				G/G
1	11810	1010108_1-Pm_HC1	0,0	0	0	0/0				0,0,0				G/G
1	11826	1010108_1-Pm_HC1	0,0	0	0	0/0				0,0,0				A/A
1	11848	1010108_1-Pm_HC1	0,0	0	0	0/0				0,0,0				T/T
1	11890	1010108_1-Pm_HC1	0,0	0	0	0/0				0,0,0				T/T
1	12002	1010108_1-Pm_HC1	0,0	0	0	0/0				0,0,0				T/T
1	12229	1010108_1-Pm_HC1	0,0	0	0	0/0				0,0,0				T/T
1	12238	1010108_1-Pm_HC1	0,0	0	0	0/0				0,0,0				G/G
1	12348	1010108_1-Pm_HC1	0,0	0	0	0/0				0,0,0				G/G
1	12376	1010108_1-Pm_HC1	0,0	0	0	0/0				0,0,0				T/T
1	12387	1010108_1-Pm_HC1	0,0	0	0	0/0				0,0,0				G/G
1	12437	1010108_1-Pm_HC1	0,0	0	0	0/0				0,0,0				T/T
1	14080	1010108_1-Pm_HC1	0,0	0	0	0/0				0,0,0				C/C
1	14083	1010108_1-Pm_HC1	0,0	0	0	0/0				0,0,0				T/T
1	14099	1010108_1-Pm_HC1	0,0	0	0	0/0				0,0,0				T/T
1	14156	1010108_1-Pm_HC1	0,0	0	0	0/0				0,0,0				T/T
1	14194	1010108_1-Pm_HC1	0,0	0	0	0/0				0,0,0				A/A
1	14205	1010108_1-Pm_HC1	0,0	0	0	0/0				0,0,0				C/C
1	14218	1010108_1-Pm_HC1	0,0	0	0	0/0				0,0,0				T/T
1	14243	1010108_1-Pm_HC1	0,0	0	0	0/0				0,0,0				G/G
1	14387	1010108_1-Pm_HC1	0,0	0	0	0/0				0,0,0				A/A
1	14402	1010108_1-Pm_HC1	0,0	0	0	0/0				0,0,0				G/G
1	14413	1010108_1-Pm_HC1	0,0	0	0	0/0				0,0,0				C/C
1	14516	1010108_1-Pm_HC1	0,0	0	0	0/0				0,0,0				A/A
1	14529	1010108_1-Pm_HC1	0,0	0	0	0/0				0,0,0				C/C
1	14535	1010108_1-Pm_HC1	0,0	0	0	0/0				0,0,0				T/T
1	14575	1010108_1-Pm_HC1	0,0	0	0	0/0				0,0,0				G/G
1	14591	1010108_1-Pm_HC1	0,0	0	0	0/0				0,0,0				T/T
1	14598	1010108_1-Pm_HC1	0,0	0	0	0/0				0,0,0				G/G
1	14668	1010108_1-Pm_HC1	0,0	0	0	0/0				0,0,0				T/T
1	14670	1010108_1-Pm_HC1	0,0	0	0	0/0				0,0,0				T/T
1	14915	1010108_1-Pm_HC1	0,0	0	0	0/0				0,0,0				T/T
1	14924	1010108_1-Pm_HC1	0,0	0	0	0/0				0,0,0				A/A
1	15038	1010108_1-Pm_HC1	0,0	0	0	0/0				0,0,0				G/G
1	15302	1010108_1-Pm_HC1	1,0	1	3	0/0				0,3,42				T/T
1	15310	1010108_1-Pm_HC1	1,0	1	0	0/0				0,0,0				T/T
1	15323	1010108_1-Pm_HC1	1,0	1	0	0/0				0,0,0				T/T
1	15343	1010108_1-Pm_HC1	1,0	1	0	0/0				0,0,0				C/C
1	15379	1010108_1-Pm_HC1	1,0	1	3	0/0				0,3,15				A/A
1	15395	1010108_1-Pm_HC1	1,0	1	0	0/0				0,0,0				T/T
1	15477	1010108_1-Pm_HC1	0,0	0	0	0/0				0,0,0				A/A
1	15481	1010108_1-Pm_HC1	0,0	0	0	0/0				0,0,0				T/T
1	15571	1010108_1-Pm_HC1	0,0	0	0	0/0				0,0,0				G/G
1	15603	1010108_1-Pm_HC1	1,0	1	0	0/0				0,0,0				T/T
1	15628	1010108_1-Pm_HC1	1,0	1	3	0/0				0,3,30				T/T
1	15654	1010108_1-Pm_HC1	1,0	1	3	0/0				0,3,30				A/A
1	15805	1010108_1-Pm_HC1	0,0	0	0	0/0				0,0,0				G/G
1	15808	1010108_1-Pm_HC1	0,0	0	0	0/0				0,0,0				A/A
1	15811	1010108_1-Pm_HC1	0,0	0	0	0/0				0,0,0				A/A
1	15820	1010108_1-Pm_HC1	0,0	0	0	0/0				0,0,0				T/T
1	15826	1010108_1-Pm_HC1	0,0	0	0	0/0				0,0,0				G/G
1	15828	1010108_1-Pm_HC1	0,0	0	0	0/0				0,0,0				T/T
1	15835	1010108_1-Pm_HC1	0,0	0	0	0/0				0,0,0				G/G
1	15853	1010108_1-Pm_HC1	0,0	0	0	0/0				0,0,0				A/A
1	15868	1010108_1-Pm_HC1	0,0	0	0	0/0				0,0,0				G/G
1	15881	1010108_1-Pm_HC1	0,0	0	0	0/0				0,0,0				T/T
1	15898	1010108_1-Pm_HC1	0,0	0	0	0/0				0,0,0				T/T
1	17212	1010108_1-Pm_HC1	0,0	0	0	0/0				0,0,0				T/T
1	17410	1010108_1-Pm_HC1	0,0	0	0	0/0				0,0,0				T/T
1	17489	1010108_1-Pm_HC1	0,0	0	0	0/0				0,0,0				A/A
1	17506	1010108_1-Pm_HC1	0,0	0	0	0/0				0,0,0				A/A
1	17536	1010108_1-Pm_HC1	0,0	0	0	0/0				0,0,0				C/C
1	17556	1010108_1-Pm_HC1	0,0	0	0	0/0				0,0,0				A/A
1	17564	1010108_1-Pm_HC1	0,0	0	0	0/0				0,0,0				G/G
1	17585	1010108_1-Pm_HC1	0,0	0	0	0/0				0,0,0				C/C
1	17591	1010108_1-Pm_HC1	0,0	0	0	0/0				0,0,0				A/A
1	17744	1010108_1-Pm_HC1	0,0	0	0	0/0				0,0,0				C/C
1	17752	1010108_1-Pm_HC1	0,0	0	0	0/0				0,0,0				A/A
1	17768	1010108_1-Pm_HC1	0,0	0	0	0/0				0,0,0				T/T
1	17794	1010108_1-Pm_HC1	0,0	0	0	0/0				0,0,0				C/C
1	17827	1010108_1-Pm_HC1	0,0	0	0	0/0				0,0,0				A/A
1	17861	1010108_1-Pm_HC1	0,0	0	0	0/0				0,0,0				T/T
1	17863	1010108_1-Pm_HC1	0,0	0	0	0/0				0,0,0				A/A
1	17867	1010108_1-Pm_HC1	0,0	0	0	0/0				0,0,0				T/T
1	18242	1010108_1-Pm_HC1	0,0	0	0	0/0				0,0,0				T/T
1	18487	1010108_1-Pm_HC1	0,5	5	15	2026-01-01				209,15,0				A/A
1	18494	1010108_1-Pm_HC1	4,0	4	12	0/0				0,12,167				T/T
1	18512	1010108_1-Pm_HC1	0,4	4	12	2026-01-01				167,12,0				C/C
1	18827	1010108_1-Pm_HC1	1,0	1	0	0/0				0,0,0				G/G
1	18830	1010108_1-Pm_HC1	1,0	1	0	0/0				0,0,0				C/C
1	18839	1010108_1-Pm_HC1	1,0	1	0	0/0				0,0,0				A/A
1	18994	1010108_1-Pm_HC1	0,0	0	0	0/0				0,0,0				T/T
1	19014	1010108_1-Pm_HC1	0,0	0	0	0/0				0,0,0				C/C
1	19365	1010108_1-Pm_HC1	0,2	2	6	1|1		1|1	19365_G_A	90,6,0	19365			A|A
1	19379	1010108_1-Pm_HC1	0,2	2	6	1|1		1|1	19365_G_A	90,6,0	19365			T|T
1	19387	1010108_1-Pm_HC1	0,2	2	6	1|1		1|1	19365_G_A	90,6,0	19365			T|T
1	19584	1010108_1-Pm_HC1	1,0	1	0	0/0				0,0,0				A/A
1	19733	1010108_1-Pm_HC1	1,0	1	0	0/0				0,0,0				G/G
1	19991	1010108_1-Pm_HC1	1,0	1	0	0/0				0,0,0				T/T
1	23358	1010108_1-Pm_HC1	0,0	0	0	0/0				0,0,0				C/C
1	23823	1010108_1-Pm_HC1	0,0	0	0	0/0				0,0,0				A/A
1	23882	1010108_1-Pm_HC1	0,0	0	0	0/0				0,0,0				A/A
1	23903	1010108_1-Pm_HC1	0,0	0	0	0/0				0,0,0				C/C
1	24027	1010108_1-Pm_HC1	0,0	0	0	0/0				0,0,0				G/G
1	24146	1010108_1-Pm_HC1	0,0	0	0	0/0				0,0,0				A/A
1	24231	1010108_1-Pm_HC1	0,0	0	0	0/0				0,0,0				A/A
1	24240	1010108_1-Pm_HC1	0,0	0	0	0/0				0,0,0				G/G
1	24275	1010108_1-Pm_HC1	0,0	0	0	0/0				0,0,0				C/C
1	24280	1010108_1-Pm_HC1	0,0	0	0	0/0				0,0,0				A/A
1	24286	1010108_1-Pm_HC1	0,0	0	0	0/0				0,0,0				T/T
1	24314	1010108_1-Pm_HC1	0,0	0	0	0/0				0,0,0				G/G
1	24410	1010108_1-Pm_HC1	0,0	0	0	0/0				0,0,0				C/C
1	24478	1010108_1-Pm_HC1	0,0	0	0	0/0				0,0,0				A/A
1	24795	1010108_1-Pm_HC1	0,0	0	0	0/0				0,0,0				C/C
1	24818	1010108_1-Pm_HC1	0,0	0	0	0/0				0,0,0				T/T
1	24857	1010108_1-Pm_HC1	0,0	0	0	0/0				0,0,0				A/A
1	24909	1010108_1-Pm_HC1	0,0	0	0	0/0				0,0,0				A/A
1	25100	1010108_1-Pm_HC1	0,0	0	0	0/0				0,0,0				C/C
1	25228	1010108_1-Pm_HC1	0,0	0	0	0/0				0,0,0				A/A
1	25263	1010108_1-Pm_HC1	0,0	0	0	0/0				0,0,0				G/G
1	25275	1010108_1-Pm_HC1	0,0	0	0	0/0				0,0,0				T/T
1	25328	1010108_1-Pm_HC1	0,0	0	0	0/0				0,0,0				A/A
1	25407	1010108_1-Pm_HC1	0,0	0	0	0/0				0,0,0				G/G
1	25767	1010108_1-Pm_HC1	0,0	0	0	0/0				0,0,0				A/A
1	26378	1010108_1-Pm_HC1	0,0	0	0	0/0				0,0,0				T/T
1	26400	1010108_1-Pm_HC1	0,0	0	0	0/0				0,0,0				G/G
1	26684	1010108_1-Pm_HC1	0,0	0	0	0/0				0,0,0				G/G
1	26757	1010108_1-Pm_HC1	0,0	0	0	0/0				0,0,0				G/G
1	26770	1010108_1-Pm_HC1	0,0	0	0	0/0				0,0,0				T/T
1	26843	1010108_1-Pm_HC1	0,0	0	0	0/0				0,0,0				G/G
1	26933	1010108_1-Pm_HC1	0,0	0	0	0/0				0,0,0				T/T
1	27186	1010108_1-Pm_HC1	0,0	0	0	0/0				0,0,0				A/A
1	27210	1010108_1-Pm_HC1	0,0	0	0	0/0				0,0,0				C/C
1	27231	1010108_1-Pm_HC1	0,0	0	0	0/0				0,0,0				G/G
1	27243	1010108_1-Pm_HC1	0,0	0	0	0/0				0,0,0				C/C
1	27308	1010108_1-Pm_HC1	0,0	0	0	0/0				0,0,0				T/T
1	27376	1010108_1-Pm_HC1	1,0	1	0	0/0				0,0,0				G/G
1	27405	1010108_1-Pm_HC1	1,0	1	0	0/0				0,0,0				C/C
1	28090	1010108_1-Pm_HC1	0,0	0	0	0/0				0,0,0				G/G
1	28185	1010108_1-Pm_HC1	0,0	0	0	0/0				0,0,0				T/T
1	29428	1010108_1-Pm_HC1	6,3	9	99	0/1				108,0,231				C/T
1	29449	1010108_1-Pm_HC1	0,7	7	21	2026-01-01				265,21,0				T/T
1	29464	1010108_1-Pm_HC1	6,0	6	15	0/0				0,15,225				C/C
1	29473	1010108_1-Pm_HC1	3,2	5	68	0/1				68,0,117				A/G
1	29487	1010108_1-Pm_HC1	5,0	5	12	0/0				0,12,180				G/G
1	29513	1010108_1-Pm_HC1	1,0	1	3	0/0				0,3,42				A/A
1	29517	1010108_1-Pm_HC1	1,0	1	3	0/0				0,3,42				A/A
1	29544	1010108_1-Pm_HC1	1,0	1	0	0/0				0,0,0				A/A
1	29546	1010108_1-Pm_HC1	1,0	1	3	0/0				0,3,42				T/T
1	29547	1010108_1-Pm_HC1	1,0	1	3	0/0				0,3,42				G/G
1	29548	1010108_1-Pm_HC1	1,0	1	3	0/0				0,3,42				C/C
1	29552	1010108_1-Pm_HC1	1,0	1	3	0/0				0,3,42				A/A
1	29557	1010108_1-Pm_HC1	1,0	1	0	0/0				0,0,0				A/A
1	29561	1010108_1-Pm_HC1	1,0	1	3	0/0				0,3,42				T/T
1	29568	1010108_1-Pm_HC1	1,0	1	3	0/0				0,3,42				G/G
1	29570	1010108_1-Pm_HC1	1,0	1	3	0/0				0,3,42				T/T
1	29575	1010108_1-Pm_HC1	0,0	0	0	0/0				0,0,0				A/A
1	29586	1010108_1-Pm_HC1	0,0	0	0	0/0				0,0,0				A/A
1	29599	1010108_1-Pm_HC1	0,0	0	0	0/0				0,0,0				T/T
1	29601	1010108_1-Pm_HC1	0,0	0	0	0/0				0,0,0				G/G
1	29606	1010108_1-Pm_HC1	0,0	0	0	0/0				0,0,0				T/T
1	29611	1010108_1-Pm_HC1	0,0	0	0	0/0				0,0,0				A/A
1	29617	1010108_1-Pm_HC1	0,0	0	0	0/0				0,0,0				G/G
1	29631	1010108_1-Pm_HC1	0,0	0	0	0/0				0,0,0				A/A
1	29681	1010108_1-Pm_HC1	0,0	0	0	0/0				0,0,0				A/A
1	29684	1010108_1-Pm_HC1	0,0	0	0	0/0				0,0,0				T/T
1	29690	1010108_1-Pm_HC1	0,0	0	0	0/0				0,0,0				A/A
1	29691	1010108_1-Pm_HC1	0,0	0	0	0/0				0,0,0				C/C
1	30286	1010108_1-Pm_HC1	0,0	0	0	0/0				0,0,0				T/T
1	33430	1010108_1-Pm_HC1	0,0	0	0	0/0				0,0,0				C/C
1	33503	1010108_1-Pm_HC1	0,0	0	0	0/0				0,0,0				C/C
1	33622	1010108_1-Pm_HC1	1,0	1	3	0/0				0,3,15				C/C
1	33627	1010108_1-Pm_HC1	1,0	1	3	0/0				0,3,15				G/G
1	33793	1010108_1-Pm_HC1	2,0	2	6	0/0				0,6,57				G/G
1	33816	1010108_1-Pm_HC1	2,0	2	6	0/0				0,6,57				G/G
1	33846	1010108_1-Pm_HC1	3,0	3	9	0/0				0,9,99				G/G
1	33862	1010108_1-Pm_HC1	3,0	3	9	0/0				0,9,99				A/A
1	33908	1010108_1-Pm_HC1	3,0	3	9	0/0				0,9,99				C/C
1	33940	1010108_1-Pm_HC1	3,0	3	9	0/0				0,9,99				A/A
1	33972	1010108_1-Pm_HC1	4,0	4	12	0/0				0,12,167				G/G
1	33978	1010108_1-Pm_HC1	4,0	4	12	0/0				0,12,167				A/A
1	33995	1010108_1-Pm_HC1	6,0	6	18	0/0				0,18,224				T/T
1	35021	1010108_1-Pm_HC1	2,0	2	6	0/0				0,6,57				G/G
1	35353	1010108_1-Pm_HC1	3,0	3	9	0/0				0,9,99				C/C
1	35772	1010108_1-Pm_HC1	1,0	1	3	0/0				0,3,42				T/T
1	36282	1010108_1-Pm_HC1	1,0	1	3	0/0				0,3,30				G/G
1	36504	1010108_1-Pm_HC1	1,0	1	3	0/0				0,3,15				A/A
1	36548	1010108_1-Pm_HC1	1,0	1	3	0/0				0,3,15				A/A
1	36882	1010108_1-Pm_HC1	1,0	1	3	0/0				0,3,42				C/C
1	37022	1010108_1-Pm_HC1	2,2	4	59	0/1				72,0,59				C/A
1	37044	1010108_1-Pm_HC1	4,0	4	12	0/0				0,12,155				T/T
1	37087	1010108_1-Pm_HC1	3,0	3	9	0/0				0,9,113				A/A
1	37099	1010108_1-Pm_HC1	3,0	3	9	0/0				0,9,113				A/A
1	37418	1010108_1-Pm_HC1	0,0	0	0	0/0				0,0,0				T/T
1	37586	1010108_1-Pm_HC1	2,0	2	6	0/0				0,6,72				A/A
1	38355	1010108_1-Pm_HC1	0,0	0	0	0/0				0,0,0				T/T
1	38371	1010108_1-Pm_HC1	1,0	1	3	0/0				0,3,30				A/A
1	38736	1010108_1-Pm_HC1	0,0	0	0	0/0				0,0,0				A/A
1	38807	1010108_1-Pm_HC1	0,0	0	0	0/0				0,0,0				A/A
1	38813	1010108_1-Pm_HC1	0,0	0	0	0/0				0,0,0				G/G
1	38866	1010108_1-Pm_HC1	0,0	0	0	0/0				0,0,0				T/T
1	41302	1010108_1-Pm_HC1	3,0	3	9	0/0				0,9,99				C/C
1	41347	1010108_1-Pm_HC1	1,2	3	33	0/1				75,0,33				T/C
1	41425	1010108_1-Pm_HC1	1,0	1	3	0/0				0,3,15				C/C
1	41608	1010108_1-Pm_HC1	2,0	2	6	0/0				0,6,84				T/T
1	41611	1010108_1-Pm_HC1	0,2	2	6	2026-01-01				84,6,0				G/G
1	41673	1010108_1-Pm_HC1	3,0	3	9	0/0				0,9,99				T/T
1	41791	1010108_1-Pm_HC1	7,2	9	44	0/1				44,0,269				T/A
1	41792	1010108_1-Pm_HC1	9,0	9	27	0/0				0,27,364				C/C
1	41844	1010108_1-Pm_HC1	10,0	10	27	0/0				0,27,405				T/T
1	41851	1010108_1-Pm_HC1	8,2	10	54	0/1				54,0,263				T/C
1	41880	1010108_1-Pm_HC1	7,0	7	0	0/0				0,0,209				C/C
1	42150	1010108_1-Pm_HC1	3,0	3	0	0/0				0,0,0				G/G
1	42268	1010108_1-Pm_HC1	3,0	3	9	0/0				0,9,113				G/G
1	42480	1010108_1-Pm_HC1	2,0	2	6	0/0				0,6,72				C/C
1	42490	1010108_1-Pm_HC1	2,0	2	6	0/0				0,6,72				G/G
1	42492	1010108_1-Pm_HC1	2,0	2	6	0/0				0,6,72				G/G
1	42495	1010108_1-Pm_HC1	2,0	2	6	0/0				0,6,72				T/T
1	42505	1010108_1-Pm_HC1	2,0	2	6	0/0				0,6,72				A/A
1	42523	1010108_1-Pm_HC1	2,0	2	6	0/0				0,6,72				C/C
1	42537	1010108_1-Pm_HC1	2,0	2	6	0/0				0,6,72				G/G
1	42563	1010108_1-Pm_HC1	3,0	3	3	0/0				0,3,45				T/T
1	42657	1010108_1-Pm_HC1	7,0	7	21	0/0				0,21,254				A/A
1	42816	1010108_1-Pm_HC1	1,0	1	3	0/0				0,3,30				G/G
1	42844	1010108_1-Pm_HC1	1,0	1	0	0/0				0,0,0				G/G
1	42931	1010108_1-Pm_HC1	0,0	0	0	0/0				0,0,0				G/G
1	42934	1010108_1-Pm_HC1	0,0	0	0	0/0				0,0,0				A/A
1	43269	1010108_1-Pm_HC1	3,0	3	0	0/0				0,0,42				A/A
1	43470	1010108_1-Pm_HC1	0,0	0	0	0/0				0,0,0				G/G
1	44034	1010108_1-Pm_HC1	0,0	0	0	0/0				0,0,0				T/T
1	44037	1010108_1-Pm_HC1	0,0	0	0	0/0				0,0,0				A/A
1	44315	1010108_1-Pm_HC1	3,0	3	9	0/0				0,9,125				A/A
1	44364	1010108_1-Pm_HC1	4,0	4	12	0/0				0,12,155				A/A
1	44398	1010108_1-Pm_HC1	4,0	4	12	0/0				0,12,155				T/T
1	44407	1010108_1-Pm_HC1	1,3	4	30	0/1				113,0,30				A/G
1	44411	1010108_1-Pm_HC1	3,0	3	9	0/0				0,9,113				T/T
1	44436	1010108_1-Pm_HC1	4,0	4	12	0/0				0,12,167				G/G
1	44484	1010108_1-Pm_HC1	5,0	5	12	0/0				0,12,180				A/A
1	44847	1010108_1-Pm_HC1	0,0	0	0	0/0				0,0,0				C/C
1	45194	1010108_1-Pm_HC1	2,0	2	6	0/0				0,6,84				G/G
1	45878	1010108_1-Pm_HC1	0,0	0	0	0/0				0,0,0				G/G
1	46584	1010108_1-Pm_HC1	1,0	1	3	0/0				0,3,30				G/G
1	46587	1010108_1-Pm_HC1	1,0	1	3	0/0				0,3,30				C/C
1	46608	1010108_1-Pm_HC1	1,0	1	3	0/0				0,3,30				A/A
1	46622	1010108_1-Pm_HC1	0,0	0	0	0/0				0,0,0				G/G
1	46670	1010108_1-Pm_HC1	1,0	1	0	0/0				0,0,0				T/T
1	46685	1010108_1-Pm_HC1	1,0	1	3	0/0				0,3,30				A/A
1	46839	1010108_1-Pm_HC1	0,2	2	6	2026-01-01				70,6,0				T/T
1	46846	1010108_1-Pm_HC1	2,0	2	6	0/0				0,6,72				G/G
1	46919	1010108_1-Pm_HC1	0,0	0	0	0/0				0,0,0				T/T
1	49327	1010108_1-Pm_HC1	1,0	1	3	0/0				0,3,30				T/T
1	49394	1010108_1-Pm_HC1	0,0	0	0	0/0				0,0,0				T/T
1	49414	1010108_1-Pm_HC1	0,0	0	0	0/0				0,0,0				A/A
1	49430	1010108_1-Pm_HC1	0,0	0	0	0/0				0,0,0				C/C
1	49775	1010108_1-Pm_HC1	2,0	2	6	0/0				0,6,57				G/G
1	49987	1010108_1-Pm_HC1	6,0	6	18	0/0				0,18,198				C/C
1	50023	1010108_1-Pm_HC1	7,0	7	18	0/0				0,18,270				A/A
1	57093	1010108_1-Pm_HC1	0,0	0	0	0/0				0,0,0				G/G
1	61033	1010108_1-Pm_HC1	1,0	1	3	0/0				0,3,42				G/G
1	61056	1010108_1-Pm_HC1	2,0	2	6	0/0				0,6,72				A/A
1	61229	1010108_1-Pm_HC1	0,0	0	0	0/0				0,0,0				C/C
1	61363	1010108_1-Pm_HC1	0,0	0	0	0/0				0,0,0				T/T
1	62121	1010108_1-Pm_HC1	5,0	5	12	0/0				0,12,180				T/T
1	62145	1010108_1-Pm_HC1	4,0	4	12	0/0				0,12,141				A/A
1	62716	1010108_1-Pm_HC1	1,0	1	3	0/0				0,3,42				T/T
1	62789	1010108_1-Pm_HC1	2,0	2	6	0/0				0,6,84				T/T
1	62796	1010108_1-Pm_HC1	4,0	4	12	0/0				0,12,141				C/C
1	64982	1010108_1-Pm_HC1	3,0	3	9	0/0				0,9,125				T/T
1	68406	1010108_1-Pm_HC1	3,0	3	6	0/0				0,6,90				C/C
1	68616	1010108_1-Pm_HC1	6,0	6	18	0/0				0,18,224				T/T
1	68625	1010108_1-Pm_HC1	0,6	6	18	2026-01-01				251,18,0				T/T
1	78101	1010108_1-Pm_HC1	0,0	0	0	0/0				0,0,0				C/C
1	78308	1010108_1-Pm_HC1	0,0	0	0	0/0				0,0,0				T/T
1	79077	1010108_1-Pm_HC1	0,0	0	0	0/0				0,0,0				T/T
1	79092	1010108_1-Pm_HC1	0,0	0	0	0/0				0,0,0				T/T
1	79120	1010108_1-Pm_HC1	0,0	0	0	0/0				0,0,0				G/G
1	79192	1010108_1-Pm_HC1	0,0	0	0	0/0				0,0,0				C/C
1	79858	1010108_1-Pm_HC1	0,0	0	0	0/0				0,0,0				G/G
1	81078	1010108_1-Pm_HC1	2,0	2	6	0/0				0,6,84				A/A
1	81100	1010108_1-Pm_HC1	1,0	1	3	0/0				0,3,42				A/A
1	81130	1010108_1-Pm_HC1	0,2	2	6	1|1		1|1	81105_CTTA_C	90,6,0	81105			G|G
1	81176	1010108_1-Pm_HC1	2,0	2	6	0/0				0,6,57				A/A
1	81189	1010108_1-Pm_HC1	2,0	2	6	0/0				0,6,57				G/G
1	81234	1010108_1-Pm_HC1	3,0	3	9	0/0				0,9,125				A/A
1	81240	1010108_1-Pm_HC1	3,0	3	9	0/0				0,9,125				C/C
1	81251	1010108_1-Pm_HC1	0,3	3	9	2026-01-01				117,9,0				C/C
1	81258	1010108_1-Pm_HC1	2,0	2	6	0/0				0,6,72				C/C
1	81260	1010108_1-Pm_HC1	2,0	2	6	0/0				0,6,72				T/T
1	81296	1010108_1-Pm_HC1	0,2	2	6	2026-01-01				76,6,0				A/A
1	81592	1010108_1-Pm_HC1	2,0	2	0	0/0				0,0,0				T/T
1	81621	1010108_1-Pm_HC1	2,0	2	0	0/0				0,0,0				T/T
1	82236	1010108_1-Pm_HC1	0,0	0	0	0/0				0,0,0				C/C
1	82262	1010108_1-Pm_HC1	0,0	0	0	0/0				0,0,0				G/G
1	82282	1010108_1-Pm_HC1	0,0	0	0	0/0				0,0,0				T/T
1	82284	1010108_1-Pm_HC1	0,0	0	0	0/0				0,0,0				G/G
1	82334	1010108_1-Pm_HC1	0,0	0	0	0/0				0,0,0				C/C
1	82372	1010108_1-Pm_HC1	0,0	0	0	0/0				0,0,0				G/G
1	82380	1010108_1-Pm_HC1	0,0	0	0	0/0				0,0,0				C/C
1	82387	1010108_1-Pm_HC1	0,0	0	0	0/0				0,0,0				A/A
1	82393	1010108_1-Pm_HC1	0,0	0	0	0/0				0,0,0				C/C
1	82425	1010108_1-Pm_HC1	0,0	0	0	0/0				0,0,0				G/G
1	82429	1010108_1-Pm_HC1	0,0	0	0	0/0				0,0,0				T/T
1	82789	1010108_1-Pm_HC1	0,0	0	0	0/0				0,0,0				T/T
1	82946	1010108_1-Pm_HC1	0,0	0	0	0/0				0,0,0				A/A
1	83852	1010108_1-Pm_HC1	0,0	0	0	0/0				0,0,0				C/C
1	84233	1010108_1-Pm_HC1	0,0	0	0	0/0				0,0,0				A/A
1	84653	1010108_1-Pm_HC1	0,0	0	0	0/0				0,0,0				A/A
1	84665	1010108_1-Pm_HC1	0,0	0	0	0/0				0,0,0				G/G
1	84728	1010108_1-Pm_HC1	0,0	0	0	0/0				0,0,0				A/A
1	85530	1010108_1-Pm_HC1	0,0	0	0	0/0				0,0,0				C/C
1	86822	1010108_1-Pm_HC1	0,0	0	0	0/0				0,0,0				T/T
1	87544	1010108_1-Pm_HC1	1,0	1	3	0/0				0,3,30				C/C
1	87584	1010108_1-Pm_HC1	1,0	1	3	0/0				0,3,30				A/A
1	87653	1010108_1-Pm_HC1	0,0	0	0	0/0				0,0,0				A/A
1	87748	1010108_1-Pm_HC1	0,0	0	0	0/0				0,0,0				T/T
1	87795	1010108_1-Pm_HC1	0,0	0	0	0/0				0,0,0				G/G
1	87802	1010108_1-Pm_HC1	0,0	0	0	0/0				0,0,0				C/C
1	87827	1010108_1-Pm_HC1	0,0	0	0	0/0				0,0,0				A/A
1	89652	1010108_1-Pm_HC1	0,0	0	0	0/0				0,0,0				T/T
1	90929	1010108_1-Pm_HC1	0,0	0	0	0/0				0,0,0				T/T
1	90940	1010108_1-Pm_HC1	0,0	0	0	0/0				0,0,0				A/A
1	91097	1010108_1-Pm_HC1	0,0	0	0	0/0				0,0,0				T/T
1	91107	1010108_1-Pm_HC1	0,0	0	0	0/0				0,0,0				C/C
1	92019	1010108_1-Pm_HC1	0,0	0	0	0/0				0,0,0				C/C
1	92090	1010108_1-Pm_HC1	0,0	0	0	0/0				0,0,0				A/A
1	92315	1010108_1-Pm_HC1	0,0	0	0	0/0				0,0,0				G/G
1	92592	1010108_1-Pm_HC1	0,0	0	0	0/0				0,0,0				A/A
1	93383	1010108_1-Pm_HC1	1,0	1	3	0/0				0,3,30				C/C
1	93386	1010108_1-Pm_HC1	1,0	1	3	0/0				0,3,30				G/G
1	93402	1010108_1-Pm_HC1	0,0	0	0	0/0				0,0,0				G/G
1	93477	1010108_1-Pm_HC1	0,0	0	0	0/0				0,0,0				G/G
1	93492	1010108_1-Pm_HC1	0,0	0	0	0/0				0,0,0				G/G
1	93520	1010108_1-Pm_HC1	1,0	1	3	0/0				0,3,42				A/A
1	93523	1010108_1-Pm_HC1	1,0	1	3	0/0				0,3,42				C/C
1	93534	1010108_1-Pm_HC1	1,0	1	3	0/0				0,3,42				G/G
1	93561	1010108_1-Pm_HC1	1,0	1	3	0/0				0,3,42				A/A
1	93564	1010108_1-Pm_HC1	1,0	1	3	0/0				0,3,42				A/A
1	93577	1010108_1-Pm_HC1	1,0	1	3	0/0				0,3,42				G/G
1	93583	1010108_1-Pm_HC1	1,0	1	3	0/0				0,3,42				G/G
1	93588	1010108_1-Pm_HC1	1,0	1	3	0/0				0,3,42				T/T
1	94914	1010108_1-Pm_HC1	0,0	0	0	0/0				0,0,0				C/C
1	94933	1010108_1-Pm_HC1	0,0	0	0	0/0				0,0,0				G/G
1	95085	1010108_1-Pm_HC1	0,0	0	0	0/0				0,0,0				A/A
1	98950	1010108_1-Pm_HC1	0,0	0	0	0/0				0,0,0				A/A
1	99791	1010108_1-Pm_HC1	2,0	2	0	0/0				0,0,0				G/G
1	99822	1010108_1-Pm_HC1	2,0	2	0	0/0				0,0,0				G/G
1	99910	1010108_1-Pm_HC1	0,0	0	0	0/0				0,0,0				T/T
1	99925	1010108_1-Pm_HC1	0,0	0	0	0/0				0,0,0				T/T
1	100878	1010108_1-Pm_HC1	2,0	2	6	0/0				0,6,72				A/A
1	100914	1010108_1-Pm_HC1	2,0	2	6	0/0				0,6,72				C/C
1	100948	1010108_1-Pm_HC1	2,0	2	6	0/0				0,6,72				C/C
1	100960	1010108_1-Pm_HC1	2,0	2	0	0/0				0,0,0				T/T
1	100965	1010108_1-Pm_HC1	1,0	1	3	0/0				0,3,42				T/T
1	101100	1010108_1-Pm_HC1	0,0	0	0	0/0				0,0,0				G/G
1	101108	1010108_1-Pm_HC1	0,0	0	0	0/0				0,0,0				G/G
1	111291	1010108_1-Pm_HC1	3,0	3	9	0/0				0,9,99				C/C
1	111301	1010108_1-Pm_HC1	3,0	3	9	0/0				0,9,99				G/G
1	111305	1010108_1-Pm_HC1	3,0	3	9	0/0				0,9,99				C/C
1	111316	1010108_1-Pm_HC1	2,0	2	6	0/0				0,6,57				G/G
1	111356	1010108_1-Pm_HC1	2,0	2	6	0/0				0,6,57				T/T
1	111357	1010108_1-Pm_HC1	2,0	2	0	0/0				0,0,26				T/T
1	111362	1010108_1-Pm_HC1	2,0	2	6	0/0				0,6,57				A/A
1	111367	1010108_1-Pm_HC1	2,0	2	3	0/0				0,3,45				T/T
1	111410	1010108_1-Pm_HC1	0,0	0	0	0/0				0,0,0				T/T
1	111479	1010108_1-Pm_HC1	1,0	1	3	0/0				0,3,30				T/T
1	111502	1010108_1-Pm_HC1	1,0	1	0	0/0				0,0,0				A/A
1	111515	1010108_1-Pm_HC1	1,0	1	0	0/0				0,0,0				C/C
1	111529	1010108_1-Pm_HC1	1,0	1	0	0/0				0,0,0				G/G
1	111555	1010108_1-Pm_HC1	2,0	2	6	0/0				0,6,84				A/A
1	111566	1010108_1-Pm_HC1	2,0	2	6	0/0				0,6,84				A/A
1	112453	1010108_1-Pm_HC1	0,0	0	0	0/0				0,0,0				G/G
1	112505	1010108_1-Pm_HC1	0,0	0	0	0/0				0,0,0				A/A
1	112579	1010108_1-Pm_HC1	0,0	0	0	0/0				0,0,0				T/T
1	112620	1010108_1-Pm_HC1	0,0	0	0	0/0				0,0,0				A/A
1	114247	1010108_1-Pm_HC1	0,0	0	0	0/0				0,0,0				T/T
1	114329	1010108_1-Pm_HC1	0,0	0	0	0/0				0,0,0				C/C
1	114543	1010108_1-Pm_HC1	1,0	1	3	0/0				0,3,30				A/A
1	114904	1010108_1-Pm_HC1	1,0	1	0	0/0				0,0,0				T/T
1	114927	1010108_1-Pm_HC1	1,0	1	0	0/0				0,0,0				A/A
1	114962	1010108_1-Pm_HC1	1,0	1	0	0/0				0,0,0				G/G
1	116221	1010108_1-Pm_HC1	2,0	2	0	0/0				0,0,0				A/A
1	116568	1010108_1-Pm_HC1	1,0	1	3	0/0				0,3,15				G/G
1	116632	1010108_1-Pm_HC1	0,0	0	0	0/0				0,0,0				T/T
1	116696	1010108_1-Pm_HC1	0,1	1	3	2026-01-01				42,3,0				C/C
1	116803	1010108_1-Pm_HC1	0,2	2	6	2026-01-01				84,6,0				C/C
1	116940	1010108_1-Pm_HC1	0,0	0	0	0/0				0,0,0				T/T
1	116943	1010108_1-Pm_HC1	0,0	0	0	0/0				0,0,0				G/G
1	117018	1010108_1-Pm_HC1	0,0	0	0	0/0				0,0,0				G/G
1	117346	1010108_1-Pm_HC1	0,0	0	0	0/0				0,0,0				A/A
1	117398	1010108_1-Pm_HC1	1,0	1	0	0/0				0,0,0				A/A
1	117404	1010108_1-Pm_HC1	1,0	1	0	0/0				0,0,0				A/A
1	117451	1010108_1-Pm_HC1	0,1	1	3	1|1		1|1	117451_G_A	45,3,0	117451			A|A
1	117590	1010108_1-Pm_HC1	2,0	2	6	0/0				0,6,84				A/A
1	117605	1010108_1-Pm_HC1	2,0	2	6	0/0				0,6,84				C/C
1	117632	1010108_1-Pm_HC1	2,0	2	0	0/0				0,0,0				T/T
1	117641	1010108_1-Pm_HC1	1,0	1	0	0/0				0,0,0				G/G
1	117680	1010108_1-Pm_HC1	1,1	2	39	0|1		0|1	117680_A_G	39,0,39	117680			A|G
1	117682	1010108_1-Pm_HC1	1,1	2	39	0|1		0|1	117680_A_G	39,0,39	117680			T|A
1	117686	1010108_1-Pm_HC1	1,1	2	39	0|1		0|1	117680_A_G	39,0,39	117680			G|A
1	117708	1010108_1-Pm_HC1	3,0	3	9	0|0		0|1	117708_T_A	0,9,135	117708			T|T
1	124866	1010108_1-Pm_HC1	0,0	0	0	0/0				0,0,0				A/A
2	3053	1010108_1-Pm_HC1	0,0	0	0	0/0				0,0,0				T/T
2	3062	1010108_1-Pm_HC1	0,0	0	0	0/0				0,0,0				C/C
2	3063	1010108_1-Pm_HC1	0,0	0	0	0/0				0,0,0				G/G
2	3074	1010108_1-Pm_HC1	0,0	0	0	0/0				0,0,0				T/T
2	3077	1010108_1-Pm_HC1	0,0	0	0	0/0				0,0,0				A/A
2	3090	1010108_1-Pm_HC1	0,0	0	0	0/0				0,0,0				T/T
2	3111	1010108_1-Pm_HC1	0,0	0	0	0/0				0,0,0				A/A
2	3129	1010108_1-Pm_HC1	0,0	0	0	0/0				0,0,0				A/A
2	3143	1010108_1-Pm_HC1	0,0	0	0	0/0				0,0,0				T/T
2	3144	1010108_1-Pm_HC1	0,0	0	0	0/0				0,0,0				G/G
2	3153	1010108_1-Pm_HC1	0,0	0	0	0/0				0,0,0				G/G
2	3154	1010108_1-Pm_HC1	0,0	0	0	0/0				0,0,0				G/G
2	3298	1010108_1-Pm_HC1	0,0	0	0	0/0				0,0,0				T/T
2	3351	1010108_1-Pm_HC1	0,0	0	0	0/0				0,0,0				A/A
2	3354	1010108_1-Pm_HC1	0,0	0	0	0/0				0,0,0				T/T
2	3413	1010108_1-Pm_HC1	0,0	0	0	0/0				0,0,0				A/A
2	3424	1010108_1-Pm_HC1	0,0	0	0	0/0				0,0,0				T/T
2	3457	1010108_1-Pm_HC1	0,0	0	0	0/0				0,0,0				A/A
2	3478	1010108_1-Pm_HC1	0,0	0	0	0/0				0,0,0				T/T
2	3833	1010108_1-Pm_HC1	0,0	0	0	0/0				0,0,0				G/G
2	3838	1010108_1-Pm_HC1	0,0	0	0	0/0				0,0,0				G/G
2	3840	1010108_1-Pm_HC1	0,0	0	0	0/0				0,0,0				A/A
2	3877	1010108_1-Pm_HC1	0,0	0	0	0/0				0,0,0				C/C
2	3881	1010108_1-Pm_HC1	1,0	1	0	0/0				0,0,0				A/A
2	3890	1010108_1-Pm_HC1	1,0	1	3	0/0				0,3,42				A/A
2	3974	1010108_1-Pm_HC1	4,0	4	12	0/0				0,12,155				C/C
2	3981	1010108_1-Pm_HC1	5,0	5	15	0/0				0,15,209				T/T
2	3992	1010108_1-Pm_HC1	5,0	5	15	0/0				0,15,209				A/A
2	4073	1010108_1-Pm_HC1	3,0	3	6	0/0				0,6,90				C/C
2	4090	1010108_1-Pm_HC1	2,0	2	6	0/0				0,6,84				C/C
2	4147	1010108_1-Pm_HC1	1,0	1	3	0/0				0,3,42				A/A
2	4198	1010108_1-Pm_HC1	1,0	1	3	0/0				0,3,42				A/A
2	4202	1010108_1-Pm_HC1	1,0	1	3	0/0				0,3,42				T/T
2	9375	1010108_1-Pm_HC1	2,0	2	6	0/0				0,6,84				C/C
2	9425	1010108_1-Pm_HC1	2,0	2	6	0/0				0,6,57				G/G
2	9483	1010108_1-Pm_HC1	2,0	2	6	0/0				0,6,57				A/A
2	10989	1010108_1-Pm_HC1	2,0	2	6	0/0				0,6,84				C/C
2	13024	1010108_1-Pm_HC1	0,0	0	0	0/0				0,0,0				T/T
2	13343	1010108_1-Pm_HC1	1,0	1	3	0/0				0,3,42				T/T
2	13352	1010108_1-Pm_HC1	1,0	1	3	0/0				0,3,42				T/T
2	13527	1010108_1-Pm_HC1	4,0	4	12	0/0				0,12,141				T/T
2	13545	1010108_1-Pm_HC1	4,0	4	12	0/0				0,12,141				C/C
2	13574	1010108_1-Pm_HC1	3,0	3	9	0/0				0,9,125				T/T
2	13699	1010108_1-Pm_HC1	4,0	4	9	0/0				0,9,135				T/T
2	13987	1010108_1-Pm_HC1	2,0	2	6	0/0				0,6,72				T/T
2	14393	1010108_1-Pm_HC1	0,0	0	0	0/0				0,0,0				G/G
3	5705	1010108_1-Pm_HC1	0,0	0	0	0/0				0,0,0				G/G
3	6860	1010108_1-Pm_HC1	0,0	0	0	0/0				0,0,0				T/T
3	6863	1010108_1-Pm_HC1	0,0	0	0	0/0				0,0,0				C/C
3	6878	1010108_1-Pm_HC1	0,0	0	0	0/0				0,0,0				A/A
3	6879	1010108_1-Pm_HC1	0,0	0	0	0/0				0,0,0				C/C
3	6917	1010108_1-Pm_HC1	0,0	0	0	0/0				0,0,0				A/A
3	10246	1010108_1-Pm_HC1	2,0	2	6	0/0				0,6,72				C/C
3	12668	1010108_1-Pm_HC1	0,0	0	0	0/0				0,0,0				T/T
3	12919	1010108_1-Pm_HC1	1,0	1	0	0/0				0,0,0				G/G
3	14890	1010108_1-Pm_HC1	2,0	2	0	0/0				0,0,0				C/C
3	14932	1010108_1-Pm_HC1	1,0	1	3	0/0				0,3,15				T/T
3	14934	1010108_1-Pm_HC1	1,0	1	3	0/0				0,3,15				T/T
3	14942	1010108_1-Pm_HC1	1,0	1	3	0/0				0,3,15				G/G
3	15023	1010108_1-Pm_HC1	2,0	2	0	0/0				0,0,12				T/T
3	15031	1010108_1-Pm_HC1	2,0	2	0	0/0				0,0,0				T/T
3	15073	1010108_1-Pm_HC1	3,0	3	0	0/0				0,0,42				C/C
3	15079	1010108_1-Pm_HC1	3,0	3	9	0/0				0,9,125				C/C
3	15086	1010108_1-Pm_HC1	3,0	3	9	0/0				0,9,125				G/G
3	15135	1010108_1-Pm_HC1	2,0	2	6	0/0				0,6,84				T/T
3	15139	1010108_1-Pm_HC1	2,0	2	6	0/0				0,6,84				C/C
3	15203	1010108_1-Pm_HC1	1,0	1	3	0/0				0,3,42				A/A
3	15204	1010108_1-Pm_HC1	1,0	1	3	0/0				0,3,42				T/T
3	15206	1010108_1-Pm_HC1	1,0	1	3	0/0				0,3,42				A/A
3	15211	1010108_1-Pm_HC1	1,0	1	0	0/0				0,0,0				C/C
3	16119	1010108_1-Pm_HC1	2,0	2	6	0/0				0,6,57				C/C
3	16905	1010108_1-Pm_HC1	1,0	1	3	0/0				0,3,42				G/G
3	19639	1010108_1-Pm_HC1	0,0	0	0	0/0				0,0,0				C/C
3	19679	1010108_1-Pm_HC1	0,0	0	0	0/0				0,0,0				T/T
3	20660	1010108_1-Pm_HC1	0,0	0	0	0/0				0,0,0				G/G
3	23005	1010108_1-Pm_HC1	3,0	3	9	0/0				0,9,113				A/A
3	23128	1010108_1-Pm_HC1	0,0	0	0	0/0				0,0,0				C/C
3	23130	1010108_1-Pm_HC1	0,0	0	0	0/0				0,0,0				T/T
3	23578	1010108_1-Pm_HC1	10,0	10	30	0/0				0,30,406				C/C
3	23592	1010108_1-Pm_HC1	11,0	11	33	0/0				0,33,447				G/G
3	23608	1010108_1-Pm_HC1	12,0	12	33	0/0				0,33,495				G/G
3	23650	1010108_1-Pm_HC1	9,0	9	27	0/0				0,27,364				G/G
3	23691	1010108_1-Pm_HC1	13,0	13	33	0/0				0,33,495				A/A
3	23742	1010108_1-Pm_HC1	9,0	9	27	0/0				0,27,364				T/T
3	24145	1010108_1-Pm_HC1	6,0	6	15	0/0				0,15,225				T/T
3	25396	1010108_1-Pm_HC1	4,0	4	0	0/0				0,0,84				A/A
3	25427	1010108_1-Pm_HC1	5,0	5	15	0/0				0,15,182				A/A
3	25557	1010108_1-Pm_HC1	6,0	6	15	0/0				0,15,225				A/A
3	25570	1010108_1-Pm_HC1	5,0	5	12	0/0				0,12,180				T/T
3	27292	1010108_1-Pm_HC1	6,0	6	0	0/0				0,0,167				T/T
3	29026	1010108_1-Pm_HC1	5,0	5	15	0/0				0,15,185				A/A
3	29930	1010108_1-Pm_HC1	0,1	1	3	2026-01-01				37,3,0				G/G
3	30248	1010108_1-Pm_HC1	1,0	1	3	0/0				0,3,30				A/A
3	30424	1010108_1-Pm_HC1	0,0	0	0	0/0				0,0,0				A/A
3	30589	1010108_1-Pm_HC1	0,0	0	0	0/0				0,0,0				C/C
3	30827	1010108_1-Pm_HC1	0,0	0	0	0/0				0,0,0				G/G
3	30986	1010108_1-Pm_HC1	2,0	2	6	0/0				0,6,72				C/C
3	31410	1010108_1-Pm_HC1	0,0	0	0	0/0				0,0,0				C/C
3	31836	1010108_1-Pm_HC1	1,0	1	3	0/0				0,3,15				A/A
3	31905	1010108_1-Pm_HC1	0,0	0	0	0/0				0,0,0				A/A
3	31906	1010108_1-Pm_HC1	0,0	0	0	0/0				0,0,0				C/C
3	32035	1010108_1-Pm_HC1	2,0	2	0	0/0				0,0,0				A/A
3	32040	1010108_1-Pm_HC1	2,0	2	0	0/0				0,0,0				A/A
3	32042	1010108_1-Pm_HC1	2,0	2	0	0/0				0,0,0				G/G
3	32047	1010108_1-Pm_HC1	2,0	2	0	0/0				0,0,0				G/G
3	32053	1010108_1-Pm_HC1	1,1	2	39	0|1		0|1	32053_G_A	39,0,39	32053			G|A
3	32057	1010108_1-Pm_HC1	2,0	2	6	0/0				0,6,84				T/T
3	32058	1010108_1-Pm_HC1	1,1	2	39	0|1		0|1	32053_G_A	39,0,39	32053			C|T
3	32070	1010108_1-Pm_HC1	1,3	4	33	0|1		0|1	32070_A_T	114,0,33	32070			A|T
3	32072	1010108_1-Pm_HC1	1,3	4	33	0|1		0|1	32070_A_T	114,0,33	32070			C|T
3	32084	1010108_1-Pm_HC1	5,0	5	0	0/0				0,0,125				A/A
3	32106	1010108_1-Pm_HC1	8,0	8	24	0/0				0,24,322				G/G
3	32121	1010108_1-Pm_HC1	9,0	9	27	0/0				0,27,364				A/A
3	32130	1010108_1-Pm_HC1	9,0	9	27	0/0				0,27,364				T/T
3	32164	1010108_1-Pm_HC1	12,0	12	36	0/0				0,36,489				A/A
3	32201	1010108_1-Pm_HC1	13,0	13	39	0/0				0,39,543				T/T
3	32218	1010108_1-Pm_HC1	13,0	13	36	0/0				0,36,540				A/A
3	32383	1010108_1-Pm_HC1	5,0	5	0	0/0				0,0,125				C/C
3	32399	1010108_1-Pm_HC1	5,0	5	15	0/0				0,15,209				T/T
3	32593	1010108_1-Pm_HC1	10,0	10	30	0/0				0,30,353				C/C
3	34048	1010108_1-Pm_HC1	0,0	0	0	0/0				0,0,0				G/G
3	34051	1010108_1-Pm_HC1	0,0	0	0	0/0				0,0,0				T/T
3	34054	1010108_1-Pm_HC1	0,0	0	0	0/0				0,0,0				C/C
3	34060	1010108_1-Pm_HC1	0,0	0	0	0/0				0,0,0				A/A
3	34123	1010108_1-Pm_HC1	0,0	0	0	0/0				0,0,0				A/A
3	34127	1010108_1-Pm_HC1	0,0	0	0	0/0				0,0,0				T/T
3	34132	1010108_1-Pm_HC1	0,0	0	0	0/0				0,0,0				G/G
3	34199	1010108_1-Pm_HC1	0,0	0	0	0/0				0,0,0				G/G
3	34219	1010108_1-Pm_HC1	0,0	0	0	0/0				0,0,0				T/T
3	34240	1010108_1-Pm_HC1	0,0	0	0	0/0				0,0,0				T/T
3	34250	1010108_1-Pm_HC1	0,0	0	0	0/0				0,0,0				T/T
3	34260	1010108_1-Pm_HC1	0,0	0	0	0/0				0,0,0				T/T
3	34379	1010108_1-Pm_HC1	0,0	0	0	0/0				0,0,0				G/G
3	34392	1010108_1-Pm_HC1	0,0	0	0	0/0				0,0,0				A/A
3	34393	1010108_1-Pm_HC1	0,0	0	0	0/0				0,0,0				C/C
3	34394	1010108_1-Pm_HC1	0,0	0	0	0/0				0,0,0				C/C
3	34396	1010108_1-Pm_HC1	0,0	0	0	0/0				0,0,0				A/A
3	34445	1010108_1-Pm_HC1	0,0	0	0	0/0				0,0,0				G/G
3	34459	1010108_1-Pm_HC1	0,0	0	0	0/0				0,0,0				G/G
3	34487	1010108_1-Pm_HC1	0,0	0	0	0/0				0,0,0				C/C
3	34488	1010108_1-Pm_HC1	0,0	0	0	0/0				0,0,0				G/G
3	34495	1010108_1-Pm_HC1	0,0	0	0	0/0				0,0,0				A/A
3	34499	1010108_1-Pm_HC1	0,0	0	0	0/0				0,0,0				T/T
3	34500	1010108_1-Pm_HC1	0,0	0	0	0/0				0,0,0				T/T
3	34522	1010108_1-Pm_HC1	0,0	0	0	0/0				0,0,0				A/A
3	34527	1010108_1-Pm_HC1	1,0	1	0	0/0				0,0,0				T/T
3	34540	1010108_1-Pm_HC1	1,0	1	0	0/0				0,0,0				G/G
3	34551	1010108_1-Pm_HC1	1,0	1	0	0/0				0,0,0				C/C
3	34568	1010108_1-Pm_HC1	1,0	1	0	0/0				0,0,0				A/A
3	34573	1010108_1-Pm_HC1	1,0	1	0	0/0				0,0,0				A/A
3	34574	1010108_1-Pm_HC1	1,0	1	0	0/0				0,0,0				G/G
3	34596	1010108_1-Pm_HC1	1,0	1	0	0/0				0,0,0				T/T
3	34611	1010108_1-Pm_HC1	1,0	1	0	0/0				0,0,0				C/C
3	34619	1010108_1-Pm_HC1	1,0	1	3	0/0				0,3,30				G/G
3	34629	1010108_1-Pm_HC1	1,0	1	3	0/0				0,3,30				G/G
3	34637	1010108_1-Pm_HC1	1,0	1	0	0/0				0,0,0				G/G
3	34647	1010108_1-Pm_HC1	1,0	1	0	0/0				0,0,0				G/G
3	34685	1010108_1-Pm_HC1	1,0	1	0	0/0				0,0,0				C/C
3	34689	1010108_1-Pm_HC1	1,0	1	0	0/0				0,0,0				T/T
3	34707	1010108_1-Pm_HC1	1,0	1	0	0/0				0,0,0				C/C
3	34972	1010108_1-Pm_HC1	0,0	0	0	0/0				0,0,0				A/A
3	34986	1010108_1-Pm_HC1	0,0	0	0	0/0				0,0,0				T/T
3	34998	1010108_1-Pm_HC1	0,0	0	0	0/0				0,0,0				C/C
3	35000	1010108_1-Pm_HC1	0,0	0	0	0/0				0,0,0				C/C
3	35007	1010108_1-Pm_HC1	0,0	0	0	0/0				0,0,0				G/G
3	35030	1010108_1-Pm_HC1	0,0	0	0	0/0				0,0,0				A/A
3	35127	1010108_1-Pm_HC1	0,0	0	0	0/0				0,0,0				A/A
3	35129	1010108_1-Pm_HC1	0,0	0	0	0/0				0,0,0				C/C
3	35151	1010108_1-Pm_HC1	0,0	0	0	0/0				0,0,0				G/G
3	35159	1010108_1-Pm_HC1	0,0	0	0	0/0				0,0,0				C/C
3	35209	1010108_1-Pm_HC1	0,0	0	0	0/0				0,0,0				T/T
3	35213	1010108_1-Pm_HC1	0,0	0	0	0/0				0,0,0				C/C
3	35239	1010108_1-Pm_HC1	0,0	0	0	0/0				0,0,0				G/G
3	35316	1010108_1-Pm_HC1	0,0	0	0	0/0				0,0,0				T/T
3	35351	1010108_1-Pm_HC1	0,0	0	0	0/0				0,0,0				T/T
3	35421	1010108_1-Pm_HC1	0,0	0	0	0/0				0,0,0				A/A
3	35437	1010108_1-Pm_HC1	0,0	0	0	0/0				0,0,0				T/T
3	35443	1010108_1-Pm_HC1	0,0	0	0	0/0				0,0,0				A/A
3	35485	1010108_1-Pm_HC1	0,0	0	0	0/0				0,0,0				A/A
3	35492	1010108_1-Pm_HC1	0,0	0	0	0/0				0,0,0				A/A
3	35508	1010108_1-Pm_HC1	0,0	0	0	0/0				0,0,0				A/A
3	35525	1010108_1-Pm_HC1	0,0	0	0	0/0				0,0,0				A/A
3	35536	1010108_1-Pm_HC1	0,0	0	0	0/0				0,0,0				C/C
3	35543	1010108_1-Pm_HC1	0,0	0	0	0/0				0,0,0				T/T
3	35545	1010108_1-Pm_HC1	0,0	0	0	0/0				0,0,0				G/G
3	35577	1010108_1-Pm_HC1	0,0	0	0	0/0				0,0,0				A/A
3	35945	1010108_1-Pm_HC1	0,0	0	0	0/0				0,0,0				T/T
3	35960	1010108_1-Pm_HC1	0,0	0	0	0/0				0,0,0				C/C
3	36480	1010108_1-Pm_HC1	0,0	0	0	0/0				0,0,0				T/T
3	36864	1010108_1-Pm_HC1	0,0	0	0	0/0				0,0,0				C/C
3	36889	1010108_1-Pm_HC1	0,0	0	0	0/0				0,0,0				G/G
3	36898	1010108_1-Pm_HC1	0,0	0	0	0/0				0,0,0				A/A
3	36927	1010108_1-Pm_HC1	0,0	0	0	0/0				0,0,0				A/A
3	36949	1010108_1-Pm_HC1	0,0	0	0	0/0				0,0,0				T/T
3	36954	1010108_1-Pm_HC1	0,0	0	0	0/0				0,0,0				G/G
3	36963	1010108_1-Pm_HC1	0,0	0	0	0/0				0,0,0				G/G
3	37164	1010108_1-Pm_HC1	0,0	0	0	0/0				0,0,0				T/T
3	37165	1010108_1-Pm_HC1	0,0	0	0	0/0				0,0,0				T/T
3	37251	1010108_1-Pm_HC1	0,0	0	0	0/0				0,0,0				T/T
3	37449	1010108_1-Pm_HC1	0,0	0	0	0/0				0,0,0				T/T
3	37532	1010108_1-Pm_HC1	0,0	0	0	0/0				0,0,0				T/T
3	37547	1010108_1-Pm_HC1	0,0	0	0	0/0				0,0,0				A/A
3	37737	1010108_1-Pm_HC1	0,0	0	0	0/0				0,0,0				T/T
3	37745	1010108_1-Pm_HC1	0,0	0	0	0/0				0,0,0				G/G
3	37867	1010108_1-Pm_HC1	0,0	0	0	0/0				0,0,0				A/A
3	37886	1010108_1-Pm_HC1	0,0	0	0	0/0				0,0,0				T/T
3	37916	1010108_1-Pm_HC1	0,0	0	0	0/0				0,0,0				A/A
3	37932	1010108_1-Pm_HC1	0,0	0	0	0/0				0,0,0				T/T
3	38029	1010108_1-Pm_HC1	0,0	0	0	0/0				0,0,0				T/T
3	38138	1010108_1-Pm_HC1	0,0	0	0	0/0				0,0,0				A/A
3	38222	1010108_1-Pm_HC1	0,0	0	0	0/0				0,0,0				G/G
3	38290	1010108_1-Pm_HC1	0,0	0	0	0/0				0,0,0				A/A
3	38320	1010108_1-Pm_HC1	0,0	0	0	0/0				0,0,0				G/G
3	38474	1010108_1-Pm_HC1	0,0	0	0	0/0				0,0,0				G/G
3	38495	1010108_1-Pm_HC1	0,0	0	0	0/0				0,0,0				C/C
3	38870	1010108_1-Pm_HC1	0,0	0	0	0/0				0,0,0				G/G
3	39297	1010108_1-Pm_HC1	0,0	0	0	0/0				0,0,0				A/A
3	39573	1010108_1-Pm_HC1	0,0	0	0	0/0				0,0,0				C/C
3	39580	1010108_1-Pm_HC1	0,0	0	0	0/0				0,0,0				T/T
3	39608	1010108_1-Pm_HC1	0,0	0	0	0/0				0,0,0				C/C
3	39645	1010108_1-Pm_HC1	0,0	0	0	0/0				0,0,0				A/A
3	39687	1010108_1-Pm_HC1	0,0	0	0	0/0				0,0,0				A/A
3	39760	1010108_1-Pm_HC1	0,0	0	0	0/0				0,0,0				G/G
3	39773	1010108_1-Pm_HC1	1,0	1	3	0/0				0,3,42				C/C
3	39775	1010108_1-Pm_HC1	1,0	1	3	0/0				0,3,42				A/A
3	39777	1010108_1-Pm_HC1	1,0	1	0	0/0				0,0,0				T/T
3	39780	1010108_1-Pm_HC1	1,0	1	3	0/0				0,3,42				A/A
3	39811	1010108_1-Pm_HC1	1,0	1	3	0/0				0,3,42				T/T
3	39904	1010108_1-Pm_HC1	2,0	2	3	0/0				0,3,45				A/A
3	39948	1010108_1-Pm_HC1	1,0	1	3	0/0				0,3,30				G/G
3	39981	1010108_1-Pm_HC1	1,0	1	3	0/0				0,3,42				C/C
3	39982	1010108_1-Pm_HC1	1,0	1	3	0/0				0,3,42				T/T
3	39983	1010108_1-Pm_HC1	1,0	1	3	0/0				0,3,42				C/C
3	40008	1010108_1-Pm_HC1	1,0	1	3	0/0				0,3,42				T/T
3	40014	1010108_1-Pm_HC1	0,0	0	0	0/0				0,0,0				A/A
3	40015	1010108_1-Pm_HC1	0,0	0	0	0/0				0,0,0				C/C
3	40022	1010108_1-Pm_HC1	0,0	0	0	0/0				0,0,0				C/C
3	40039	1010108_1-Pm_HC1	0,0	0	0	0/0				0,0,0				G/G
3	40045	1010108_1-Pm_HC1	0,0	0	0	0/0				0,0,0				T/T
3	40052	1010108_1-Pm_HC1	0,0	0	0	0/0				0,0,0				T/T
3	40074	1010108_1-Pm_HC1	0,0	0	0	0/0				0,0,0				G/G
3	40156	1010108_1-Pm_HC1	0,0	0	0	0/0				0,0,0				T/T
3	40164	1010108_1-Pm_HC1	0,0	0	0	0/0				0,0,0				C/C
3	40179	1010108_1-Pm_HC1	1,0	1	3	0/0				0,3,42				C/C
3	40245	1010108_1-Pm_HC1	2,0	2	6	0/0				0,6,57				G/G
3	40273	1010108_1-Pm_HC1	0,2	2	6	2026-01-01				84,6,0				G/G
3	40298	1010108_1-Pm_HC1	2,0	2	6	0/0				0,6,72				G/G
3	40337	1010108_1-Pm_HC1	1,0	1	0	0/0				0,0,0				T/T
3	40361	1010108_1-Pm_HC1	1,0	1	3	0/0				0,3,42				G/G
3	40372	1010108_1-Pm_HC1	0,0	0	0	0/0				0,0,0				T/T
3	40376	1010108_1-Pm_HC1	0,0	0	0	0/0				0,0,0				G/G
3	40393	1010108_1-Pm_HC1	0,0	0	0	0/0				0,0,0				C/C
3	40449	1010108_1-Pm_HC1	0,0	0	0	0/0				0,0,0				C/C
3	40469	1010108_1-Pm_HC1	0,0	0	0	0/0				0,0,0				A/A
3	40488	1010108_1-Pm_HC1	0,0	0	0	0/0				0,0,0				G/G
3	40500	1010108_1-Pm_HC1	0,0	0	0	0/0				0,0,0				T/T
3	40527	1010108_1-Pm_HC1	0,0	0	0	0/0				0,0,0				G/G
3	40532	1010108_1-Pm_HC1	0,0	0	0	0/0				0,0,0				A/A
3	40537	1010108_1-Pm_HC1	0,0	0	0	0/0				0,0,0				G/G
3	40538	1010108_1-Pm_HC1	0,0	0	0	0/0				0,0,0				G/G
3	40609	1010108_1-Pm_HC1	0,0	0	0	0/0				0,0,0				G/G
3	40610	1010108_1-Pm_HC1	0,0	0	0	0/0				0,0,0				T/T
3	40674	1010108_1-Pm_HC1	1,0	1	3	0/0				0,3,42				C/C
3	40714	1010108_1-Pm_HC1	1,0	1	3	0/0				0,3,42				G/G
3	40795	1010108_1-Pm_HC1	1,0	1	3	0/0				0,3,42				G/G
3	40797	1010108_1-Pm_HC1	1,0	1	3	0/0				0,3,42				T/T
3	40891	1010108_1-Pm_HC1	1,0	1	3	0/0				0,3,30				G/G
3	40927	1010108_1-Pm_HC1	1,0	1	3	0/0				0,3,30				T/T
3	40969	1010108_1-Pm_HC1	3,0	3	9	0/0				0,9,87				T/T
3	41033	1010108_1-Pm_HC1	2,0	2	6	0/0				0,6,57				A/A
3	41174	1010108_1-Pm_HC1	0,0	0	0	0/0				0,0,0				G/G
3	41284	1010108_1-Pm_HC1	3,0	3	9	0/0				0,9,99				T/T
3	41316	1010108_1-Pm_HC1	3,0	3	9	0/0				0,9,99				A/A
3	41348	1010108_1-Pm_HC1	3,0	3	9	0/0				0,9,99				C/C
3	41365	1010108_1-Pm_HC1	2,0	2	6	0/0				0,6,57				A/A
3	41392	1010108_1-Pm_HC1	1,0	1	3	0/0				0,3,15				C/C
3	41617	1010108_1-Pm_HC1	0,0	0	0	0/0				0,0,0				G/G
3	41660	1010108_1-Pm_HC1	0,0	0	0	0/0				0,0,0				C/C
3	41710	1010108_1-Pm_HC1	0,0	0	0	0/0				0,0,0				T/T
3	41742	1010108_1-Pm_HC1	0,0	0	0	0/0				0,0,0				G/G
3	41950	1010108_1-Pm_HC1	0,0	0	0	0/0				0,0,0				T/T
3	41991	1010108_1-Pm_HC1	0,0	0	0	0/0				0,0,0				T/T
3	42006	1010108_1-Pm_HC1	0,0	0	0	0/0				0,0,0				G/G
3	42065	1010108_1-Pm_HC1	0,0	0	0	0/0				0,0,0				T/T
3	42114	1010108_1-Pm_HC1	0,0	0	0	0/0				0,0,0				G/G
3	42201	1010108_1-Pm_HC1	0,0	0	0	0/0				0,0,0				T/T
3	42208	1010108_1-Pm_HC1	0,0	0	0	0/0				0,0,0				T/T
3	42278	1010108_1-Pm_HC1	0,0	0	0	0/0				0,0,0				A/A
3	42330	1010108_1-Pm_HC1	0,0	0	0	0/0				0,0,0				G/G
3	42339	1010108_1-Pm_HC1	0,0	0	0	0/0				0,0,0				A/A
3	42350	1010108_1-Pm_HC1	0,0	0	0	0/0				0,0,0				T/T
3	42367	1010108_1-Pm_HC1	0,0	0	0	0/0				0,0,0				T/T
3	42674	1010108_1-Pm_HC1	0,0	0	0	0/0				0,0,0				C/C
3	42725	1010108_1-Pm_HC1	0,0	0	0	0/0				0,0,0				T/T
3	42743	1010108_1-Pm_HC1	0,0	0	0	0/0				0,0,0				T/T
3	42814	1010108_1-Pm_HC1	0,0	0	0	0/0				0,0,0				A/A
3	42909	1010108_1-Pm_HC1	1,0	1	0	0/0				0,0,0				A/A
3	42934	1010108_1-Pm_HC1	1,0	1	0	0/0				0,0,0				T/T
3	42948	1010108_1-Pm_HC1	1,0	1	0	0/0				0,0,0				A/A
3	42978	1010108_1-Pm_HC1	1,0	1	3	0/0				0,3,15				C/C
3	42986	1010108_1-Pm_HC1	1,0	1	3	0/0				0,3,15				T/T
3	42988	1010108_1-Pm_HC1	1,0	1	0	0/0				0,0,0				G/G
3	42999	1010108_1-Pm_HC1	1,0	1	3	0/0				0,3,15				A/A
3	43007	1010108_1-Pm_HC1	1,0	1	3	0/0				0,3,15				A/A
3	43017	1010108_1-Pm_HC1	0,0	0	0	0/0				0,0,0				C/C
3	43036	1010108_1-Pm_HC1	0,0	0	0	0/0				0,0,0				T/T
3	43077	1010108_1-Pm_HC1	0,0	0	0	0/0				0,0,0				G/G
3	43097	1010108_1-Pm_HC1	0,0	0	0	0/0				0,0,0				T/T
3	43106	1010108_1-Pm_HC1	0,0	0	0	0/0				0,0,0				G/G
3	43128	1010108_1-Pm_HC1	0,0	0	0	0/0				0,0,0				A/A
3	43138	1010108_1-Pm_HC1	0,0	0	0	0/0				0,0,0				T/T
3	43277	1010108_1-Pm_HC1	0,0	0	0	0/0				0,0,0				C/C
3	43282	1010108_1-Pm_HC1	0,0	0	0	0/0				0,0,0				T/T
3	43287	1010108_1-Pm_HC1	0,0	0	0	0/0				0,0,0				T/T
3	43358	1010108_1-Pm_HC1	0,0	0	0	0/0				0,0,0				A/A
3	43386	1010108_1-Pm_HC1	0,0	0	0	0/0				0,0,0				A/A
3	43389	1010108_1-Pm_HC1	0,0	0	0	0/0				0,0,0				T/T
3	43408	1010108_1-Pm_HC1	0,0	0	0	0/0				0,0,0				T/T
3	43537	1010108_1-Pm_HC1	0,0	0	0	0/0				0,0,0				T/T
3	43557	1010108_1-Pm_HC1	1,0	1	3	0/0				0,3,15				T/T
3	43569	1010108_1-Pm_HC1	1,0	1	3	0/0				0,3,15				G/G
3	43571	1010108_1-Pm_HC1	1,0	1	0	0/0				0,0,0				G/G
3	43574	1010108_1-Pm_HC1	1,0	1	3	0/0				0,3,15				T/T
3	43579	1010108_1-Pm_HC1	1,0	1	0	0/0				0,0,0				T/T
3	43582	1010108_1-Pm_HC1	1,0	1	0	0/0				0,0,0				T/T
3	43593	1010108_1-Pm_HC1	1,0	1	0	0/0				0,0,0				C/C
3	43627	1010108_1-Pm_HC1	1,0	1	0	0/0				0,0,0				C/C
3	43640	1010108_1-Pm_HC1	1,0	1	0	0/0				0,0,0				G/G
3	43665	1010108_1-Pm_HC1	1,0	1	3	0/0				0,3,42				C/C
3	43690	1010108_1-Pm_HC1	0,0	0	0	0/0				0,0,0				G/G
3	43720	1010108_1-Pm_HC1	0,0	0	0	0/0				0,0,0				T/T
3	43736	1010108_1-Pm_HC1	0,0	0	0	0/0				0,0,0				C/C
3	43772	1010108_1-Pm_HC1	0,0	0	0	0/0				0,0,0				G/G
3	43775	1010108_1-Pm_HC1	0,0	0	0	0/0				0,0,0				T/T
3	43790	1010108_1-Pm_HC1	0,0	0	0	0/0				0,0,0				T/T
3	43810	1010108_1-Pm_HC1	0,0	0	0	0/0				0,0,0				A/A
3	43846	1010108_1-Pm_HC1	1,0	1	3	0/0				0,3,42				A/A
3	43847	1010108_1-Pm_HC1	1,0	1	3	0/0				0,3,42				T/T
3	43870	1010108_1-Pm_HC1	1,0	1	0	0/0				0,0,0				G/G
3	43882	1010108_1-Pm_HC1	1,0	1	3	0/0				0,3,42				A/A
3	43900	1010108_1-Pm_HC1	1,0	1	3	0/0				0,3,42				T/T
3	43939	1010108_1-Pm_HC1	1,0	1	3	0/0				0,3,30				T/T
3	43991	1010108_1-Pm_HC1	0,0	0	0	0/0				0,0,0				C/C
3	44062	1010108_1-Pm_HC1	0,0	0	0	0/0				0,0,0				T/T
3	44070	1010108_1-Pm_HC1	0,0	0	0	0/0				0,0,0				T/T
3	44095	1010108_1-Pm_HC1	0,0	0	0	0/0				0,0,0				G/G
3	44205	1010108_1-Pm_HC1	0,0	0	0	0/0				0,0,0				T/T
3	44252	1010108_1-Pm_HC1	1,0	1	3	0/0				0,3,42				A/A
3	44253	1010108_1-Pm_HC1	1,0	1	3	0/0				0,3,42				T/T
3	44254	1010108_1-Pm_HC1	1,0	1	0	0/0				0,0,0				A/A
3	44305	1010108_1-Pm_HC1	1,0	1	3	0/0				0,3,30				C/C
3	44313	1010108_1-Pm_HC1	1,0	1	3	0/0				0,3,30				T/T
3	44330	1010108_1-Pm_HC1	1,0	1	3	0/0				0,3,30				C/C
3	44359	1010108_1-Pm_HC1	1,0	1	3	0/0				0,3,30				T/T
3	44366	1010108_1-Pm_HC1	1,0	1	0	0/0				0,0,0				T/T
3	44398	1010108_1-Pm_HC1	0,0	0	0	0/0				0,0,0				G/G
3	44464	1010108_1-Pm_HC1	0,0	0	0	0/0				0,0,0				T/T
3	44465	1010108_1-Pm_HC1	0,0	0	0	0/0				0,0,0				G/G
3	44490	1010108_1-Pm_HC1	0,0	0	0	0/0				0,0,0				T/T
3	44506	1010108_1-Pm_HC1	0,0	0	0	0/0				0,0,0				T/T
3	44562	1010108_1-Pm_HC1	0,0	0	0	0/0				0,0,0				A/A
3	44774	1010108_1-Pm_HC1	0,0	0	0	0/0				0,0,0				T/T
3	44794	1010108_1-Pm_HC1	0,0	0	0	0/0				0,0,0				T/T
3	44852	1010108_1-Pm_HC1	0,0	0	0	0/0				0,0,0				G/G
3	44959	1010108_1-Pm_HC1	0,0	0	0	0/0				0,0,0				T/T
3	44982	1010108_1-Pm_HC1	0,0	0	0	0/0				0,0,0				G/G
3	44992	1010108_1-Pm_HC1	0,0	0	0	0/0				0,0,0				A/A
3	45133	1010108_1-Pm_HC1	0,0	0	0	0/0				0,0,0				T/T
3	45137	1010108_1-Pm_HC1	0,0	0	0	0/0				0,0,0				G/G
3	45151	1010108_1-Pm_HC1	0,0	0	0	0/0				0,0,0				C/C
3	45158	1010108_1-Pm_HC1	0,0	0	0	0/0				0,0,0				C/C
3	45167	1010108_1-Pm_HC1	0,0	0	0	0/0				0,0,0				T/T
3	45193	1010108_1-Pm_HC1	0,0	0	0	0/0				0,0,0				C/C
3	45216	1010108_1-Pm_HC1	0,0	0	0	0/0				0,0,0				A/A
3	45375	1010108_1-Pm_HC1	0,0	0	0	0/0				0,0,0				G/G
3	45534	1010108_1-Pm_HC1	0,0	0	0	0/0				0,0,0				C/C
3	45545	1010108_1-Pm_HC1	0,0	0	0	0/0				0,0,0				T/T
3	45560	1010108_1-Pm_HC1	0,0	0	0	0/0				0,0,0				G/G
3	45580	1010108_1-Pm_HC1	0,0	0	0	0/0				0,0,0				C/C
3	45599	1010108_1-Pm_HC1	0,0	0	0	0/0				0,0,0				A/A
3	45677	1010108_1-Pm_HC1	0,0	0	0	0/0				0,0,0				G/G
3	45680	1010108_1-Pm_HC1	0,0	0	0	0/0				0,0,0				C/C
3	45790	1010108_1-Pm_HC1	0,0	0	0	0/0				0,0,0				T/T
3	45803	1010108_1-Pm_HC1	0,0	0	0	0/0				0,0,0				C/C
3	45835	1010108_1-Pm_HC1	0,0	0	0	0/0				0,0,0				A/A
3	45871	1010108_1-Pm_HC1	0,0	0	0	0/0				0,0,0				T/T
3	45922	1010108_1-Pm_HC1	0,0	0	0	0/0				0,0,0				C/C
3	45943	1010108_1-Pm_HC1	0,0	0	0	0/0				0,0,0				C/C
3	45975	1010108_1-Pm_HC1	0,0	0	0	0/0				0,0,0				T/T
3	46106	1010108_1-Pm_HC1	0,0	0	0	0/0				0,0,0				A/A
3	46108	1010108_1-Pm_HC1	0,0	0	0	0/0				0,0,0				T/T
3	46121	1010108_1-Pm_HC1	0,0	0	0	0/0				0,0,0				A/A
3	46145	1010108_1-Pm_HC1	0,0	0	0	0/0				0,0,0				T/T
3	46190	1010108_1-Pm_HC1	1,0	1	3	0/0				0,3,42				T/T
3	46264	1010108_1-Pm_HC1	0,2	2	6	2026-01-01				84,6,0				C/C
3	46295	1010108_1-Pm_HC1	2,0	2	6	0/0				0,6,72				A/A
3	46316	1010108_1-Pm_HC1	2,0	2	6	0/0				0,6,72				G/G
3	46404	1010108_1-Pm_HC1	0,0	0	0	0/0				0,0,0				A/A
3	46461	1010108_1-Pm_HC1	0,0	0	0	0/0				0,0,0				T/T
3	46472	1010108_1-Pm_HC1	0,0	0	0	0/0				0,0,0				T/T
3	46477	1010108_1-Pm_HC1	0,0	0	0	0/0				0,0,0				C/C
3	46483	1010108_1-Pm_HC1	0,0	0	0	0/0				0,0,0				G/G
3	46484	1010108_1-Pm_HC1	0,0	0	0	0/0				0,0,0				C/C
3	46490	1010108_1-Pm_HC1	0,0	0	0	0/0				0,0,0				G/G
3	46538	1010108_1-Pm_HC1	0,0	0	0	0/0				0,0,0				T/T
3	46679	1010108_1-Pm_HC1	0,0	0	0	0/0				0,0,0				T/T
3	46692	1010108_1-Pm_HC1	0,0	0	0	0/0				0,0,0				G/G
3	46749	1010108_1-Pm_HC1	0,0	0	0	0/0				0,0,0				C/C
3	46796	1010108_1-Pm_HC1	0,0	0	0	0/0				0,0,0				G/G
3	46803	1010108_1-Pm_HC1	0,0	0	0	0/0				0,0,0				C/C
3	46878	1010108_1-Pm_HC1	1,0	1	3	0/0				0,3,30				T/T
3	46879	1010108_1-Pm_HC1	1,0	1	0	0/0				0,0,0				A/A
3	46901	1010108_1-Pm_HC1	1,0	1	0	0/0				0,0,0				T/T
3	46902	1010108_1-Pm_HC1	1,0	1	0	0/0				0,0,0				A/A
3	46968	1010108_1-Pm_HC1	0,0	0	0	0/0				0,0,0				T/T
3	47055	1010108_1-Pm_HC1	0,0	0	0	0/0				0,0,0				T/T
3	47087	1010108_1-Pm_HC1	0,0	0	0	0/0				0,0,0				G/G
3	47090	1010108_1-Pm_HC1	0,0	0	0	0/0				0,0,0				A/A
3	47098	1010108_1-Pm_HC1	0,0	0	0	0/0				0,0,0				G/G
3	47136	1010108_1-Pm_HC1	0,0	0	0	0/0				0,0,0				A/A
3	47147	1010108_1-Pm_HC1	0,0	0	0	0/0				0,0,0				C/C
3	47149	1010108_1-Pm_HC1	0,0	0	0	0/0				0,0,0				C/C
3	47173	1010108_1-Pm_HC1	0,0	0	0	0/0				0,0,0				A/A
3	47212	1010108_1-Pm_HC1	0,0	0	0	0/0				0,0,0				G/G
3	47288	1010108_1-Pm_HC1	0,0	0	0	0/0				0,0,0				T/T
3	47553	1010108_1-Pm_HC1	0,0	0	0	0/0				0,0,0				C/C
3	47601	1010108_1-Pm_HC1	0,0	0	0	0/0				0,0,0				G/G
3	47657	1010108_1-Pm_HC1	0,0	0	0	0/0				0,0,0				A/A
3	47751	1010108_1-Pm_HC1	0,0	0	0	0/0				0,0,0				A/A
3	47803	1010108_1-Pm_HC1	0,0	0	0	0/0				0,0,0				G/G
3	47862	1010108_1-Pm_HC1	0,0	0	0	0/0				0,0,0				G/G
3	47872	1010108_1-Pm_HC1	0,0	0	0	0/0				0,0,0				G/G
3	47884	1010108_1-Pm_HC1	0,0	0	0	0/0				0,0,0				A/A
3	47927	1010108_1-Pm_HC1	0,0	0	0	0/0				0,0,0				T/T
3	48098	1010108_1-Pm_HC1	0,0	0	0	0/0				0,0,0				T/T
3	48282	1010108_1-Pm_HC1	0,0	0	0	0/0				0,0,0				T/T
3	48293	1010108_1-Pm_HC1	0,0	0	0	0/0				0,0,0				T/T
3	48322	1010108_1-Pm_HC1	0,0	0	0	0/0				0,0,0				G/G
3	48419	1010108_1-Pm_HC1	1,0	1	3	0/0				0,3,30				T/T
3	48487	1010108_1-Pm_HC1	0,2	2	6	1|1		1|1	48487_G_A	90,6,0	48487			A|A
3	48495	1010108_1-Pm_HC1	0,2	2	6	1|1		1|1	48487_G_A	90,6,0	48487			A|A
3	48524	1010108_1-Pm_HC1	1,0	1	3	0/0				0,3,42				T/T
3	48551	1010108_1-Pm_HC1	1,0	1	3	0/0				0,3,42				A/A
3	48560	1010108_1-Pm_HC1	1,0	1	3	0/0				0,3,42				A/A
3	48563	1010108_1-Pm_HC1	1,0	1	3	0/0				0,3,42				A/A
3	48596	1010108_1-Pm_HC1	1,0	1	3	0/0				0,3,42				A/A
3	48602	1010108_1-Pm_HC1	1,0	1	3	0/0				0,3,42				T/T
3	48619	1010108_1-Pm_HC1	0,0	0	0	0/0				0,0,0				C/C
3	48632	1010108_1-Pm_HC1	0,0	0	0	0/0				0,0,0				C/C
3	48654	1010108_1-Pm_HC1	0,0	0	0	0/0				0,0,0				C/C
3	48656	1010108_1-Pm_HC1	0,0	0	0	0/0				0,0,0				T/T
3	48683	1010108_1-Pm_HC1	1,0	1	3	0/0				0,3,30				A/A
3	48886	1010108_1-Pm_HC1	1,0	1	3	0/0				0,3,30				A/A
3	48968	1010108_1-Pm_HC1	1,0	1	0	0/0				0,0,0				A/A
3	48987	1010108_1-Pm_HC1	2,0	2	6	0/0				0,6,84				G/G
3	49016	1010108_1-Pm_HC1	1,0	1	3	0/0				0,3,30				A/A
3	49034	1010108_1-Pm_HC1	1,0	1	3	0/0				0,3,30				T/T
3	49053	1010108_1-Pm_HC1	1,0	1	3	0/0				0,3,30				A/A
3	49097	1010108_1-Pm_HC1	1,0	1	3	0/0				0,3,30				G/G
3	49372	1010108_1-Pm_HC1	0,0	0	0	0/0				0,0,0				T/T
3	49477	1010108_1-Pm_HC1	0,0	0	0	0/0				0,0,0				T/T
3	49490	1010108_1-Pm_HC1	0,0	0	0	0/0				0,0,0				A/A
3	49491	1010108_1-Pm_HC1	0,0	0	0	0/0				0,0,0				T/T
3	49546	1010108_1-Pm_HC1	0,0	0	0	0/0				0,0,0				G/G
3	49659	1010108_1-Pm_HC1	0,0	0	0	0/0				0,0,0				C/C
3	49692	1010108_1-Pm_HC1	0,0	0	0	0/0				0,0,0				A/A
3	49869	1010108_1-Pm_HC1	0,0	0	0	0/0				0,0,0				A/A
3	49897	1010108_1-Pm_HC1	0,0	0	0	0/0				0,0,0				A/A
3	49901	1010108_1-Pm_HC1	0,0	0	0	0/0				0,0,0				T/T
3	49956	1010108_1-Pm_HC1	0,0	0	0	0/0				0,0,0				A/A
3	49968	1010108_1-Pm_HC1	0,0	0	0	0/0				0,0,0				A/A
3	49971	1010108_1-Pm_HC1	0,0	0	0	0/0				0,0,0				G/G
3	49977	1010108_1-Pm_HC1	0,0	0	0	0/0				0,0,0				T/T
3	50136	1010108_1-Pm_HC1	2,0	2	6	0/0				0,6,57				A/A
3	50250	1010108_1-Pm_HC1	2,0	2	6	0/0				0,6,57				A/A
3	50260	1010108_1-Pm_HC1	3,0	3	9	0/0				0,9,99				A/A
3	50267	1010108_1-Pm_HC1	2,0	2	6	0/0				0,6,57				G/G
3	50424	1010108_1-Pm_HC1	0,0	0	0	0/0				0,0,0				C/C
3	50425	1010108_1-Pm_HC1	0,0	0	0	0/0				0,0,0				G/G
3	50557	1010108_1-Pm_HC1	2,0	2	6	0/0				0,6,72				A/A
3	50656	1010108_1-Pm_HC1	1,0	1	0	0/0				0,0,0				T/T
3	50657	1010108_1-Pm_HC1	1,0	1	0	0/0				0,0,0				T/T
3	50710	1010108_1-Pm_HC1	1,0	1	0	0/0				0,0,0				T/T
3	50713	1010108_1-Pm_HC1	1,0	1	0	0/0				0,0,0				A/A
3	50717	1010108_1-Pm_HC1	1,0	1	0	0/0				0,0,0				G/G
3	50723	1010108_1-Pm_HC1	1,0	1	0	0/0				0,0,0				G/G
3	50724	1010108_1-Pm_HC1	1,0	1	0	0/0				0,0,0				C/C
3	50728	1010108_1-Pm_HC1	1,0	1	0	0/0				0,0,0				G/G
3	50796	1010108_1-Pm_HC1	3,0	3	9	0/0				0,9,125				C/C
3	50800	1010108_1-Pm_HC1	3,0	3	9	0/0				0,9,125				T/T
3	50831	1010108_1-Pm_HC1	2,0	2	6	0/0				0,6,72				C/C
3	50852	1010108_1-Pm_HC1	0,3	3	9	1|1		1|1	50852_G_A	132,9,0	50852			A|A
3	50871	1010108_1-Pm_HC1	0,3	3	9	1|1		1|1	50852_G_A	132,9,0	50852			G|G
3	50872	1010108_1-Pm_HC1	0,3	3	9	1|1		1|1	50852_G_A	132,9,0	50852			T|T
3	50921	1010108_1-Pm_HC1	1,0	1	0	0/0				0,0,0				C/C
3	51200	1010108_1-Pm_HC1	3,0	3	9	0/0				0,9,101				T/T
3	51208	1010108_1-Pm_HC1	0,3	3	9	2026-01-01				125,9,0				G/G
3	51217	1010108_1-Pm_HC1	3,0	3	9	0/0				0,9,113				T/T
3	51238	1010108_1-Pm_HC1	3,0	3	6	0/0				0,6,90				A/A
3	51242	1010108_1-Pm_HC1	3,0	3	6	0/0				0,6,90				G/G
3	51269	1010108_1-Pm_HC1	1,0	1	3	0/0				0,3,42				A/A
3	51302	1010108_1-Pm_HC1	1,0	1	3	0/0				0,3,42				T/T
3	51343	1010108_1-Pm_HC1	0,0	0	0	0/0				0,0,0				T/T
3	51345	1010108_1-Pm_HC1	0,0	0	0	0/0				0,0,0				C/C
3	51505	1010108_1-Pm_HC1	0,0	0	0	0/0				0,0,0				G/G
3	51785	1010108_1-Pm_HC1	0,2	2	6	2026-01-01				71,6,0				A/A
3	52052	1010108_1-Pm_HC1	0,0	0	0	0/0				0,0,0				A/A
3	52100	1010108_1-Pm_HC1	0,0	0	0	0/0				0,0,0				A/A
3	52177	1010108_1-Pm_HC1	0,0	0	0	0/0				0,0,0				A/A
3	52273	1010108_1-Pm_HC1	0,0	0	0	0/0				0,0,0				T/T
3	52381	1010108_1-Pm_HC1	0,0	0	0	0/0				0,0,0				A/A
3	52396	1010108_1-Pm_HC1	0,0	0	0	0/0				0,0,0				C/C
3	52403	1010108_1-Pm_HC1	0,0	0	0	0/0				0,0,0				T/T
3	52534	1010108_1-Pm_HC1	0,0	0	0	0/0				0,0,0				A/A
3	52591	1010108_1-Pm_HC1	0,0	0	0	0/0				0,0,0				G/G
3	52831	1010108_1-Pm_HC1	0,0	0	0	0/0				0,0,0				T/T
3	52992	1010108_1-Pm_HC1	0,0	0	0	0/0				0,0,0				C/C
3	52995	1010108_1-Pm_HC1	0,0	0	0	0/0				0,0,0				T/T
3	53050	1010108_1-Pm_HC1	0,0	0	0	0/0				0,0,0				G/G
3	53438	1010108_1-Pm_HC1	0,0	0	0	0/0				0,0,0				G/G
3	53472	1010108_1-Pm_HC1	0,0	0	0	0/0				0,0,0				T/T
3	53584	1010108_1-Pm_HC1	0,0	0	0	0/0				0,0,0				A/A
3	53618	1010108_1-Pm_HC1	0,0	0	0	0/0				0,0,0				A/A
3	54147	1010108_1-Pm_HC1	1,0	1	3	0/0				0,3,42				A/A
3	54162	1010108_1-Pm_HC1	1,0	1	3	0/0				0,3,42				A/A
3	54178	1010108_1-Pm_HC1	1,0	1	3	0/0				0,3,42				C/C
3	54273	1010108_1-Pm_HC1	2,0	2	6	0/0				0,6,57				G/G
3	54358	1010108_1-Pm_HC1	4,0	4	12	0/0				0,12,167				C/C
3	54387	1010108_1-Pm_HC1	4,0	4	12	0/0				0,12,167				G/G
3	54400	1010108_1-Pm_HC1	4,0	4	12	0/0				0,12,167				C/C
3	54437	1010108_1-Pm_HC1	2,0	2	6	0/0				0,6,72				T/T
3	54514	1010108_1-Pm_HC1	1,0	1	3	0/0				0,3,42				T/T
3	54548	1010108_1-Pm_HC1	1,0	1	3	0/0				0,3,42				C/C
3	54830	1010108_1-Pm_HC1	1,0	1	3	0/0				0,3,15				T/T
3	54850	1010108_1-Pm_HC1	1,0	1	3	0/0				0,3,15				A/A
3	54854	1010108_1-Pm_HC1	1,0	1	3	0/0				0,3,15				T/T
3	54904	1010108_1-Pm_HC1	0,0	0	0	0/0				0,0,0				G/G
3	54937	1010108_1-Pm_HC1	0,0	0	0	0/0				0,0,0				T/T
3	54992	1010108_1-Pm_HC1	0,0	0	0	0/0				0,0,0				T/T
3	55045	1010108_1-Pm_HC1	0,0	0	0	0/0				0,0,0				G/G
3	55351	1010108_1-Pm_HC1	0,0	0	0	0/0				0,0,0				C/C
3	55445	1010108_1-Pm_HC1	0,0	0	0	0/0				0,0,0				T/T
3	55486	1010108_1-Pm_HC1	0,0	0	0	0/0				0,0,0				T/T
3	55772	1010108_1-Pm_HC1	1,0	1	3	0/0				0,3,30				T/T
3	55828	1010108_1-Pm_HC1	1,0	1	3	0/0				0,3,30				T/T
3	55833	1010108_1-Pm_HC1	1,0	1	3	0/0				0,3,30				C/C
3	55835	1010108_1-Pm_HC1	1,0	1	3	0/0				0,3,30				C/C
3	55836	1010108_1-Pm_HC1	1,0	1	3	0/0				0,3,30				G/G
3	55909	1010108_1-Pm_HC1	0,0	0	0	0/0				0,0,0				C/C
3	56000	1010108_1-Pm_HC1	1,0	1	0	0/0				0,0,0				G/G
3	56029	1010108_1-Pm_HC1	1,0	1	3	0/0				0,3,30				C/C
3	56307	1010108_1-Pm_HC1	0,0	0	0	0/0				0,0,0				T/T
3	56341	1010108_1-Pm_HC1	0,0	0	0	0/0				0,0,0				A/A
3	56479	1010108_1-Pm_HC1	0,0	0	0	0/0				0,0,0				A/A
3	56594	1010108_1-Pm_HC1	0,0	0	0	0/0				0,0,0				A/A
3	56674	1010108_1-Pm_HC1	0,0	0	0	0/0				0,0,0				C/C
3	56678	1010108_1-Pm_HC1	0,0	0	0	0/0				0,0,0				G/G
3	56724	1010108_1-Pm_HC1	0,0	0	0	0/0				0,0,0				T/T
3	56743	1010108_1-Pm_HC1	0,0	0	0	0/0				0,0,0				A/A
3	56783	1010108_1-Pm_HC1	0,0	0	0	0/0				0,0,0				A/A
3	57232	1010108_1-Pm_HC1	1,0	1	3	0/0				0,3,30				C/C
3	57233	1010108_1-Pm_HC1	1,0	1	3	0/0				0,3,30				A/A
3	57436	1010108_1-Pm_HC1	1,0	1	3	0/0				0,3,42				G/G
3	57512	1010108_1-Pm_HC1	0,0	0	0	0/0				0,0,0				G/G
3	57531	1010108_1-Pm_HC1	0,0	0	0	0/0				0,0,0				A/A
3	57732	1010108_1-Pm_HC1	0,0	0	0	0/0				0,0,0				T/T
3	57763	1010108_1-Pm_HC1	1,0	1	3	0/0				0,3,42				G/G
3	57798	1010108_1-Pm_HC1	1,0	1	0	0/0				0,0,0				T/T
3	57873	1010108_1-Pm_HC1	1,0	1	3	0/0				0,3,42				A/A
3	58031	1010108_1-Pm_HC1	3,0	3	9	0/0				0,9,125				G/G
3	58109	1010108_1-Pm_HC1	4,0	4	12	0/0				0,12,167				C/C
3	58206	1010108_1-Pm_HC1	3,0	3	9	0/0				0,9,125				C/C
3	58230	1010108_1-Pm_HC1	3,0	3	9	0/0				0,9,125				G/G
3	58231	1010108_1-Pm_HC1	3,0	3	9	0/0				0,9,125				T/T
3	58267	1010108_1-Pm_HC1	2,0	2	6	0/0				0,6,72				A/A
3	58419	1010108_1-Pm_HC1	0,0	0	0	0/0				0,0,0				A/A
3	58440	1010108_1-Pm_HC1	0,0	0	0	0/0				0,0,0				C/C
3	58462	1010108_1-Pm_HC1	0,0	0	0	0/0				0,0,0				G/G
3	58668	1010108_1-Pm_HC1	1,0	1	3	0/0				0,3,15				G/G
3	59008	1010108_1-Pm_HC1	0,0	0	0	0/0				0,0,0				A/A
3	59017	1010108_1-Pm_HC1	0,0	0	0	0/0				0,0,0				C/C
3	59050	1010108_1-Pm_HC1	0,0	0	0	0/0				0,0,0				A/A
3	59196	1010108_1-Pm_HC1	0,0	0	0	0/0				0,0,0				A/A
3	59255	1010108_1-Pm_HC1	0,0	0	0	0/0				0,0,0				T/T
3	59266	1010108_1-Pm_HC1	0,0	0	0	0/0				0,0,0				A/A
3	59279	1010108_1-Pm_HC1	0,0	0	0	0/0				0,0,0				G/G
3	59282	1010108_1-Pm_HC1	0,0	0	0	0/0				0,0,0				G/G
3	59357	1010108_1-Pm_HC1	0,0	0	0	0/0				0,0,0				T/T
3	59372	1010108_1-Pm_HC1	0,0	0	0	0/0				0,0,0				A/A
3	59432	1010108_1-Pm_HC1	0,0	0	0	0/0				0,0,0				A/A
3	59500	1010108_1-Pm_HC1	0,0	0	0	0/0				0,0,0				T/T
3	59510	1010108_1-Pm_HC1	0,0	0	0	0/0				0,0,0				C/C
3	59540	1010108_1-Pm_HC1	0,0	0	0	0/0				0,0,0				C/C
3	59572	1010108_1-Pm_HC1	1,0	1	3	0/0				0,3,30				T/T
3	59599	1010108_1-Pm_HC1	1,0	1	3	0/0				0,3,30				A/A
3	59629	1010108_1-Pm_HC1	1,0	1	3	0/0				0,3,30				G/G
3	59641	1010108_1-Pm_HC1	1,0	1	3	0/0				0,3,30				C/C
3	59751	1010108_1-Pm_HC1	2,0	2	6	0/0				0,6,72				G/G
3	59843	1010108_1-Pm_HC1	3,0	3	9	0/0				0,9,113				C/C
3	59961	1010108_1-Pm_HC1	1,0	1	3	0/0				0,3,15				T/T
3	60017	1010108_1-Pm_HC1	1,0	1	3	0/0				0,3,15				G/G
3	60033	1010108_1-Pm_HC1	1,0	1	3	0/0				0,3,15				C/C
3	60092	1010108_1-Pm_HC1	0,0	0	0	0/0				0,0,0				T/T
3	60107	1010108_1-Pm_HC1	0,0	0	0	0/0				0,0,0				G/G
3	60191	1010108_1-Pm_HC1	2,0	2	6	0/0				0,6,72				G/G
3	60193	1010108_1-Pm_HC1	2,0	2	6	0/0				0,6,72				A/A
3	60551	1010108_1-Pm_HC1	0,0	0	0	0/0				0,0,0				C/C
3	60708	1010108_1-Pm_HC1	2,0	2	6	0/0				0,6,72				T/T
3	61051	1010108_1-Pm_HC1	0,0	0	0	0/0				0,0,0				G/G
3	61083	1010108_1-Pm_HC1	0,0	0	0	0/0				0,0,0				C/C
3	61186	1010108_1-Pm_HC1	0,0	0	0	0/0				0,0,0				C/C
3	61187	1010108_1-Pm_HC1	0,0	0	0	0/0				0,0,0				A/A
3	61868	1010108_1-Pm_HC1	1,0	1	3	0/0				0,3,15				A/A
3	61906	1010108_1-Pm_HC1	1,0	1	3	0/0				0,3,15				T/T
3	61969	1010108_1-Pm_HC1	1,0	1	3	0/0				0,3,15				G/G
3	61985	1010108_1-Pm_HC1	0,0	0	0	0/0				0,0,0				T/T
3	62208	1010108_1-Pm_HC1	2,0	2	6	0/0				0,6,72				A/A
3	62210	1010108_1-Pm_HC1	2,0	2	6	0/0				0,6,72				A/A
3	62348	1010108_1-Pm_HC1	0,0	0	0	0/0				0,0,0				T/T
3	63164	1010108_1-Pm_HC1	1,0	1	3	0/0				0,3,42				C/C
3	63211	1010108_1-Pm_HC1	2,0	2	6	0/0				0,6,84				G/G
3	63221	1010108_1-Pm_HC1	1,0	1	3	0/0				0,3,30				A/A
3	63228	1010108_1-Pm_HC1	1,0	1	3	0/0				0,3,30				A/A
3	63250	1010108_1-Pm_HC1	1,0	1	3	0/0				0,3,30				A/A
3	63282	1010108_1-Pm_HC1	1,0	1	3	0/0				0,3,30				G/G
3	63310	1010108_1-Pm_HC1	2,0	2	6	0/0				0,6,84				T/T
3	63334	1010108_1-Pm_HC1	1,0	1	3	0/0				0,3,30				C/C
3	63338	1010108_1-Pm_HC1	1,0	1	3	0/0				0,3,30				A/A
3	63416	1010108_1-Pm_HC1	1,0	1	3	0/0				0,3,30				T/T
3	63452	1010108_1-Pm_HC1	1,0	1	3	0/0				0,3,15				A/A
3	63453	1010108_1-Pm_HC1	1,0	1	3	0/0				0,3,15				C/C
3	63464	1010108_1-Pm_HC1	1,0	1	3	0/0				0,3,15				A/A
3	63475	1010108_1-Pm_HC1	2,0	2	6	0/0				0,6,45				G/G
3	63515	1010108_1-Pm_HC1	2,0	2	6	0/0				0,6,45				G/G
3	63577	1010108_1-Pm_HC1	0,2	2	6	2026-01-01				84,6,0				A/A
3	63729	1010108_1-Pm_HC1	0,0	0	0	0/0				0,0,0				C/C
3	63850	1010108_1-Pm_HC1	0,0	0	0	0/0				0,0,0				A/A
3	63862	1010108_1-Pm_HC1	0,0	0	0	0/0				0,0,0				A/A
3	63893	1010108_1-Pm_HC1	2,0	2	6	0/0				0,6,84				A/A
3	63931	1010108_1-Pm_HC1	3,0	3	9	0/0				0,9,99				T/T
3	63933	1010108_1-Pm_HC1	3,0	3	9	0/0				0,9,99				T/T
3	64037	1010108_1-Pm_HC1	1,0	1	3	0/0				0,3,15				T/T
3	64103	1010108_1-Pm_HC1	0,0	0	0	0/0				0,0,0				T/T
3	64119	1010108_1-Pm_HC1	1,0	1	3	0/0				0,3,42				G/G
3	64189	1010108_1-Pm_HC1	2,0	2	6	0/0				0,6,57				G/G
3	64202	1010108_1-Pm_HC1	2,0	2	6	0/0				0,6,57				T/T
3	64386	1010108_1-Pm_HC1	0,0	0	0	0/0				0,0,0				T/T
3	64527	1010108_1-Pm_HC1	2,0	2	6	0/0				0,6,57				C/C
3	64566	1010108_1-Pm_HC1	3,0	3	9	0/0				0,9,99				C/C
3	64567	1010108_1-Pm_HC1	3,0	3	9	0/0				0,9,99				A/A
3	64593	1010108_1-Pm_HC1	3,0	3	9	0/0				0,9,99				C/C
3	64603	1010108_1-Pm_HC1	3,0	3	9	0/0				0,9,99				G/G
3	64604	1010108_1-Pm_HC1	3,0	3	9	0/0				0,9,99				T/T
3	64839	1010108_1-Pm_HC1	3,0	3	9	0/0				0,9,125				T/T
3	65041	1010108_1-Pm_HC1	4,0	4	12	0/0				0,12,155				C/C
3	65064	1010108_1-Pm_HC1	4,0	4	12	0/0				0,12,155				C/C
3	65307	1010108_1-Pm_HC1	1,0	1	3	0/0				0,3,42				A/A
3	65473	1010108_1-Pm_HC1	0,0	0	0	0/0				0,0,0				C/C
3	65683	1010108_1-Pm_HC1	0,0	0	0	0/0				0,0,0				A/A
3	65704	1010108_1-Pm_HC1	0,0	0	0	0/0				0,0,0				T/T
3	65816	1010108_1-Pm_HC1	1,0	1	3	0/0				0,3,30				C/C
3	65822	1010108_1-Pm_HC1	1,0	1	3	0/0				0,3,30				C/C
3	65885	1010108_1-Pm_HC1	0,0	0	0	0/0				0,0,0				G/G
3	66208	1010108_1-Pm_HC1	0,0	0	0	0/0				0,0,0				T/T
3	66358	1010108_1-Pm_HC1	0,0	0	0	0/0				0,0,0				A/A
3	66695	1010108_1-Pm_HC1	1,0	1	3	0/0				0,3,30				G/G
3	66743	1010108_1-Pm_HC1	1,0	1	3	0/0				0,3,30				T/T
3	66872	1010108_1-Pm_HC1	1,0	1	0	0/0				0,0,0				G/G
3	67046	1010108_1-Pm_HC1	0,2	2	6	2026-01-01				84,6,0				T/T
3	67281	1010108_1-Pm_HC1	0,2	2	6	2026-01-01				84,6,0				A/A
3	67414	1010108_1-Pm_HC1	1,0	1	0	0/0				0,0,0				A/A
3	67429	1010108_1-Pm_HC1	1,0	1	0	0/0				0,0,0				T/T
3	67698	1010108_1-Pm_HC1	1,0	1	3	0/0				0,3,30				T/T
3	67760	1010108_1-Pm_HC1	2,0	2	6	0/0				0,6,72				C/C
3	67764	1010108_1-Pm_HC1	2,0	2	6	0/0				0,6,72				T/T
3	67767	1010108_1-Pm_HC1	1,0	1	3	0/0				0,3,15				G/G
3	67797	1010108_1-Pm_HC1	1,0	1	3	0/0				0,3,15				C/C
3	67870	1010108_1-Pm_HC1	2,0	2	6	0/0				0,6,57				T/T
3	67946	1010108_1-Pm_HC1	3,0	3	9	0/0				0,9,125				T/T
3	67976	1010108_1-Pm_HC1	5,0	5	15	0/0				0,15,197				C/C
3	67988	1010108_1-Pm_HC1	5,0	5	15	0/0				0,15,197				C/C
3	68004	1010108_1-Pm_HC1	5,0	5	12	0/0				0,12,180				G/G
3	68015	1010108_1-Pm_HC1	3,0	3	9	0/0				0,9,125				C/C
3	68034	1010108_1-Pm_HC1	3,0	3	9	0/0				0,9,125				G/G
3	68065	1010108_1-Pm_HC1	3,0	3	9	0/0				0,9,125				G/G
3	68155	1010108_1-Pm_HC1	1,0	1	3	0/0				0,3,42				G/G
3	68178	1010108_1-Pm_HC1	1,0	1	3	0/0				0,3,42				T/T
3	68214	1010108_1-Pm_HC1	0,0	0	0	0/0				0,0,0				A/A
3	68234	1010108_1-Pm_HC1	0,0	0	0	0/0				0,0,0				G/G
3	68335	1010108_1-Pm_HC1	1,0	1	3	0/0				0,3,42				C/C
3	68363	1010108_1-Pm_HC1	1,0	1	3	0/0				0,3,42				T/T
3	68365	1010108_1-Pm_HC1	1,0	1	3	0/0				0,3,42				G/G
3	68369	1010108_1-Pm_HC1	1,0	1	3	0/0				0,3,42				G/G
3	68370	1010108_1-Pm_HC1	1,0	1	3	0/0				0,3,42				C/C
3	68382	1010108_1-Pm_HC1	0,0	0	0	0/0				0,0,0				G/G
3	68461	1010108_1-Pm_HC1	2,0	2	6	0/0				0,6,72				T/T
3	68471	1010108_1-Pm_HC1	2,0	2	6	0/0				0,6,72				T/T
3	68518	1010108_1-Pm_HC1	2,0	2	6	0/0				0,6,72				G/G
3	68526	1010108_1-Pm_HC1	2,0	2	6	0/0				0,6,72				A/A
3	68541	1010108_1-Pm_HC1	2,0	2	6	0/0				0,6,72				T/T
3	68545	1010108_1-Pm_HC1	2,0	2	6	0/0				0,6,72				G/G
3	68595	1010108_1-Pm_HC1	0,0	0	0	0/0				0,0,0				A/A
3	68712	1010108_1-Pm_HC1	0,0	0	0	0/0				0,0,0				G/G
3	68746	1010108_1-Pm_HC1	0,0	0	0	0/0				0,0,0				T/T
3	68759	1010108_1-Pm_HC1	0,0	0	0	0/0				0,0,0				A/A
3	68761	1010108_1-Pm_HC1	0,0	0	0	0/0				0,0,0				C/C
3	68789	1010108_1-Pm_HC1	0,0	0	0	0/0				0,0,0				A/A
3	68816	1010108_1-Pm_HC1	0,0	0	0	0/0				0,0,0				A/A
3	68826	1010108_1-Pm_HC1	0,0	0	0	0/0				0,0,0				G/G
3	68951	1010108_1-Pm_HC1	0,0	0	0	0/0				0,0,0				C/C
3	69123	1010108_1-Pm_HC1	0,0	0	0	0/0				0,0,0				C/C
3	69181	1010108_1-Pm_HC1	0,0	0	0	0/0				0,0,0				C/C
3	69187	1010108_1-Pm_HC1	0,0	0	0	0/0				0,0,0				G/G
3	69218	1010108_1-Pm_HC1	1,0	1	3	0/0				0,3,30				T/T
3	69381	1010108_1-Pm_HC1	1,0	1	3	0/0				0,3,30				T/T
3	69403	1010108_1-Pm_HC1	1,0	1	3	0/0				0,3,30				T/T
3	69490	1010108_1-Pm_HC1	1,0	1	3	0/0				0,3,30				G/G
3	69550	1010108_1-Pm_HC1	1,0	1	3	0/0				0,3,30				G/G
3	69626	1010108_1-Pm_HC1	0,0	0	0	0/0				0,0,0				T/T
3	69633	1010108_1-Pm_HC1	0,0	0	0	0/0				0,0,0				C/C
3	69674	1010108_1-Pm_HC1	0,0	0	0	0/0				0,0,0				A/A
3	69678	1010108_1-Pm_HC1	0,0	0	0	0/0				0,0,0				A/A
3	69679	1010108_1-Pm_HC1	0,0	0	0	0/0				0,0,0				A/A
3	69680	1010108_1-Pm_HC1	0,0	0	0	0/0				0,0,0				T/T
3	69690	1010108_1-Pm_HC1	0,0	0	0	0/0				0,0,0				T/T
3	69803	1010108_1-Pm_HC1	1,0	1	3	0/0				0,3,30				T/T
3	69829	1010108_1-Pm_HC1	1,0	1	3	0/0				0,3,30				A/A
3	69962	1010108_1-Pm_HC1	0,0	0	0	0/0				0,0,0				T/T
3	70050	1010108_1-Pm_HC1	0,0	0	0	0/0				0,0,0				T/T
3	70067	1010108_1-Pm_HC1	0,0	0	0	0/0				0,0,0				T/T
3	70166	1010108_1-Pm_HC1	1,0	1	3	0/0				0,3,15				C/C
3	70202	1010108_1-Pm_HC1	1,0	1	3	0/0				0,3,15				A/A
3	70205	1010108_1-Pm_HC1	1,0	1	3	0/0				0,3,15				A/A
3	70228	1010108_1-Pm_HC1	1,0	1	3	0/0				0,3,15				G/G
3	70239	1010108_1-Pm_HC1	1,0	1	3	0/0				0,3,15				T/T
3	70246	1010108_1-Pm_HC1	1,0	1	3	0/0				0,3,15				A/A
3	70291	1010108_1-Pm_HC1	0,0	0	0	0/0				0,0,0				A/A
3	70369	1010108_1-Pm_HC1	1,0	1	3	0/0				0,3,15				A/A
3	70399	1010108_1-Pm_HC1	1,0	1	3	0/0				0,3,15				A/A
3	70419	1010108_1-Pm_HC1	1,0	1	3	0/0				0,3,15				G/G
3	70447	1010108_1-Pm_HC1	1,0	1	3	0/0				0,3,15				A/A
3	70459	1010108_1-Pm_HC1	2,0	2	6	0/0				0,6,57				G/G
3	70497	1010108_1-Pm_HC1	1,0	1	3	0/0				0,3,30				G/G
3	70615	1010108_1-Pm_HC1	1,0	1	3	0/0				0,3,42				A/A
3	70625	1010108_1-Pm_HC1	1,0	1	3	0/0				0,3,42				G/G
3	70662	1010108_1-Pm_HC1	1,0	1	0	0/0				0,0,0				A/A
3	70669	1010108_1-Pm_HC1	1,0	1	3	0/0				0,3,30				T/T
3	70676	1010108_1-Pm_HC1	1,0	1	3	0/0				0,3,30				T/T
3	70699	1010108_1-Pm_HC1	1,0	1	3	0/0				0,3,30				A/A
3	70726	1010108_1-Pm_HC1	1,0	1	3	0/0				0,3,30				C/C
3	70761	1010108_1-Pm_HC1	0,0	0	0	0/0				0,0,0				C/C
3	70785	1010108_1-Pm_HC1	0,0	0	0	0/0				0,0,0				G/G
3	70942	1010108_1-Pm_HC1	4,0	4	9	0/0				0,9,135				A/A
3	70944	1010108_1-Pm_HC1	4,0	4	9	0/0				0,9,135				A/A
3	70951	1010108_1-Pm_HC1	2,0	2	6	0/0				0,6,84				A/A
3	70962	1010108_1-Pm_HC1	2,0	2	6	0/0				0,6,84				T/T
3	70973	1010108_1-Pm_HC1	2,0	2	6	0/0				0,6,84				A/A
3	70982	1010108_1-Pm_HC1	1,0	1	3	0/0				0,3,42				T/T
3	70988	1010108_1-Pm_HC1	1,0	1	3	0/0				0,3,42				A/A
3	70991	1010108_1-Pm_HC1	1,0	1	3	0/0				0,3,42				T/T
3	71002	1010108_1-Pm_HC1	0,0	0	0	0/0				0,0,0				A/A
3	71003	1010108_1-Pm_HC1	0,0	0	0	0/0				0,0,0				T/T
3	71013	1010108_1-Pm_HC1	0,0	0	0	0/0				0,0,0				C/C
3	71042	1010108_1-Pm_HC1	0,0	0	0	0/0				0,0,0				T/T
3	71174	1010108_1-Pm_HC1	0,0	0	0	0/0				0,0,0				T/T
3	71186	1010108_1-Pm_HC1	0,0	0	0	0/0				0,0,0				A/A
3	71192	1010108_1-Pm_HC1	0,0	0	0	0/0				0,0,0				A/A
3	71208	1010108_1-Pm_HC1	0,0	0	0	0/0				0,0,0				C/C
3	71228	1010108_1-Pm_HC1	0,0	0	0	0/0				0,0,0				A/A
3	71235	1010108_1-Pm_HC1	0,0	0	0	0/0				0,0,0				T/T
3	71285	1010108_1-Pm_HC1	0,0	0	0	0/0				0,0,0				T/T
3	71379	1010108_1-Pm_HC1	0,0	0	0	0/0				0,0,0				T/T
3	71388	1010108_1-Pm_HC1	0,0	0	0	0/0				0,0,0				C/C
3	71454	1010108_1-Pm_HC1	2,0	2	6	0/0				0,6,57				A/A
3	71458	1010108_1-Pm_HC1	2,0	2	6	0/0				0,6,57				G/G
3	71476	1010108_1-Pm_HC1	3,0	3	9	0/0				0,9,99				A/A
3	71481	1010108_1-Pm_HC1	3,0	3	9	0/0				0,9,99				T/T
3	71484	1010108_1-Pm_HC1	3,0	3	9	0/0				0,9,99				C/C
3	71491	1010108_1-Pm_HC1	3,0	3	9	0/0				0,9,99				T/T
3	71558	1010108_1-Pm_HC1	1,0	1	0	0/0				0,0,0				T/T
3	71637	1010108_1-Pm_HC1	1,0	1	3	0/0				0,3,42				T/T
3	71665	1010108_1-Pm_HC1	1,0	1	3	0/0				0,3,42				A/A
3	71755	1010108_1-Pm_HC1	1,0	1	3	0/0				0,3,30				A/A
3	71820	1010108_1-Pm_HC1	2,0	2	6	0/0				0,6,57				T/T
3	71833	1010108_1-Pm_HC1	2,0	2	6	0/0				0,6,57				C/C
3	72120	1010108_1-Pm_HC1	0,0	0	0	0/0				0,0,0				C/C
3	72446	1010108_1-Pm_HC1	0,0	0	0	0/0				0,0,0				C/C
3	73048	1010108_1-Pm_HC1	0,0	0	0	0/0				0,0,0				A/A
3	73063	1010108_1-Pm_HC1	0,0	0	0	0/0				0,0,0				A/A
3	73121	1010108_1-Pm_HC1	0,0	0	0	0/0				0,0,0				T/T
3	73141	1010108_1-Pm_HC1	0,0	0	0	0/0				0,0,0				G/G
3	73162	1010108_1-Pm_HC1	0,0	0	0	0/0				0,0,0				A/A
3	73164	1010108_1-Pm_HC1	0,0	0	0	0/0				0,0,0				A/A
3	73166	1010108_1-Pm_HC1	0,0	0	0	0/0				0,0,0				G/G
3	73193	1010108_1-Pm_HC1	0,0	0	0	0/0				0,0,0				A/A
3	73263	1010108_1-Pm_HC1	0,0	0	0	0/0				0,0,0				T/T
3	73337	1010108_1-Pm_HC1	0,0	0	0	0/0				0,0,0				T/T
3	73371	1010108_1-Pm_HC1	0,0	0	0	0/0				0,0,0				A/A
3	73403	1010108_1-Pm_HC1	0,0	0	0	0/0				0,0,0				T/T
3	73422	1010108_1-Pm_HC1	0,0	0	0	0/0				0,0,0				G/G
3	73425	1010108_1-Pm_HC1	0,0	0	0	0/0				0,0,0				C/C
3	73565	1010108_1-Pm_HC1	0,0	0	0	0/0				0,0,0				A/A
3	73645	1010108_1-Pm_HC1	0,0	0	0	0/0				0,0,0				A/A
3	73651	1010108_1-Pm_HC1	0,0	0	0	0/0				0,0,0				G/G
3	73702	1010108_1-Pm_HC1	0,0	0	0	0/0				0,0,0				A/A
3	73753	1010108_1-Pm_HC1	0,0	0	0	0/0				0,0,0				T/T
3	73820	1010108_1-Pm_HC1	0,0	0	0	0/0				0,0,0				T/T
3	73937	1010108_1-Pm_HC1	0,0	0	0	0/0				0,0,0				T/T
3	74027	1010108_1-Pm_HC1	0,0	0	0	0/0				0,0,0				T/T
3	74042	1010108_1-Pm_HC1	0,0	0	0	0/0				0,0,0				G/G
3	74559	1010108_1-Pm_HC1	0,0	0	0	0/0				0,0,0				T/T
3	74912	1010108_1-Pm_HC1	1,0	1	0	0/0				0,0,0				A/A
3	75255	1010108_1-Pm_HC1	0,2	2	6	2026-01-01				84,6,0				A/A
3	75996	1010108_1-Pm_HC1	2,0	2	6	0/0				0,6,72				G/G
3	76011	1010108_1-Pm_HC1	2,0	2	6	0/0				0,6,72				C/C
3	76055	1010108_1-Pm_HC1	1,0	1	3	0/0				0,3,30				C/C
3	76060	1010108_1-Pm_HC1	1,0	1	3	0/0				0,3,30				T/T
3	76061	1010108_1-Pm_HC1	1,0	1	3	0/0				0,3,30				A/A
3	76106	1010108_1-Pm_HC1	1,0	1	3	0/0				0,3,30				C/C
3	76138	1010108_1-Pm_HC1	1,0	1	3	0/0				0,3,30				T/T
3	76147	1010108_1-Pm_HC1	1,0	1	3	0/0				0,3,30				C/C
3	76151	1010108_1-Pm_HC1	1,0	1	3	0/0				0,3,30				A/A
3	76321	1010108_1-Pm_HC1	0,2	2	6	2026-01-01				84,6,0				C/C
3	76323	1010108_1-Pm_HC1	2,0	2	6	0/0				0,6,72				T/T
3	76327	1010108_1-Pm_HC1	2,0	2	6	0/0				0,6,72				T/T
3	76347	1010108_1-Pm_HC1	0,0	0	0	0/0				0,0,0				A/A
3	76623	1010108_1-Pm_HC1	0,0	0	0	0/0				0,0,0				C/C
3	77212	1010108_1-Pm_HC1	0,0	0	0	0/0				0,0,0				A/A
3	77653	1010108_1-Pm_HC1	0,0	0	0	0/0				0,0,0				C/C
3	77684	1010108_1-Pm_HC1	0,0	0	0	0/0				0,0,0				T/T
3	77708	1010108_1-Pm_HC1	0,0	0	0	0/0				0,0,0				A/A
3	77798	1010108_1-Pm_HC1	0,0	0	0	0/0				0,0,0				T/T
3	77842	1010108_1-Pm_HC1	0,0	0	0	0/0				0,0,0				T/T
3	78135	1010108_1-Pm_HC1	2,0	2	0	0/0				0,0,0				A/A
3	78167	1010108_1-Pm_HC1	2,0	2	0	0/0				0,0,0				A/A
3	78611	1010108_1-Pm_HC1	2,0	2	6	0/0				0,6,72				C/C
3	78774	1010108_1-Pm_HC1	3,0	3	9	0/0				0,9,125				G/G
3	78884	1010108_1-Pm_HC1	0,0	0	0	0/0				0,0,0				C/C
3	79027	1010108_1-Pm_HC1	2,0	2	6	0/0				0,6,72				G/G
3	79362	1010108_1-Pm_HC1	3,0	3	9	0/0				0,9,113				G/G
3	79406	1010108_1-Pm_HC1	2,0	2	6	0/0				0,6,84				C/C
3	80851	1010108_1-Pm_HC1	1,0	1	3	0/0				0,3,15				T/T
3	80898	1010108_1-Pm_HC1	1,0	1	3	0/0				0,3,15				G/G
3	80939	1010108_1-Pm_HC1	1,0	1	3	0/0				0,3,15				T/T
3	82263	1010108_1-Pm_HC1	1,0	1	3	0/0				0,3,15				T/T
3	82302	1010108_1-Pm_HC1	3,0	3	9	0/0				0,9,99				T/T
3	82572	1010108_1-Pm_HC1	1,0	1	3	0/0				0,3,15				A/A
3	82578	1010108_1-Pm_HC1	0,0	0	0	0/0				0,0,0				T/T
3	83449	1010108_1-Pm_HC1	0,0	0	0	0/0				0,0,0				T/T
3	83634	1010108_1-Pm_HC1	1,0	1	3	0/0				0,3,15				T/T
4	27	1010108_1-Pm_HC1	0,0	0	0	0/0				0,0,0				G/G
4	44	1010108_1-Pm_HC1	0,0	0	0	0/0				0,0,0				C/C
4	47	1010108_1-Pm_HC1	0,0	0	0	0/0				0,0,0				C/C
4	10277	1010108_1-Pm_HC1	0,0	0	0	0/0				0,0,0				A/A
4	20828	1010108_1-Pm_HC1	0,0	0	0	0/0				0,0,0				T/T
4	20848	1010108_1-Pm_HC1	0,0	0	0	0/0				0,0,0				G/G
4	21079	1010108_1-Pm_HC1	0,0	0	0	0/0				0,0,0				C/C
4	21405	1010108_1-Pm_HC1	0,0	0	0	0/0				0,0,0				T/T
4	21551	1010108_1-Pm_HC1	1,0	1	0	0/0				0,0,0				T/T
4	21553	1010108_1-Pm_HC1	1,0	1	3	0/0				0,3,42				G/G
4	21561	1010108_1-Pm_HC1	1,0	1	3	0/0				0,3,42				T/T
4	21576	1010108_1-Pm_HC1	1,0	1	3	0/0				0,3,42				G/G
4	21623	1010108_1-Pm_HC1	2,0	2	6	0/0				0,6,72				A/A
4	21638	1010108_1-Pm_HC1	2,0	2	6	0/0				0,6,72				G/G
4	21653	1010108_1-Pm_HC1	2,0	2	6	0/0				0,6,72				T/T
4	21964	1010108_1-Pm_HC1	0,0	0	0	0/0				0,0,0				G/G
4	22047	1010108_1-Pm_HC1	0,0	0	0	0/0				0,0,0				G/G
4	22146	1010108_1-Pm_HC1	0,0	0	0	0/0				0,0,0				G/G
4	22157	1010108_1-Pm_HC1	0,0	0	0	0/0				0,0,0				A/A
4	22166	1010108_1-Pm_HC1	0,0	0	0	0/0				0,0,0				C/C
4	22178	1010108_1-Pm_HC1	0,0	0	0	0/0				0,0,0				A/A
4	22204	1010108_1-Pm_HC1	0,0	0	0	0/0				0,0,0				A/A
4	22214	1010108_1-Pm_HC1	0,0	0	0	0/0				0,0,0				A/A
4	22241	1010108_1-Pm_HC1	0,0	0	0	0/0				0,0,0				T/T
4	22245	1010108_1-Pm_HC1	0,0	0	0	0/0				0,0,0				C/C
4	22262	1010108_1-Pm_HC1	0,0	0	0	0/0				0,0,0				G/G
4	22372	1010108_1-Pm_HC1	0,0	0	0	0/0				0,0,0				G/G
4	22402	1010108_1-Pm_HC1	0,0	0	0	0/0				0,0,0				A/A
4	22556	1010108_1-Pm_HC1	0,0	0	0	0/0				0,0,0				T/T
4	22598	1010108_1-Pm_HC1	0,0	0	0	0/0				0,0,0				A/A
4	22602	1010108_1-Pm_HC1	0,0	0	0	0/0				0,0,0				A/A
4	22636	1010108_1-Pm_HC1	0,0	0	0	0/0				0,0,0				T/T
4	22690	1010108_1-Pm_HC1	0,0	0	0	0/0				0,0,0				T/T
4	22765	1010108_1-Pm_HC1	0,0	0	0	0/0				0,0,0				A/A
4	22874	1010108_1-Pm_HC1	0,0	0	0	0/0				0,0,0				T/T
5	1102	1010108_1-Pm_HC1	2,0	2	6	0/0				0,6,72				A/A
5	1171	1010108_1-Pm_HC1	5,0	5	15	0/0				0,15,209				T/T
5	1172	1010108_1-Pm_HC1	5,0	5	15	0/0				0,15,209				T/T
5	1889	1010108_1-Pm_HC1	0,0	0	0	0/0				0,0,0				C/C
5	1907	1010108_1-Pm_HC1	0,0	0	0	0/0				0,0,0				G/G
5	1954	1010108_1-Pm_HC1	0,0	0	0	0/0				0,0,0				G/G
5	1956	1010108_1-Pm_HC1	0,0	0	0	0/0				0,0,0				T/T
5	1977	1010108_1-Pm_HC1	0,0	0	0	0/0				0,0,0				G/G
5	1995	1010108_1-Pm_HC1	0,0	0	0	0/0				0,0,0				T/T
5	1996	1010108_1-Pm_HC1	0,0	0	0	0/0				0,0,0				A/A
5	2034	1010108_1-Pm_HC1	0,0	0	0	0/0				0,0,0				A/A
5	2236	1010108_1-Pm_HC1	0,0	0	0	0/0				0,0,0				A/A
5	4137	1010108_1-Pm_HC1	0,0	0	0	0/0				0,0,0				G/G
5	4138	1010108_1-Pm_HC1	0,0	0	0	0/0				0,0,0				T/T
5	4170	1010108_1-Pm_HC1	0,0	0	0	0/0				0,0,0				G/G
5	4191	1010108_1-Pm_HC1	0,0	0	0	0/0				0,0,0				A/A
5	4269	1010108_1-Pm_HC1	1,0	1	3	0/0				0,3,30				T/T
5	4277	1010108_1-Pm_HC1	1,0	1	0	0/0				0,0,0				G/G
5	4373	1010108_1-Pm_HC1	1,0	1	0	0/0				0,0,0				C/C
5	4703	1010108_1-Pm_HC1	0,0	0	0	0/0				0,0,0				A/A
5	4803	1010108_1-Pm_HC1	0,0	0	0	0/0				0,0,0				C/C
5	4873	1010108_1-Pm_HC1	0,0	0	0	0/0				0,0,0				C/C
5	4910	1010108_1-Pm_HC1	1,0	1	3	0/0				0,3,30				T/T
5	5255	1010108_1-Pm_HC1	0,0	0	0	0/0				0,0,0				A/A
5	6140	1010108_1-Pm_HC1	0,0	0	0	0/0				0,0,0				A/A
5	6173	1010108_1-Pm_HC1	0,0	0	0	0/0				0,0,0				G/G
5	6239	1010108_1-Pm_HC1	0,0	0	0	0/0				0,0,0				A/A
5	6258	1010108_1-Pm_HC1	0,0	0	0	0/0				0,0,0				A/A
5	6293	1010108_1-Pm_HC1	0,0	0	0	0/0				0,0,0				G/G
5	6315	1010108_1-Pm_HC1	0,0	0	0	0/0				0,0,0				C/C
5	6355	1010108_1-Pm_HC1	0,0	0	0	0/0				0,0,0				A/A
5	6361	1010108_1-Pm_HC1	0,0	0	0	0/0				0,0,0				C/C
5	6402	1010108_1-Pm_HC1	0,0	0	0	0/0				0,0,0				A/A
5	6405	1010108_1-Pm_HC1	0,0	0	0	0/0				0,0,0				T/T
5	6443	1010108_1-Pm_HC1	0,0	0	0	0/0				0,0,0				T/T
5	6447	1010108_1-Pm_HC1	0,0	0	0	0/0				0,0,0				G/G
5	6448	1010108_1-Pm_HC1	0,0	0	0	0/0				0,0,0				A/A
5	6453	1010108_1-Pm_HC1	0,0	0	0	0/0				0,0,0				T/T
5	6458	1010108_1-Pm_HC1	0,0	0	0	0/0				0,0,0				A/A
5	6472	1010108_1-Pm_HC1	0,0	0	0	0/0				0,0,0				T/T
5	6475	1010108_1-Pm_HC1	0,0	0	0	0/0				0,0,0				G/G
5	6487	1010108_1-Pm_HC1	0,0	0	0	0/0				0,0,0				T/T
5	6563	1010108_1-Pm_HC1	0,0	0	0	0/0				0,0,0				G/G
5	6933	1010108_1-Pm_HC1	0,0	0	0	0/0				0,0,0				T/T
5	6937	1010108_1-Pm_HC1	0,0	0	0	0/0				0,0,0				T/T
5	7103	1010108_1-Pm_HC1	1,0	1	3	0/0				0,3,30				A/A
5	7200	1010108_1-Pm_HC1	0,0	0	0	0/0				0,0,0				G/G
5	7619	1010108_1-Pm_HC1	4,0	4	6	0/0				0,6,90				T/T
5	7622	1010108_1-Pm_HC1	4,0	4	9	0/0				0,9,135				T/T
5	7737	1010108_1-Pm_HC1	4,0	4	0	0/0				0,0,0				G/G
5	7752	1010108_1-Pm_HC1	4,0	4	0	0/0				0,0,84				C/C
5	7834	1010108_1-Pm_HC1	6,0	6	18	0/0				0,18,239				A/A
5	7835	1010108_1-Pm_HC1	6,0	6	18	0/0				0,18,239				A/A
5	7836	1010108_1-Pm_HC1	6,0	6	18	0/0				0,18,239				A/A
5	7856	1010108_1-Pm_HC1	5,0	5	0	0/0				0,0,125				A/A
5	7877	1010108_1-Pm_HC1	5,0	5	15	0/0				0,15,197				T/T
5	7893	1010108_1-Pm_HC1	5,0	5	0	0/0				0,0,125				C/C
5	7907	1010108_1-Pm_HC1	6,0	6	15	0/0				0,15,225				A/A
5	7910	1010108_1-Pm_HC1	6,0	6	15	0/0				0,15,225				C/C
5	7916	1010108_1-Pm_HC1	6,0	6	18	0/0				0,18,251				G/G
5	7934	1010108_1-Pm_HC1	4,0	4	12	0/0				0,12,167				T/T
5	7953	1010108_1-Pm_HC1	5,0	5	12	0/0				0,12,180				C/C
5	7957	1010108_1-Pm_HC1	5,0	5	12	0/0				0,12,180				C/C
5	8010	1010108_1-Pm_HC1	5,0	5	15	0/0				0,15,209				C/C
5	8016	1010108_1-Pm_HC1	6,0	6	18	0/0				0,18,224				T/T
5	8041	1010108_1-Pm_HC1	8,0	8	21	0/0				0,21,315				G/G
5	8088	1010108_1-Pm_HC1	8,0	8	24	0/0				0,24,284				T/T
5	8150	1010108_1-Pm_HC1	4,3	7	99	0/1				104,0,146				T/C
5	8198	1010108_1-Pm_HC1	4,0	4	12	0/0				0,12,167				A/A
5	8371	1010108_1-Pm_HC1	0,0	0	0	0/0				0,0,0				A/A
5	8688	1010108_1-Pm_HC1	2,0	2	6	0/0				0,6,57				T/T
5	8772	1010108_1-Pm_HC1	1,0	1	3	0/0				0,3,15				G/G
5	9311	1010108_1-Pm_HC1	3,0	3	9	0/0				0,9,113				A/A
5	9316	1010108_1-Pm_HC1	3,0	3	6	0/0				0,6,90				A/A
5	11402	1010108_1-Pm_HC1	0,0	0	0	0/0				0,0,0				A/A
5	11414	1010108_1-Pm_HC1	0,0	0	0	0/0				0,0,0				A/A
5	11424	1010108_1-Pm_HC1	0,0	0	0	0/0				0,0,0				A/A
5	13681	1010108_1-Pm_HC1	0,0	0	0	0/0				0,0,0				C/C
5	15265	1010108_1-Pm_HC1	2,0	2	0	0/0				0,0,0				A/A
5	15284	1010108_1-Pm_HC1	2,0	2	0	0/0				0,0,0				A/A
5	15427	1010108_1-Pm_HC1	0,2	2	6	2026-01-01				84,6,0				A/A
5	15726	1010108_1-Pm_HC1	0,3	3	9	2026-01-01				125,9,0				T/T
5	16160	1010108_1-Pm_HC1	3,4	7	99	0/1				146,0,104				A/G
5	16273	1010108_1-Pm_HC1	0,3	3	9	2026-01-01				125,9,0				T/T
5	16906	1010108_1-Pm_HC1	0,0	0	0	0/0				0,0,0				A/A
5	17021	1010108_1-Pm_HC1	2,0	2	6	0/0				0,6,72				T/T
5	19655	1010108_1-Pm_HC1	3,0	3	9	0/0				0,9,125				A/A
5	19658	1010108_1-Pm_HC1	3,0	3	9	0/0				0,9,125				T/T
5	19722	1010108_1-Pm_HC1	1,0	1	0	0/0				0,0,0				C/C
5	20182	1010108_1-Pm_HC1	0,0	0	0	0/0				0,0,0				G/G
5	25539	1010108_1-Pm_HC1	0,0	0	0	0/0				0,0,0				T/T
5	25808	1010108_1-Pm_HC1	2,0	2	6	0/0				0,6,72				T/T
5	25922	1010108_1-Pm_HC1	5,0	5	15	0/0				0,15,182				T/T
5	28568	1010108_1-Pm_HC1	0,0	0	0	0/0				0,0,0				A/A
5	28575	1010108_1-Pm_HC1	0,0	0	0	0/0				0,0,0				G/G
5	28760	1010108_1-Pm_HC1	1,0	1	0	0/0				0,0,0				C/C
5	28838	1010108_1-Pm_HC1	0,0	0	0	0/0				0,0,0				C/C
5	28865	1010108_1-Pm_HC1	0,0	0	0	0/0				0,0,0				T/T
5	29106	1010108_1-Pm_HC1	0,0	0	0	0/0				0,0,0				T/T
5	29220	1010108_1-Pm_HC1	0,0	0	0	0/0				0,0,0				T/T
5	29815	1010108_1-Pm_HC1	1,0	1	3	0/0				0,3,15				T/T
5	29958	1010108_1-Pm_HC1	1,0	1	3	0/0				0,3,42				T/T
5	29967	1010108_1-Pm_HC1	1,0	1	0	0/0				0,0,0				T/T
5	29981	1010108_1-Pm_HC1	1,0	1	3	0/0				0,3,42				T/T
5	29995	1010108_1-Pm_HC1	1,0	1	0	0/0				0,0,0				T/T
5	30046	1010108_1-Pm_HC1	1,0	1	0	0/0				0,0,0				A/A
5	31022	1010108_1-Pm_HC1	2,0	2	6	0/0				0,6,57				C/C
5	31067	1010108_1-Pm_HC1	1,2	3	33	0/1				75,0,33				G/A
5	31907	1010108_1-Pm_HC1	2,0	2	3	0/0				0,3,45				T/T
5	32120	1010108_1-Pm_HC1	0,0	0	0	0/0				0,0,0				T/T
5	32151	1010108_1-Pm_HC1	0,0	0	0	0/0				0,0,0				A/A
5	32436	1010108_1-Pm_HC1	5,0	5	15	0/0				0,15,182				A/A
5	33739	1010108_1-Pm_HC1	0,0	0	0	0/0				0,0,0				T/T
5	33858	1010108_1-Pm_HC1	0,0	0	0	0/0				0,0,0				A/A
5	34936	1010108_1-Pm_HC1	1,0	1	3	0/0				0,3,15				T/T
5	35009	1010108_1-Pm_HC1	1,0	1	0	0/0				0,0,0				C/C
5	35027	1010108_1-Pm_HC1	1,0	1	3	0/0				0,3,42				G/G
5	35068	1010108_1-Pm_HC1	0,0	0	0	0/0				0,0,0				T/T
5	35087	1010108_1-Pm_HC1	0,0	0	0	0/0				0,0,0				A/A
5	35092	1010108_1-Pm_HC1	0,0	0	0	0/0				0,0,0				T/T
5	35745	1010108_1-Pm_HC1	0,0	0	0	0/0				0,0,0				C/C
5	35843	1010108_1-Pm_HC1	0,0	0	0	0/0				0,0,0				G/G
5	35870	1010108_1-Pm_HC1	0,0	0	0	0/0				0,0,0				A/A
5	35876	1010108_1-Pm_HC1	0,0	0	0	0/0				0,0,0				C/C
5	35917	1010108_1-Pm_HC1	0,0	0	0	0/0				0,0,0				A/A
5	35924	1010108_1-Pm_HC1	0,0	0	0	0/0				0,0,0				A/A
5	35929	1010108_1-Pm_HC1	0,0	0	0	0/0				0,0,0				T/T
5	35948	1010108_1-Pm_HC1	0,0	0	0	0/0				0,0,0				A/A
5	39262	1010108_1-Pm_HC1	0,0	0	0	0/0				0,0,0				C/C
5	39682	1010108_1-Pm_HC1	2,0	2	6	0/0				0,6,57				G/G
5	39704	1010108_1-Pm_HC1	2,0	2	6	0/0				0,6,57				T/T
5	39705	1010108_1-Pm_HC1	2,0	2	6	0/0				0,6,57				A/A
5	39729	1010108_1-Pm_HC1	2,0	2	6	0/0				0,6,57				G/G
5	40426	1010108_1-Pm_HC1	1,0	1	0	0/0				0,0,0				G/G
5	40568	1010108_1-Pm_HC1	0,0	0	0	0/0				0,0,0				T/T
5	41675	1010108_1-Pm_HC1	0,0	0	0	0/0				0,0,0				G/G
5	41715	1010108_1-Pm_HC1	0,0	0	0	0/0				0,0,0				T/T
5	43060	1010108_1-Pm_HC1	0,0	0	0	0/0				0,0,0				T/T
5	43111	1010108_1-Pm_HC1	0,0	0	0	0/0				0,0,0				T/T
5	43127	1010108_1-Pm_HC1	0,0	0	0	0/0				0,0,0				T/T
5	43152	1010108_1-Pm_HC1	0,0	0	0	0/0				0,0,0				G/G
5	43206	1010108_1-Pm_HC1	0,0	0	0	0/0				0,0,0				T/T
5	43453	1010108_1-Pm_HC1	0,0	0	0	0/0				0,0,0				T/T
5	43456	1010108_1-Pm_HC1	0,0	0	0	0/0				0,0,0				A/A
5	43532	1010108_1-Pm_HC1	0,0	0	0	0/0				0,0,0				T/T
5	43635	1010108_1-Pm_HC1	0,0	0	0	0/0				0,0,0				A/A
5	43770	1010108_1-Pm_HC1	0,0	0	0	0/0				0,0,0				C/C
5	43776	1010108_1-Pm_HC1	0,0	0	0	0/0				0,0,0				C/C
5	44628	1010108_1-Pm_HC1	2,0	2	6	0/0				0,6,72				T/T
5	44821	1010108_1-Pm_HC1	0,0	0	0	0/0				0,0,0				G/G
5	47125	1010108_1-Pm_HC1	0,0	0	0	0/0				0,0,0				T/T
5	47158	1010108_1-Pm_HC1	0,0	0	0	0/0				0,0,0				A/A
5	47180	1010108_1-Pm_HC1	0,0	0	0	0/0				0,0,0				T/T
5	47194	1010108_1-Pm_HC1	0,0	0	0	0/0				0,0,0				C/C
5	47204	1010108_1-Pm_HC1	0,0	0	0	0/0				0,0,0				A/A
5	48468	1010108_1-Pm_HC1	0,0	0	0	0/0				0,0,0				A/A
5	48471	1010108_1-Pm_HC1	0,0	0	0	0/0				0,0,0				G/G
5	48494	1010108_1-Pm_HC1	0,0	0	0	0/0				0,0,0				T/T
5	48604	1010108_1-Pm_HC1	0,0	0	0	0/0				0,0,0				C/C
5	48663	1010108_1-Pm_HC1	0,0	0	0	0/0				0,0,0				C/C
5	48666	1010108_1-Pm_HC1	0,0	0	0	0/0				0,0,0				G/G
5	48733	1010108_1-Pm_HC1	0,0	0	0	0/0				0,0,0				T/T
5	48741	1010108_1-Pm_HC1	0,0	0	0	0/0				0,0,0				A/A
5	48774	1010108_1-Pm_HC1	0,0	0	0	0/0				0,0,0				A/A
5	48786	1010108_1-Pm_HC1	1,0	1	3	0/0				0,3,30				C/C
5	49053	1010108_1-Pm_HC1	0,0	0	0	0/0				0,0,0				C/C
5	49060	1010108_1-Pm_HC1	0,0	0	0	0/0				0,0,0				A/A
5	49201	1010108_1-Pm_HC1	0,0	0	0	0/0				0,0,0				G/G
5	49242	1010108_1-Pm_HC1	0,0	0	0	0/0				0,0,0				C/C
5	49248	1010108_1-Pm_HC1	0,0	0	0	0/0				0,0,0				G/G
5	49270	1010108_1-Pm_HC1	0,0	0	0	0/0				0,0,0				A/A
5	49520	1010108_1-Pm_HC1	0,0	0	0	0/0				0,0,0				A/A
5	49574	1010108_1-Pm_HC1	0,0	0	0	0/0				0,0,0				C/C
5	49742	1010108_1-Pm_HC1	0,0	0	0	0/0				0,0,0				T/T
5	49752	1010108_1-Pm_HC1	0,0	0	0	0/0				0,0,0				T/T
5	49759	1010108_1-Pm_HC1	0,0	0	0	0/0				0,0,0				T/T
5	49760	1010108_1-Pm_HC1	0,0	0	0	0/0				0,0,0				T/T
5	49764	1010108_1-Pm_HC1	0,0	0	0	0/0				0,0,0				A/A
5	49829	1010108_1-Pm_HC1	0,0	0	0	0/0				0,0,0				A/A
5	49867	1010108_1-Pm_HC1	0,0	0	0	0/0				0,0,0				A/A
5	49889	1010108_1-Pm_HC1	0,0	0	0	0/0				0,0,0				C/C
5	49900	1010108_1-Pm_HC1	0,0	0	0	0/0				0,0,0				T/T
5	49914	1010108_1-Pm_HC1	0,0	0	0	0/0				0,0,0				C/C
5	49921	1010108_1-Pm_HC1	0,0	0	0	0/0				0,0,0				C/C
5	49944	1010108_1-Pm_HC1	0,0	0	0	0/0				0,0,0				C/C
5	49946	1010108_1-Pm_HC1	0,0	0	0	0/0				0,0,0				T/T
5	49956	1010108_1-Pm_HC1	0,0	0	0	0/0				0,0,0				T/T
5	49971	1010108_1-Pm_HC1	0,0	0	0	0/0				0,0,0				T/T
5	50323	1010108_1-Pm_HC1	0,0	0	0	0/0				0,0,0				A/A
5	50386	1010108_1-Pm_HC1	0,0	0	0	0/0				0,0,0				T/T
5	50503	1010108_1-Pm_HC1	0,0	0	0	0/0				0,0,0				A/A
5	51475	1010108_1-Pm_HC1	0,0	0	0	0/0				0,0,0				A/A
5	51659	1010108_1-Pm_HC1	1,0	1	0	0/0				0,0,0				T/T
5	51667	1010108_1-Pm_HC1	1,0	1	3	0/0				0,3,42				C/C
5	51700	1010108_1-Pm_HC1	1,0	1	3	0/0				0,3,42				A/A
5	51709	1010108_1-Pm_HC1	1,0	1	3	0/0				0,3,42				A/A
5	51761	1010108_1-Pm_HC1	1,0	1	3	0/0				0,3,30				T/T
5	51764	1010108_1-Pm_HC1	1,0	1	3	0/0				0,3,30				T/T
5	51847	1010108_1-Pm_HC1	0,0	0	0	0/0				0,0,0				A/A
5	52456	1010108_1-Pm_HC1	0,0	0	0	0/0				0,0,0				T/T
5	52487	1010108_1-Pm_HC1	0,0	0	0	0/0				0,0,0				A/A
5	52534	1010108_1-Pm_HC1	0,0	0	0	0/0				0,0,0				T/T
5	52539	1010108_1-Pm_HC1	0,0	0	0	0/0				0,0,0				A/A
5	52542	1010108_1-Pm_HC1	0,0	0	0	0/0				0,0,0				T/T
5	52546	1010108_1-Pm_HC1	0,0	0	0	0/0				0,0,0				T/T
5	52559	1010108_1-Pm_HC1	0,0	0	0	0/0				0,0,0				C/C
5	52590	1010108_1-Pm_HC1	0,0	0	0	0/0				0,0,0				A/A
5	52614	1010108_1-Pm_HC1	0,0	0	0	0/0				0,0,0				G/G
5	52631	1010108_1-Pm_HC1	0,0	0	0	0/0				0,0,0				C/C
5	53525	1010108_1-Pm_HC1	0,0	0	0	0/0				0,0,0				T/T
5	53765	1010108_1-Pm_HC1	0,0	0	0	0/0				0,0,0				A/A
5	53771	1010108_1-Pm_HC1	0,0	0	0	0/0				0,0,0				T/T
5	53916	1010108_1-Pm_HC1	0,0	0	0	0/0				0,0,0				T/T
5	54004	1010108_1-Pm_HC1	0,0	0	0	0/0				0,0,0				G/G
5	54047	1010108_1-Pm_HC1	0,0	0	0	0/0				0,0,0				G/G
5	54050	1010108_1-Pm_HC1	0,0	0	0	0/0				0,0,0				G/G
5	54113	1010108_1-Pm_HC1	0,0	0	0	0/0				0,0,0				A/A
5	54132	1010108_1-Pm_HC1	0,0	0	0	0/0				0,0,0				C/C
5	54140	1010108_1-Pm_HC1	0,0	0	0	0/0				0,0,0				T/T
5	54152	1010108_1-Pm_HC1	0,0	0	0	0/0				0,0,0				C/C
5	54154	1010108_1-Pm_HC1	0,0	0	0	0/0				0,0,0				A/A
5	54241	1010108_1-Pm_HC1	1,2	3	36	0|1		0|1	54241_A_G	81,0,36	54241			A|G
5	54277	1010108_1-Pm_HC1	3,2	5	72	0/1				72,0,117				G/A
5	54409	1010108_1-Pm_HC1	1,0	1	3	0/0				0,3,42				A/A
5	54434	1010108_1-Pm_HC1	1,0	1	3	0/0				0,3,42				C/C
5	54441	1010108_1-Pm_HC1	1,0	1	3	0/0				0,3,42				C/C
5	54450	1010108_1-Pm_HC1	1,0	1	3	0/0				0,3,42				G/G
5	54618	1010108_1-Pm_HC1	0,0	0	0	0/0				0,0,0				T/T
5	54703	1010108_1-Pm_HC1	0,0	0	0	0/0				0,0,0				A/A
5	54706	1010108_1-Pm_HC1	0,0	0	0	0/0				0,0,0				G/G
5	54756	1010108_1-Pm_HC1	0,0	0	0	0/0				0,0,0				G/G
5	54769	1010108_1-Pm_HC1	0,0	0	0	0/0				0,0,0				T/T
5	54837	1010108_1-Pm_HC1	0,0	0	0	0/0				0,0,0				G/G
5	55338	1010108_1-Pm_HC1	1,0	1	0	0/0				0,0,0				A/A
5	55345	1010108_1-Pm_HC1	1,0	1	3	0/0				0,3,15				C/C
[truncated: 64,022 more rows]

[truncated: 22 more sheets: Fig. S5 (truncated), Fig. S6, Fig. S7, Fig. S8, Fig. S9A, Fig. S9B-E, Fig. S10, Fig. S11, Fig. S12, Fig. S13-edges, Fig. S13-nodes, Fig. S14-edges, Fig. S14-nodes, Fig. S15A, Fig. S15B, Fig. S16A, Fig. S16B (truncated), Fig. S17A, Fig. S17B (truncated), Fig. S18A …]
